# Supplementary material for: Crystal structure and Hirshfeld surface analysis of N-{2-[(E)-(4-methyl­benzyl­idene)amino]­phen­yl}-2-(5-methyl-1-H-pyrazol-3-yl)acetamide hemihydrate
Source: Acta Crystallogr E Crystallogr Commun. 2019 Jan 8;75(Pt 2):154–8. doi: 10.1107/S2056989018017747 (PMC6362653; doi:10.1107/S2056989018017747)
Supplement: Supplementary file 1 [file e-75-00154-sup1.cif]

##############################################################################
#                                                                            #
# This CIF contains the data in a paper accepted for publication in          #
# Acta Crystallographica Section E. It conforms to the requirements of       #
# Notes for Authors for Acta Crystallographica Section E, and has been       #
# peer reviewed under the auspices of the IUCr Commission on Journals.       #
#                                                                            #
# Full details of the Crystallographic Information File format               #
# are given in the paper "The Crystallographic Information File (CIF):       #
# a New Standard Archive File for Crystallography" by S. R. Hall, F. H.      #
# Allen and I. D. Brown [Acta Cryst. (1991), A47, 655-685].                  #
#                                                                            #
# The current version of the core CIF dictionary is obtainable from          #
# ftp://ftp.iucr.org/pub/cif_core.dic.                                       #
#                                                                            #
# Software is freely available for graphical display of the structure(s)     #
# in this CIF. For information consult the CIF software page                 #
# http://www.iucr.org/resources/cif/software.                                #
#                                                                            #
# This file may be used for bona fide research purposes within the           #
# scientific community so long as proper attribution is given to the journal # 
# article from which it was obtained.                                        #
#                                                                            #
##############################################################################
data_global
_audit_creation_method     'APEX3 v2017.3-0'
_journal_date_recd_electronic     2018-12-04
_journal_date_accepted     2018-12-14
_journal_name_full     'Acta Crystallographica, Section E'
_journal_year     2019
_journal_volume     75
_journal_issue      2
_journal_page_first     154
_journal_page_last     158
_journal_paper_category     GO
_journal_paper_doi     10.1107/S2056989018017747
_journal_coeditor_code     XU5954
_publ_contact_author_name     'Karim Chkirate'
_publ_contact_author_address
;
Laboratory of Heterocyclic Organic Chemistry URAC 21, Pole of Competence,
Pharmacochemistry, Av Ibn Battouta, BP 1014, Faculty of Sciences, Mohammed V,
University, Rabat, Morocco
;
_publ_contact_author_email     'chkirate.karim1@gmail.com'
_publ_contact_author_fax     ?
_publ_contact_author_phone     ?
_publ_section_title
;\
Crystal structure and Hirshfeld surface analysis of
<i>N</i>-{2-[(<i>E</i>)-(4-methylbenzylidene)amino]phenyl}-2-(5-methyl-\
1-<i>H</i>-pyrazol-3-yl)acetamide hemihydrate
;
loop_
    _publ_author_name
    _publ_author_address
    'Chkirate, Karim'
;
Laboratory of Heterocyclic Organic Chemistry URAC 21,
Pole of Competence Pharmacochemistry, Ave. Ibn Battouta, BP 1014,
Faculty of Sciences,
Mohammed V University, Rabat, Morocco
;
    'Kansiz, Sevgi'
;
Ondokuz May\?is University, Faculty of Arts and Sciences, Department of Physics,
55139, Samsun,
Turkey
;
    'Karrouchi, Khalid'
;
Physicochemical Service, Drugs Quality Control Laboratory,
Division of Drugs and Pharmacy, Ministry of Health, 10100 Rabat, Morocco
;
    'Mague, Joel T.'
;
Department of Chemistry, Tulane University, New Orleans, LA 70118,
USA
;
    'Dege, Necmi'
;
Ondokuz May\?is University, Faculty of Arts and Sciences, Department of Physics,
55139, Samsun,
Turkey
;
    'Essassi, El Mokhtar'
;
Laboratory of Heterocyclic Organic Chemistry URAC 21,
Pole of Competence Pharmacochemistry, Ave. Ibn Battouta, BP 1014,
Faculty of Sciences, Mohammed V University, Rabat, Morocco
;
_publ_section_synopsis
;
The asymmetric unit of the title compound contains two independent organic
molecules which differ primarily in the dihedral angle between the aromatic
rings, <i>viz</i>. 7.79(7) and 29.89(7)\%. In the crystal, the  components
are linked by O~water~---H...N, N---H...O~water~ and N---H...N hydrogen bonds,
forming chains along the [100] direction. The chains are linked by C---H...O
and C---H...N hydrogen bonds, forming layers parallel to the <i>ab</i> plane.
Finally, the layers are linked by C---H...\p interactions, forming a
three-dimensional structure.
;
data_I
_database_code_depnum_ccdc_archive 'CCDC 1885214'
_audit_creation_method     'SHELXL-2018/1'
_chemical_name_systematic
;\
<i>N</i>-{2-[(<i>E</i>)-(4-Methylbenzylidene)amino]phenyl}-2-(5-methyl-\
1-<i>H</i>-pyrazol-3-yl)acetamide hemihydrate
;
_chemical_name_common     ?
_chemical_formula_moiety     'C20 H20 N4 O, 0.5(H2 O)'
_chemical_formula_sum     'C20 H21 N4 O1.5'
_chemical_formula_iupac     'C20 H20 N4 O, 0.5H2 O'
_chemical_formula_weight     341.41
_chemical_melting_point     ?
_space_group_crystal_system     triclinic
_space_group_name_H-M_alt     'P -1'
_space_group_name_Hall     '-P 1'
loop_
    _symmetry_equiv_pos_as_xyz
    'x, y, z'
    '-x, -y, -z'
_cell_length_a     11.546(3)
_cell_length_b     12.564(3)
_cell_length_c     13.172(3)
_cell_angle_alpha     101.991(3)
_cell_angle_beta     97.535(3)
_cell_angle_gamma     99.847(3)
_cell_volume     1813.8(7)
_cell_formula_units_Z     4
_cell_measurement_reflns_used     5130
_cell_measurement_theta_min     2.2069
_cell_measurement_theta_max     28.1808
_cell_measurement_temperature     100(2)
_exptl_crystal_description     rod
_exptl_crystal_colour     colourless
_exptl_crystal_size_max     0.210
_exptl_crystal_size_mid     0.134
_exptl_crystal_size_min     0.116
_exptl_crystal_density_diffrn     1.250
_exptl_crystal_density_meas     ?
_exptl_crystal_density_method     'not measured'
_exptl_crystal_F_000     724
_exptl_absorpt_coefficient_mu     0.082
_exptl_absorpt_correction_type     multi-scan
_exptl_absorpt_process_details
;
(<i>SADABS</i>; Krause <i>et al.</i>, 2015)
;
_exptl_absorpt_correction_T_min     0.88
_exptl_absorpt_correction_T_max     0.99
_exptl_special_details
;
The diffraction data were collected in three sets of
363 frames (0.5\% width in \w) at \f = 0, 120
and 240\%. A scan time of 60 sec/frame was used.
;
_diffrn_ambient_temperature     100(2)
_diffrn_source     'fine-focus sealed tube'
_diffrn_radiation_type     MoK\a
_diffrn_radiation_wavelength     0.71073
_diffrn_radiation_monochromator     graphite
_diffrn_measurement_device_type     'Bruker SMART APEX CCD'
_diffrn_measurement_method     '\w scans'
_diffrn_detector_area_resol_mean     8.3333
_diffrn_reflns_number     17171
_diffrn_reflns_av_R_equivalents     0.0328
_diffrn_reflns_av_unetI/netI     0.0643
_diffrn_reflns_theta_min     1.605
_diffrn_reflns_theta_max     28.181
_diffrn_reflns_theta_full     28.150
_diffrn_measured_fraction_theta_max     0.969
_diffrn_measured_fraction_theta_full     0.972
_diffrn_reflns_limit_h_min     -15
_diffrn_reflns_limit_h_max     15
_diffrn_reflns_limit_k_min     -16
_diffrn_reflns_limit_k_max     16
_diffrn_reflns_limit_l_min     -17
_diffrn_reflns_limit_l_max     17
_refine_special_details
;
Refinement of F^2^ against ALL reflections.  The weighted R-factor wR and
goodness of fit S are based on F^2^, conventional R-factors R are based
on F, with F set to zero for negative F^2^. The threshold expression of
F^2^ > 2sigma(F^2^) is used only for calculating R-factors(gt) etc. and is
not relevant to the choice of reflections for refinement.  R-factors based
on F^2^ are statistically about twice as large as those based on F, and R-
factors based on ALL data will be even larger.
;
_reflns_number_total     8663
_reflns_number_gt     5888
_reflns_threshold_expression     'I > 2\s(I)'
_refine_ls_structure_factor_coef     Fsqd
_refine_ls_matrix_type     full
_refine_ls_R_factor_all     0.0749
_refine_ls_R_factor_gt     0.0463
_refine_ls_wR_factor_gt     0.1105
_refine_ls_wR_factor_ref     0.1218
_refine_ls_goodness_of_fit_ref     1.035
_refine_ls_restrained_S_all     1.035
_refine_ls_number_reflns     8663
_refine_ls_number_parameters     628
_refine_ls_number_restraints     0
_refine_ls_hydrogen_treatment     refall
_refine_ls_weighting_scheme     calc
_refine_ls_weighting_details
                      'w=1/[\s^2^(Fo^2^)+(0.0564P)^2^] where P=(Fo^2^+2Fc^2^)/3'
_atom_sites_solution_hydrogens     difmap
_atom_sites_solution_primary     direct
_atom_sites_solution_secondary     difmap
_refine_ls_shift/su_max     0.000
_refine_ls_shift/su_mean     0.000
_refine_diff_density_max     0.278
_refine_diff_density_min     -0.187
_refine_ls_extinction_method     none
_refine_ls_extinction_coef     .
loop_
    _atom_type_symbol
    _atom_type_description
    _atom_type_scat_dispersion_real
    _atom_type_scat_dispersion_imag
    _atom_type_scat_source
    'C' 'C' 0.0033 0.0016
                         'International Tables Vol C Tables 4.2.6.8 and 6.1.1.4'
    'H' 'H' 0.0000 0.0000
                         'International Tables Vol C Tables 4.2.6.8 and 6.1.1.4'
    'N' 'N' 0.0061 0.0033
                         'International Tables Vol C Tables 4.2.6.8 and 6.1.1.4'
    'O' 'O' 0.0106 0.0060
                         'International Tables Vol C Tables 4.2.6.8 and 6.1.1.4'
_computing_data_collection
;
<i>APEX3</i> (Bruker, 2016)
;
_computing_cell_refinement
;
<i>SAINT</i> (Bruker, 2016)
;
_computing_data_reduction
;
<i>SAINT</i> (Bruker, 2016)
;
_computing_structure_solution
;
<i>SHELXT</i> (Sheldrick, 2015<i>a</i>)
;
_computing_structure_refinement
;
<i>SHELXL2018/1</i> (Sheldrick, 2015<i>b</i>)
;
_computing_molecular_graphics
;
DIAMOND (Brandenburg & Putz, 2012) and Mercury (Macrae <i>et al.</i>,
2008)
;
_computing_publication_material
;
<i>SHELXL2018/1</i> (Sheldrick, 2015<i>b</i>),
PLATON (Spek, 2009) and publCIF (Westrip, 2010)
;
loop_
    _atom_site_type_symbol
    _atom_site_label
    _atom_site_fract_x
    _atom_site_fract_y
    _atom_site_fract_z
    _atom_site_U_iso_or_equiv
    _atom_site_adp_type
    _atom_site_calc_flag
    _atom_site_occupancy
    _atom_site_disorder_assembly
    _atom_site_disorder_group
    O O1 -0.24038(9) 0.13666(9) 0.04235(8) 0.0313(3) Uani d 1 . .
    N N1 0.27104(11) 0.26740(10) 0.11862(10) 0.0240(3) Uani d 1 . .
    H H1 0.3426(15) 0.3173(14) 0.1367(13) 0.040(5) Uiso d 1 . .
    N N2 0.16821(10) 0.29967(10) 0.08749(9) 0.0238(3) Uani d 1 . .
    N N3 -0.09799(11) 0.19107(10) 0.19035(9) 0.0213(3) Uani d 1 . .
    H H3A -0.0190(13) 0.2168(12) 0.2155(12) 0.023(4) Uiso d 1 . .
    N N4 0.02622(10) 0.22466(10) 0.38113(9) 0.0233(3) Uani d 1 . .
    C C1 0.35478(14) 0.10461(14) 0.14763(14) 0.0284(3) Uani d 1 . .
    H H1A 0.3326(16) 0.0229(16) 0.1186(15) 0.051(5) Uiso d 1 . .
    H H1B 0.3722(16) 0.1144(15) 0.2238(16) 0.051(5) Uiso d 1 . .
    H H1C 0.4241(17) 0.1349(15) 0.1255(15) 0.052(6) Uiso d 1 . .
    C C2 0.25432(12) 0.15807(11) 0.11593(11) 0.0222(3) Uani d 1 . .
    C C3 0.13432(13) 0.11639(12) 0.08140(11) 0.0236(3) Uani d 1 . .
    H H3 0.0949(14) 0.0375(13) 0.0687(13) 0.036(5) Uiso d 1 . .
    C C4 0.08456(12) 0.20676(11) 0.06429(11) 0.0205(3) Uani d 1 . .
    C C5 -0.04210(13) 0.20825(13) 0.02199(11) 0.0229(3) Uani d 1 . .
    H H5A -0.0458(12) 0.2852(13) 0.0168(12) 0.026(4) Uiso d 1 . .
    H H5B -0.0678(13) 0.1591(12) -0.0510(13) 0.027(4) Uiso d 1 . .
    C C6 -0.13684(12) 0.17440(11) 0.08508(11) 0.0213(3) Uani d 1 . .
    C C7 -0.16340(12) 0.16660(11) 0.26803(11) 0.0204(3) Uani d 1 . .
    C C8 -0.28614(13) 0.12593(12) 0.24842(13) 0.0257(3) Uani d 1 . .
    H H8 -0.3322(13) 0.1159(12) 0.1777(12) 0.026(4) Uiso d 1 . .
    C C9 -0.34209(15) 0.09808(15) 0.32871(14) 0.0366(4) Uani d 1 . .
    H H9 -0.4304(15) 0.0704(13) 0.3126(13) 0.038(5) Uiso d 1 . .
    C C10 -0.27788(15) 0.11076(17) 0.42750(15) 0.0452(5) Uani d 1 . .
    H H10 -0.3172(17) 0.0920(15) 0.4852(16) 0.055(6) Uiso d 1 . .
    C C11 -0.15655(15) 0.15421(15) 0.44915(14) 0.0375(4) Uani d 1 . .
    H H11 -0.1124(15) 0.1630(14) 0.5198(15) 0.047(5) Uiso d 1 . .
    C C12 -0.09769(12) 0.18343(11) 0.37043(11) 0.0226(3) Uani d 1 . .
    C C13 0.09606(13) 0.24843(13) 0.46912(12) 0.0265(3) Uani d 1 . .
    H H13 0.0668(15) 0.2413(14) 0.5348(14) 0.047(5) Uiso d 1 . .
    C C14 0.22509(13) 0.28361(12) 0.47815(11) 0.0246(3) Uani d 1 . .
    C C15 0.27780(13) 0.29677(12) 0.39088(12) 0.0262(3) Uani d 1 . .
    H H15 0.2243(13) 0.2821(12) 0.3225(12) 0.027(4) Uiso d 1 . .
    C C16 0.39990(14) 0.32762(14) 0.40179(13) 0.0312(4) Uani d 1 . .
    H H16 0.4323(14) 0.3411(13) 0.3410(13) 0.035(5) Uiso d 1 . .
    C C17 0.47409(13) 0.34649(13) 0.49918(12) 0.0297(4) Uani d 1 . .
    C C18 0.42097(15) 0.33447(15) 0.58584(13) 0.0354(4) Uani d 1 . .
    H H18 0.4721(15) 0.3483(13) 0.6554(14) 0.040(5) Uiso d 1 . .
    C C19 0.29838(14) 0.30374(15) 0.57594(13) 0.0350(4) Uani d 1 . .
    H H19 0.2595(15) 0.2958(14) 0.6390(14) 0.048(5) Uiso d 1 . .
    C C20 0.60729(15) 0.37970(19) 0.50972(17) 0.0432(5) Uani d 1 . .
    H H20A 0.642(2) 0.319(2) 0.469(2) 0.101(9) Uiso d 1 . .
    H H20B 0.6300(18) 0.4481(18) 0.4833(17) 0.072(7) Uiso d 1 . .
    H H20C 0.647(2) 0.3942(19) 0.583(2) 0.087(8) Uiso d 1 . .
    O O2 0.52850(9) 0.56026(9) 0.82428(9) 0.0319(3) Uani d 1 . .
    N N5 0.03382(10) 0.52348(10) 0.81415(10) 0.0228(3) Uani d 1 . .
    H H5 -0.0253(16) 0.5056(14) 0.8528(14) 0.045(5) Uiso d 1 . .
    N N6 0.15011(10) 0.55805(9) 0.86144(9) 0.0210(3) Uani d 1 . .
    N N7 0.36667(11) 0.43953(10) 0.84380(9) 0.0218(3) Uani d 1 . .
    H H7 0.2865(15) 0.4290(13) 0.8401(13) 0.037(5) Uiso d 1 . .
    N N8 0.21561(10) 0.25089(10) 0.83158(9) 0.0234(3) Uani d 1 . .
    C C21 -0.10166(15) 0.48113(16) 0.64252(16) 0.0361(4) Uani d 1 . .
    H H21A -0.163(2) 0.4882(19) 0.6879(19) 0.086(8) Uiso d 1 . .
    H H21B -0.1168(17) 0.4019(18) 0.6063(16) 0.065(6) Uiso d 1 . .
    H H21C -0.1135(15) 0.5315(15) 0.5943(15) 0.052(5) Uiso d 1 . .
    C C22 0.01855(13) 0.51647(11) 0.70978(12) 0.0245(3) Uani d 1 . .
    C C23 0.13064(13) 0.54799(12) 0.68677(12) 0.0255(3) Uani d 1 . .
    H H23 0.1522(13) 0.5523(12) 0.6183(13) 0.030(4) Uiso d 1 . .
    C C24 0.20896(12) 0.57328(11) 0.78264(11) 0.0209(3) Uani d 1 . .
    C C25 0.34089(13) 0.61544(12) 0.80340(13) 0.0236(3) Uani d 1 . .
    H H25A 0.3667(13) 0.6811(12) 0.8659(12) 0.027(4) Uiso d 1 . .
    H H25B 0.3656(13) 0.6432(12) 0.7431(13) 0.031(4) Uiso d 1 . .
    C C26 0.42068(12) 0.53575(12) 0.82503(11) 0.0228(3) Uani d 1 . .
    C C27 0.41856(12) 0.35211(11) 0.86889(11) 0.0213(3) Uani d 1 . .
    C C28 0.54056(13) 0.36037(13) 0.89766(12) 0.0270(3) Uani d 1 . .
    H H28 0.5982(15) 0.4314(15) 0.8988(13) 0.044(5) Uiso d 1 . .
    C C29 0.58176(14) 0.27065(13) 0.92452(12) 0.0295(4) Uani d 1 . .
    H H29 0.6701(15) 0.2783(13) 0.9482(13) 0.040(5) Uiso d 1 . .
    C C30 0.50266(14) 0.17427(14) 0.92401(12) 0.0301(4) Uani d 1 . .
    H H30 0.5291(14) 0.1144(13) 0.9446(13) 0.032(4) Uiso d 1 . .
    C C31 0.38173(14) 0.16498(13) 0.89364(12) 0.0272(3) Uani d 1 . .
    H H31 0.3233(13) 0.0982(12) 0.8945(11) 0.022(4) Uiso d 1 . .
    C C32 0.33787(12) 0.25261(12) 0.86328(11) 0.0229(3) Uani d 1 . .
    C C33 0.14467(13) 0.15882(12) 0.78537(12) 0.0245(3) Uani d 1 . .
    H H33 0.1751(14) 0.0909(13) 0.7694(12) 0.033(4) Uiso d 1 . .
    C C34 0.01636(13) 0.14971(12) 0.75516(11) 0.0234(3) Uani d 1 . .
    C C35 -0.05642(14) 0.04580(13) 0.70870(13) 0.0303(4) Uani d 1 . .
    H H35 -0.0215(14) -0.0207(14) 0.6920(13) 0.037(5) Uiso d 1 . .
    C C36 -0.17876(14) 0.03414(13) 0.68350(13) 0.0324(4) Uani d 1 . .
    H H36 -0.2277(15) -0.0379(14) 0.6534(13) 0.040(5) Uiso d 1 . .
    C C37 -0.23271(13) 0.12516(12) 0.70395(12) 0.0269(3) Uani d 1 . .
    C C38 -0.15965(14) 0.22914(13) 0.74951(12) 0.0263(3) Uani d 1 . .
    H H38 -0.1943(13) 0.2927(12) 0.7645(12) 0.026(4) Uiso d 1 . .
    C C39 -0.03736(13) 0.24180(12) 0.77441(12) 0.0246(3) Uani d 1 . .
    H H39 0.0132(12) 0.3148(12) 0.8089(11) 0.020(4) Uiso d 1 . .
    C C40 -0.36608(15) 0.11183(16) 0.67982(15) 0.0358(4) Uani d 1 . .
    H H40A -0.4014(16) 0.1124(14) 0.7448(15) 0.049(5) Uiso d 1 . .
    H H40B -0.3951(17) 0.1743(17) 0.6509(15) 0.060(6) Uiso d 1 . .
    H H40C -0.4044(15) 0.0410(15) 0.6284(14) 0.045(5) Uiso d 1 . .
    O O3 0.15336(9) 0.51707(9) 0.07448(9) 0.0266(2) Uani d 1 . .
    H H3B 0.1689(17) 0.4475(17) 0.0720(16) 0.060(6) Uiso d 1 . .
    H H3C 0.1580(19) 0.5294(18) 0.0125(19) 0.075(7) Uiso d 1 . .
loop_
    _atom_site_aniso_label
    _atom_site_aniso_U_11
    _atom_site_aniso_U_22
    _atom_site_aniso_U_33
    _atom_site_aniso_U_12
    _atom_site_aniso_U_13
    _atom_site_aniso_U_23
    O1 0.0194(6) 0.0403(6) 0.0291(6) 0.0035(5) -0.0040(4) 0.0042(5)
    N1 0.0183(6) 0.0269(7) 0.0278(7) 0.0042(5) 0.0049(5) 0.0087(5)
    N2 0.0210(6) 0.0262(7) 0.0258(7) 0.0054(5) 0.0061(5) 0.0083(5)
    N3 0.0147(6) 0.0251(6) 0.0221(6) 0.0014(5) 0.0006(5) 0.0051(5)
    N4 0.0198(6) 0.0263(6) 0.0218(6) 0.0023(5) 0.0017(5) 0.0046(5)
    C1 0.0214(8) 0.0325(9) 0.0330(9) 0.0088(7) 0.0041(7) 0.0089(7)
    C2 0.0226(8) 0.0239(7) 0.0215(7) 0.0060(6) 0.0061(6) 0.0059(6)
    C3 0.0229(8) 0.0215(8) 0.0261(8) 0.0042(6) 0.0028(6) 0.0060(6)
    C4 0.0216(7) 0.0229(7) 0.0173(7) 0.0041(6) 0.0047(6) 0.0047(6)
    C5 0.0245(8) 0.0233(8) 0.0202(8) 0.0061(6) 0.0011(6) 0.0045(6)
    C6 0.0195(7) 0.0200(7) 0.0239(7) 0.0073(6) 0.0010(6) 0.0035(6)
    C7 0.0191(7) 0.0173(7) 0.0249(7) 0.0027(5) 0.0047(6) 0.0052(6)
    C8 0.0202(8) 0.0253(8) 0.0304(9) 0.0028(6) 0.0017(6) 0.0068(6)
    C9 0.0198(8) 0.0471(10) 0.0421(10) -0.0010(7) 0.0073(7) 0.0142(8)
    C10 0.0302(10) 0.0678(13) 0.0387(11) -0.0023(9) 0.0134(8) 0.0201(9)
    C11 0.0300(9) 0.0530(11) 0.0283(9) 0.0009(8) 0.0054(7) 0.0127(8)
    C12 0.0185(7) 0.0235(7) 0.0252(8) 0.0030(6) 0.0046(6) 0.0049(6)
    C13 0.0256(8) 0.0314(8) 0.0210(8) 0.0019(6) 0.0036(6) 0.0062(6)
    C14 0.0236(8) 0.0261(8) 0.0214(7) 0.0027(6) 0.0013(6) 0.0032(6)
    C15 0.0219(8) 0.0316(8) 0.0209(8) 0.0015(6) 0.0003(6) 0.0026(6)
    C16 0.0265(9) 0.0382(9) 0.0261(8) 0.0015(7) 0.0061(7) 0.0045(7)
    C17 0.0211(8) 0.0305(8) 0.0325(9) 0.0031(6) 0.0000(6) 0.0009(7)
    C18 0.0273(9) 0.0488(10) 0.0250(9) 0.0033(8) -0.0044(7) 0.0069(7)
    C19 0.0281(9) 0.0509(11) 0.0227(8) 0.0005(8) 0.0020(7) 0.0086(7)
    C20 0.0216(9) 0.0559(13) 0.0444(12) 0.0013(8) -0.0009(8) 0.0038(10)
    O2 0.0173(5) 0.0331(6) 0.0444(7) 0.0004(4) 0.0059(5) 0.0104(5)
    N5 0.0167(6) 0.0225(6) 0.0303(7) 0.0045(5) 0.0051(5) 0.0081(5)
    N6 0.0179(6) 0.0208(6) 0.0243(6) 0.0033(5) 0.0036(5) 0.0058(5)
    N7 0.0159(6) 0.0232(6) 0.0264(7) 0.0031(5) 0.0035(5) 0.0067(5)
    N8 0.0232(6) 0.0250(6) 0.0223(6) 0.0029(5) 0.0049(5) 0.0070(5)
    C21 0.0273(9) 0.0372(10) 0.0410(10) 0.0015(8) -0.0063(8) 0.0148(8)
    C22 0.0232(8) 0.0210(7) 0.0274(8) 0.0022(6) -0.0007(6) 0.0067(6)
    C23 0.0265(8) 0.0258(8) 0.0238(8) 0.0033(6) 0.0041(6) 0.0069(6)
    C24 0.0220(7) 0.0171(7) 0.0251(8) 0.0047(6) 0.0058(6) 0.0067(6)
    C25 0.0199(8) 0.0230(8) 0.0271(8) 0.0002(6) 0.0055(6) 0.0067(6)
    C26 0.0190(7) 0.0250(7) 0.0210(7) 0.0006(6) 0.0025(6) 0.0018(6)
    C27 0.0218(7) 0.0254(7) 0.0169(7) 0.0061(6) 0.0032(6) 0.0044(6)
    C28 0.0230(8) 0.0341(9) 0.0231(8) 0.0066(7) 0.0031(6) 0.0049(6)
    C29 0.0256(8) 0.0413(9) 0.0231(8) 0.0133(7) 0.0035(7) 0.0061(7)
    C30 0.0357(9) 0.0352(9) 0.0244(8) 0.0190(8) 0.0059(7) 0.0081(7)
    C31 0.0335(9) 0.0268(8) 0.0225(8) 0.0081(7) 0.0066(7) 0.0056(6)
    C32 0.0234(8) 0.0265(8) 0.0194(7) 0.0078(6) 0.0052(6) 0.0035(6)
    C33 0.0271(8) 0.0221(8) 0.0262(8) 0.0056(6) 0.0081(6) 0.0071(6)
    C34 0.0264(8) 0.0217(7) 0.0228(8) 0.0023(6) 0.0074(6) 0.0071(6)
    C35 0.0287(9) 0.0219(8) 0.0394(9) 0.0023(7) 0.0104(7) 0.0049(7)
    C36 0.0302(9) 0.0244(8) 0.0378(10) -0.0046(7) 0.0090(7) 0.0033(7)
    C37 0.0246(8) 0.0305(8) 0.0257(8) -0.0014(6) 0.0084(6) 0.0101(6)
    C38 0.0286(8) 0.0245(8) 0.0275(8) 0.0054(7) 0.0061(6) 0.0094(6)
    C39 0.0274(8) 0.0211(7) 0.0242(8) 0.0011(6) 0.0033(6) 0.0068(6)
    C40 0.0256(9) 0.0435(11) 0.0355(10) 0.0003(8) 0.0096(7) 0.0061(8)
    O3 0.0263(6) 0.0266(6) 0.0310(6) 0.0078(5) 0.0085(5) 0.0116(5)
_geom_special_details
;
 All esds (except the esd in the dihedral angle between two l.s. planes)
 are estimated using the full covariance matrix.  The cell esds are taken
 into account individually in the estimation of esds in distances, angles
 and torsion angles; correlations between esds in cell parameters are only
 used when they are defined by crystal symmetry.  An approximate (isotropic)
 treatment of cell esds is used for estimating esds involving l.s. planes.
;
loop_
    _geom_bond_atom_site_label_1
    _geom_bond_atom_site_label_2
    _geom_bond_site_symmetry_2
    _geom_bond_distance
    _geom_bond_publ_flag
    O1 C6 . 1.2205(16) ?
    N1 C2 . 1.3464(18) ?
    N1 N2 . 1.3595(16) ?
    N1 H1 . 0.918(17) ?
    N2 C4 . 1.3333(17) ?
    N3 C6 . 1.3608(18) ?
    N3 C7 . 1.4021(18) ?
    N3 H3A . 0.907(15) ?
    N4 C13 . 1.2695(19) ?
    N4 C12 . 1.4136(18) ?
    C1 C2 . 1.492(2) ?
    C1 H1A . 0.993(19) ?
    C1 H1B . 0.974(19) ?
    C1 H1C . 0.935(19) ?
    C2 C3 . 1.374(2) ?
    C3 C4 . 1.4019(19) ?
    C3 H3 . 0.987(16) ?
    C4 C5 . 1.4999(19) ?
    C5 C6 . 1.515(2) ?
    C5 H5A . 0.991(15) ?
    C5 H5B . 1.004(16) ?
    C7 C8 . 1.3920(19) ?
    C7 C12 . 1.4134(19) ?
    C8 C9 . 1.383(2) ?
    C8 H8 . 0.982(15) ?
    C9 C10 . 1.374(2) ?
    C9 H9 . 0.998(16) ?
    C10 C11 . 1.382(2) ?
    C10 H10 . 0.98(2) ?
    C11 C12 . 1.389(2) ?
    C11 H11 . 0.976(18) ?
    C13 C14 . 1.461(2) ?
    C13 H13 . 0.984(18) ?
    C14 C19 . 1.395(2) ?
    C14 C15 . 1.395(2) ?
    C15 C16 . 1.377(2) ?
    C15 H15 . 0.986(15) ?
    C16 C17 . 1.397(2) ?
    C16 H16 . 0.960(17) ?
    C17 C18 . 1.388(2) ?
    C17 C20 . 1.503(2) ?
    C18 C19 . 1.383(2) ?
    C18 H18 . 0.987(17) ?
    C19 H19 . 1.009(18) ?
    C20 H20A . 1.02(3) ?
    C20 H20B . 1.00(2) ?
    C20 H20C . 0.98(3) ?
    O2 C26 . 1.2322(17) ?
    N5 C22 . 1.3453(19) ?
    N5 N6 . 1.3596(16) ?
    N5 H5 . 0.928(18) ?
    N6 C24 . 1.3410(17) ?
    N7 C26 . 1.3484(18) ?
    N7 C27 . 1.4137(18) ?
    N7 H7 . 0.906(17) ?
    N8 C33 . 1.2775(18) ?
    N8 C32 . 1.4137(18) ?
    C21 C22 . 1.487(2) ?
    C21 H21A . 0.99(3) ?
    C21 H21B . 0.99(2) ?
    C21 H21C . 1.00(2) ?
    C22 C23 . 1.379(2) ?
    C23 C24 . 1.396(2) ?
    C23 H23 . 0.976(16) ?
    C24 C25 . 1.493(2) ?
    C25 C26 . 1.516(2) ?
    C25 H25A . 1.008(16) ?
    C25 H25B . 0.987(16) ?
    C27 C28 . 1.390(2) ?
    C27 C32 . 1.408(2) ?
    C28 C29 . 1.388(2) ?
    C28 H28 . 1.014(18) ?
    C29 C30 . 1.385(2) ?
    C29 H29 . 1.009(17) ?
    C30 C31 . 1.379(2) ?
    C30 H30 . 0.935(16) ?
    C31 C32 . 1.396(2) ?
    C31 H31 . 0.986(14) ?
    C33 C34 . 1.461(2) ?
    C33 H33 . 0.971(16) ?
    C34 C35 . 1.394(2) ?
    C34 C39 . 1.397(2) ?
    C35 C36 . 1.383(2) ?
    C35 H35 . 0.985(16) ?
    C36 C37 . 1.388(2) ?
    C36 H36 . 0.955(17) ?
    C37 C38 . 1.394(2) ?
    C37 C40 . 1.504(2) ?
    C38 C39 . 1.381(2) ?
    C38 H38 . 0.949(15) ?
    C39 H39 . 0.981(14) ?
    C40 H40A . 0.994(19) ?
    C40 H40B . 1.03(2) ?
    C40 H40C . 0.992(18) ?
    O3 H3B . 0.92(2) ?
    O3 H3C . 0.87(2) ?
loop_
    _geom_angle_atom_site_label_1
    _geom_angle_atom_site_label_2
    _geom_angle_atom_site_label_3
    _geom_angle_site_symmetry_1
    _geom_angle_site_symmetry_3
    _geom_angle
    _geom_angle_publ_flag
    C2 N1 N2 . . 112.77(12) ?
    C2 N1 H1 . . 126.3(10) ?
    N2 N1 H1 . . 120.9(10) ?
    C4 N2 N1 . . 104.56(11) ?
    C6 N3 C7 . . 128.49(12) ?
    C6 N3 H3A . . 118.4(9) ?
    C7 N3 H3A . . 113.0(9) ?
    C13 N4 C12 . . 122.39(13) ?
    C2 C1 H1A . . 110.3(10) ?
    C2 C1 H1B . . 111.5(11) ?
    H1A C1 H1B . . 105.2(15) ?
    C2 C1 H1C . . 110.8(11) ?
    H1A C1 H1C . . 110.7(15) ?
    H1B C1 H1C . . 108.1(15) ?
    N1 C2 C3 . . 105.96(12) ?
    N1 C2 C1 . . 121.99(13) ?
    C3 C2 C1 . . 132.05(14) ?
    C2 C3 C4 . . 105.94(13) ?
    C2 C3 H3 . . 125.1(9) ?
    C4 C3 H3 . . 128.9(9) ?
    N2 C4 C3 . . 110.77(12) ?
    N2 C4 C5 . . 120.30(12) ?
    C3 C4 C5 . . 128.88(13) ?
    C4 C5 C6 . . 117.61(12) ?
    C4 C5 H5A . . 107.9(8) ?
    C6 C5 H5A . . 106.3(8) ?
    C4 C5 H5B . . 110.6(8) ?
    C6 C5 H5B . . 106.5(8) ?
    H5A C5 H5B . . 107.4(12) ?
    O1 C6 N3 . . 123.85(13) ?
    O1 C6 C5 . . 120.84(13) ?
    N3 C6 C5 . . 115.30(12) ?
    C8 C7 N3 . . 123.57(13) ?
    C8 C7 C12 . . 119.98(13) ?
    N3 C7 C12 . . 116.44(12) ?
    C9 C8 C7 . . 119.49(15) ?
    C9 C8 H8 . . 120.4(9) ?
    C7 C8 H8 . . 120.1(9) ?
    C10 C9 C8 . . 120.69(15) ?
    C10 C9 H9 . . 121.6(10) ?
    C8 C9 H9 . . 117.7(10) ?
    C9 C10 C11 . . 120.54(16) ?
    C9 C10 H10 . . 121.1(11) ?
    C11 C10 H10 . . 118.3(11) ?
    C10 C11 C12 . . 120.21(16) ?
    C10 C11 H11 . . 119.5(10) ?
    C12 C11 H11 . . 120.3(11) ?
    C11 C12 C7 . . 119.00(13) ?
    C11 C12 N4 . . 125.82(14) ?
    C7 C12 N4 . . 115.11(12) ?
    N4 C13 C14 . . 121.94(14) ?
    N4 C13 H13 . . 121.9(10) ?
    C14 C13 H13 . . 116.1(10) ?
    C19 C14 C15 . . 118.66(14) ?
    C19 C14 C13 . . 119.64(14) ?
    C15 C14 C13 . . 121.70(13) ?
    C16 C15 C14 . . 120.17(14) ?
    C16 C15 H15 . . 122.5(9) ?
    C14 C15 H15 . . 117.3(9) ?
    C15 C16 C17 . . 121.55(15) ?
    C15 C16 H16 . . 117.6(10) ?
    C17 C16 H16 . . 120.7(10) ?
    C18 C17 C16 . . 117.97(14) ?
    C18 C17 C20 . . 121.12(15) ?
    C16 C17 C20 . . 120.91(15) ?
    C19 C18 C17 . . 121.03(15) ?
    C19 C18 H18 . . 120.0(10) ?
    C17 C18 H18 . . 119.0(10) ?
    C18 C19 C14 . . 120.62(15) ?
    C18 C19 H19 . . 121.2(10) ?
    C14 C19 H19 . . 118.2(10) ?
    C17 C20 H20A . . 112.0(14) ?
    C17 C20 H20B . . 111.1(12) ?
    H20A C20 H20B . . 108.0(19) ?
    C17 C20 H20C . . 111.5(14) ?
    H20A C20 H20C . . 105.7(19) ?
    H20B C20 H20C . . 108.4(18) ?
    C22 N5 N6 . . 112.71(12) ?
    C22 N5 H5 . . 126.5(11) ?
    N6 N5 H5 . . 120.8(11) ?
    C24 N6 N5 . . 104.31(11) ?
    C26 N7 C27 . . 128.61(12) ?
    C26 N7 H7 . . 116.3(10) ?
    C27 N7 H7 . . 115.1(10) ?
    C33 N8 C32 . . 119.62(13) ?
    C22 C21 H21A . . 109.1(13) ?
    C22 C21 H21B . . 110.9(11) ?
    H21A C21 H21B . . 105.8(18) ?
    C22 C21 H21C . . 111.2(10) ?
    H21A C21 H21C . . 105.3(16) ?
    H21B C21 H21C . . 114.0(16) ?
    N5 C22 C23 . . 106.25(13) ?
    N5 C22 C21 . . 121.78(14) ?
    C23 C22 C21 . . 131.97(15) ?
    C22 C23 C24 . . 105.66(13) ?
    C22 C23 H23 . . 128.0(9) ?
    C24 C23 H23 . . 126.3(9) ?
    N6 C24 C23 . . 111.07(13) ?
    N6 C24 C25 . . 120.87(13) ?
    C23 C24 C25 . . 128.03(13) ?
    C24 C25 C26 . . 118.03(12) ?
    C24 C25 H25A . . 111.9(8) ?
    C26 C25 H25A . . 104.5(8) ?
    C24 C25 H25B . . 109.9(9) ?
    C26 C25 H25B . . 106.3(9) ?
    H25A C25 H25B . . 105.3(12) ?
    O2 C26 N7 . . 123.63(14) ?
    O2 C26 C25 . . 120.04(13) ?
    N7 C26 C25 . . 116.33(12) ?
    C28 C27 C32 . . 120.48(13) ?
    C28 C27 N7 . . 123.96(13) ?
    C32 C27 N7 . . 115.56(12) ?
    C29 C28 C27 . . 119.24(15) ?
    C29 C28 H28 . . 120.9(10) ?
    C27 C28 H28 . . 119.9(10) ?
    C30 C29 C28 . . 120.68(15) ?
    C30 C29 H29 . . 120.4(9) ?
    C28 C29 H29 . . 118.8(9) ?
    C31 C30 C29 . . 120.25(15) ?
    C31 C30 H30 . . 118.3(10) ?
    C29 C30 H30 . . 121.5(10) ?
    C30 C31 C32 . . 120.37(15) ?
    C30 C31 H31 . . 121.9(8) ?
    C32 C31 H31 . . 117.7(8) ?
    C31 C32 C27 . . 118.86(13) ?
    C31 C32 N8 . . 124.36(13) ?
    C27 C32 N8 . . 116.71(12) ?
    N8 C33 C34 . . 122.69(14) ?
    N8 C33 H33 . . 120.2(9) ?
    C34 C33 H33 . . 117.1(9) ?
    C35 C34 C39 . . 118.27(14) ?
    C35 C34 C33 . . 119.59(13) ?
    C39 C34 C33 . . 122.11(13) ?
    C36 C35 C34 . . 120.77(15) ?
    C36 C35 H35 . . 118.7(9) ?
    C34 C35 H35 . . 120.5(9) ?
    C35 C36 C37 . . 121.15(15) ?
    C35 C36 H36 . . 119.8(10) ?
    C37 C36 H36 . . 119.0(10) ?
    C36 C37 C38 . . 117.97(14) ?
    C36 C37 C40 . . 121.10(14) ?
    C38 C37 C40 . . 120.91(15) ?
    C39 C38 C37 . . 121.34(15) ?
    C39 C38 H38 . . 119.0(9) ?
    C37 C38 H38 . . 119.7(9) ?
    C38 C39 C34 . . 120.47(14) ?
    C38 C39 H39 . . 120.9(8) ?
    C34 C39 H39 . . 118.6(8) ?
    C37 C40 H40A . . 110.8(10) ?
    C37 C40 H40B . . 114.9(11) ?
    H40A C40 H40B . . 104.2(15) ?
    C37 C40 H40C . . 112.1(10) ?
    H40A C40 H40C . . 107.4(14) ?
    H40B C40 H40C . . 106.9(15) ?
    H3B O3 H3C . . 106.3(19) ?
loop_
    _geom_torsion_atom_site_label_1
    _geom_torsion_atom_site_label_2
    _geom_torsion_atom_site_label_3
    _geom_torsion_atom_site_label_4
    _geom_torsion_site_symmetry_1
    _geom_torsion_site_symmetry_2
    _geom_torsion_site_symmetry_3
    _geom_torsion_site_symmetry_4
    _geom_torsion
    _geom_torsion_publ_flag
    C2 N1 N2 C4 . . . . -0.19(15) ?
    N2 N1 C2 C3 . . . . -0.09(16) ?
    N2 N1 C2 C1 . . . . -179.53(13) ?
    N1 C2 C3 C4 . . . . 0.31(16) ?
    C1 C2 C3 C4 . . . . 179.67(15) ?
    N1 N2 C4 C3 . . . . 0.39(15) ?
    N1 N2 C4 C5 . . . . -177.40(12) ?
    C2 C3 C4 N2 . . . . -0.45(17) ?
    C2 C3 C4 C5 . . . . 177.10(13) ?
    N2 C4 C5 C6 . . . . -120.07(14) ?
    C3 C4 C5 C6 . . . . 62.6(2) ?
    C7 N3 C6 O1 . . . . 2.3(2) ?
    C7 N3 C6 C5 . . . . -178.85(12) ?
    C4 C5 C6 O1 . . . . -154.35(13) ?
    C4 C5 C6 N3 . . . . 26.74(18) ?
    C6 N3 C7 C8 . . . . -4.5(2) ?
    C6 N3 C7 C12 . . . . 174.38(13) ?
    N3 C7 C8 C9 . . . . 176.28(14) ?
    C12 C7 C8 C9 . . . . -2.6(2) ?
    C7 C8 C9 C10 . . . . 0.4(3) ?
    C8 C9 C10 C11 . . . . 1.6(3) ?
    C9 C10 C11 C12 . . . . -1.3(3) ?
    C10 C11 C12 C7 . . . . -0.9(3) ?
    C10 C11 C12 N4 . . . . -177.53(16) ?
    C8 C7 C12 C11 . . . . 2.8(2) ?
    N3 C7 C12 C11 . . . . -176.12(13) ?
    C8 C7 C12 N4 . . . . 179.83(12) ?
    N3 C7 C12 N4 . . . . 0.90(18) ?
    C13 N4 C12 C11 . . . . -6.3(2) ?
    C13 N4 C12 C7 . . . . 176.92(13) ?
    C12 N4 C13 C14 . . . . 175.65(13) ?
    N4 C13 C14 C19 . . . . -177.01(15) ?
    N4 C13 C14 C15 . . . . 2.4(2) ?
    C19 C14 C15 C16 . . . . 0.8(2) ?
    C13 C14 C15 C16 . . . . -178.54(14) ?
    C14 C15 C16 C17 . . . . 0.0(2) ?
    C15 C16 C17 C18 . . . . -0.7(2) ?
    C15 C16 C17 C20 . . . . 179.76(16) ?
    C16 C17 C18 C19 . . . . 0.6(3) ?
    C20 C17 C18 C19 . . . . -179.91(17) ?
    C17 C18 C19 C14 . . . . 0.3(3) ?
    C15 C14 C19 C18 . . . . -1.0(2) ?
    C13 C14 C19 C18 . . . . 178.41(15) ?
    C22 N5 N6 C24 . . . . 0.17(15) ?
    N6 N5 C22 C23 . . . . 0.04(16) ?
    N6 N5 C22 C21 . . . . -179.52(13) ?
    N5 C22 C23 C24 . . . . -0.23(16) ?
    C21 C22 C23 C24 . . . . 179.27(16) ?
    N5 N6 C24 C23 . . . . -0.32(15) ?
    N5 N6 C24 C25 . . . . 177.99(12) ?
    C22 C23 C24 N6 . . . . 0.35(16) ?
    C22 C23 C24 C25 . . . . -177.80(14) ?
    N6 C24 C25 C26 . . . . 75.24(18) ?
    C23 C24 C25 C26 . . . . -106.77(17) ?
    C27 N7 C26 O2 . . . . 2.3(2) ?
    C27 N7 C26 C25 . . . . -178.09(13) ?
    C24 C25 C26 O2 . . . . 167.33(13) ?
    C24 C25 C26 N7 . . . . -12.3(2) ?
    C26 N7 C27 C28 . . . . 12.5(2) ?
    C26 N7 C27 C32 . . . . -167.60(13) ?
    C32 C27 C28 C29 . . . . -2.3(2) ?
    N7 C27 C28 C29 . . . . 177.62(13) ?
    C27 C28 C29 C30 . . . . -0.8(2) ?
    C28 C29 C30 C31 . . . . 2.0(2) ?
    C29 C30 C31 C32 . . . . -0.1(2) ?
    C30 C31 C32 C27 . . . . -2.9(2) ?
    C30 C31 C32 N8 . . . . -179.62(13) ?
    C28 C27 C32 C31 . . . . 4.1(2) ?
    N7 C27 C32 C31 . . . . -175.82(12) ?
    C28 C27 C32 N8 . . . . -178.92(12) ?
    N7 C27 C32 N8 . . . . 1.15(18) ?
    C33 N8 C32 C31 . . . . -30.9(2) ?
    C33 N8 C32 C27 . . . . 152.35(13) ?
    C32 N8 C33 C34 . . . . 176.83(12) ?
    N8 C33 C34 C35 . . . . -177.46(14) ?
    N8 C33 C34 C39 . . . . 0.4(2) ?
    C39 C34 C35 C36 . . . . -0.7(2) ?
    C33 C34 C35 C36 . . . . 177.20(14) ?
    C34 C35 C36 C37 . . . . -0.2(2) ?
    C35 C36 C37 C38 . . . . 0.8(2) ?
    C35 C36 C37 C40 . . . . -177.95(15) ?
    C36 C37 C38 C39 . . . . -0.4(2) ?
    C40 C37 C38 C39 . . . . 178.34(14) ?
    C37 C38 C39 C34 . . . . -0.6(2) ?
    C35 C34 C39 C38 . . . . 1.1(2) ?
    C33 C34 C39 C38 . . . . -176.75(13) ?
loop_
    _geom_hbond_atom_site_label_D
    _geom_hbond_atom_site_label_H
    _geom_hbond_atom_site_label_A
    _geom_hbond_site_symmetry_A
    _geom_hbond_distance_DH
    _geom_hbond_distance_HA
    _geom_hbond_distance_DA
    _geom_hbond_angle_DHA
    N1 H1 O2 2_666 0.92(2) 1.88(2) 2.7863(18) 169(2)
    O3 H3B N2 . 0.92(2) 1.91(2) 2.8047(19) 165(2)
    O3 H3C N6 1_554 0.87(2) 2.09(2) 2.9530(18) 174(2)
    N5 H5 O3 2_566 0.93(2) 1.878(19) 2.8014(18) 173(2)
    N7 H7 N6 . 0.91(2) 2.447(17) 3.1314(19) 132.6(13)
    C1 H1A O1 2_555 0.99(2) 2.56(2) 3.436(2) 146.9(15)
    C8 H8 O1 . 0.98(2) 2.228(15) 2.858(2) 120.8(12)
    C28 H28 O2 . 1.01(2) 2.265(18) 2.890(2) 118.5(13)
    C35 H35 N4 2_556 0.99(2) 2.532(18) 3.451(2) 155.2(13)
    N3 H3A Cg1 . 0.91(2) 2.999(15) 3.6216(17) 127.4(12)
    C5 H5B Cg6 1_554 1.00(2) 2.820(16) 3.7171(18) 149.0(12)
    C11 H11 Cg6 . 0.98(2) 2.837(19) 3.713(2) 149.8(14)
    C15 H15 Cg1 . 0.99(2) 2.913(15) 3.7979(19) 149.8(12)
    C20 H20B Cg3 2_666 1.00(2) 2.88(2) 3.772(3) 148.9(16)
_shelx_space_group_comment
;
The symmetry employed for this shelxl refinement is uniquely defined
by the following loop, which should always be used as a source of
symmetry information in preference to the above space-group names.
They are only intended as comments.
;
_shelx_estimated_absorpt_T_min     0.983
_shelx_estimated_absorpt_T_max     0.991
_shelx_hkl_file
;
  -1   0   0  332.67   19.00
  -1   0   0  334.57   19.00
   1   0   0  339.77   19.00
  -2   0   0   24.80    1.60
  -2   0   0   27.80    1.60
   2   0   0   26.10    1.60
  -3   0   0   50.49    3.00
  -3   0   0   51.69    3.00
   3   0   0   48.90    3.00
  -4   0   0  349.27   19.80
  -4   0   0  342.47   19.80
   4   0   0  353.16   19.90
  -5   0   0   61.19    3.60
  -5   0   0   61.99    3.60
   5   0   0   57.29    3.70
  -6   0   0   19.60    1.50
  -6   0   0   24.60    1.60
   6   0   0   23.00    1.70
  -7   0   0   56.89    3.40
  -7   0   0   58.09    3.40
   7   0   0   47.90    3.50
  -8   0   0   98.89    6.10
  -8   0   0  106.69    6.10
   8   0   0  103.79    6.30
  -9   0   0   17.60    1.60
  -9   0   0   16.20    1.60
   9   0   0   18.20    1.90
 -10   0   0   44.50    3.20
 -10   0   0   43.70    3.10
  10   0   0   46.40    3.30
 -11   0   0   -0.40    1.30
  11   0   0    0.40    1.40
  12   0   0    3.20    1.70
  13   0   0    0.00    1.80
  14   0   0    2.40    2.20
  15  -1   0    1.40    2.50
  14  -1   0    0.80    2.00
  13  -1   0   -1.10    1.60
  12  -1   0   16.70    2.30
 -12   1   0   10.10    2.00
  11  -1   0   23.20    2.40
 -11   1   0   25.60    2.20
  10  -1   0   11.40    1.70
 -10   1   0    9.90    1.40
   9  -1   0    7.70    1.40
  -9   1   0    6.70    1.00
  -9   1   0    6.10    1.10
   8  -1   0    0.60    0.90
  -8   1   0    0.00    0.70
  -8   1   0    1.10    0.70
   7  -1   0   99.79    6.00
  -7   1   0   98.69    5.90
  -7   1   0   99.09    5.90
   6  -1   0   16.50    1.40
  -6   1   0   16.60    1.30
  -6   1   0   17.00    1.20
   5  -1   0    0.50    0.50
  -5   1   0    0.70    0.50
  -5   1   0    0.30    0.40
   4  -1   0   34.70    2.20
  -4   1   0   37.10    2.20
  -4   1   0   35.90    2.20
   3  -1   0    0.80    0.50
  -3   1   0    0.40    0.30
  -3   1   0    1.00    0.30
   2  -1   0 1953.80  106.59
  -2   1   0 1789.02  106.59
  -2   1   0 1901.11  106.59
   1  -1   0  397.36   22.30
   1  -1   0  391.36   22.30
  -1   1   0  391.06   22.30
   0  -1   0  166.08    9.60
   0   1   0  168.38    9.60
   0   1   0  172.98    9.60
  -1  -1   0  117.29    6.80
  -1  -1   0  121.69    6.80
   1   1   0  117.49    6.80
  -2  -1   0   21.70    1.40
  -2  -1   0   24.30    1.40
   2   1   0   23.40    1.50
  -3  -1   0  465.85   26.50
  -3  -1   0  482.25   26.50
   3   1   0  450.35   26.50
  -4  -1   0   45.40    2.70
  -4  -1   0   44.90    2.70
   4   1   0   44.10    2.80
  -5  -1   0  279.47   15.90
  -5  -1   0  282.67   15.90
   5   1   0  271.37   16.00
  -6  -1   0    9.10    0.90
  -6  -1   0    9.50    1.00
   6   1   0    8.70    1.10
  -7  -1   0   18.70    1.50
  -7  -1   0   18.80    1.50
   7   1   0   22.40    1.80
  -8  -1   0    5.90    1.00
  -8  -1   0    4.90    0.90
   8   1   0    5.10    1.10
  -9  -1   0   -0.10    1.00
  -9  -1   0    0.20    0.90
   9   1   0   -0.50    1.10
 -10  -1   0   -0.20    0.90
 -10  -1   0    0.70    1.10
  10   1   0   -1.80    1.20
  11   1   0    2.30    1.50
  12   1   0    1.20    1.70
  13   1   0   -1.20    1.90
  14   1   0    3.70    2.50
  15  -2   0   -0.90    2.50
  14  -2   0    0.60    1.90
  13  -2   0    1.40    1.60
 -13   2   0    2.90    1.80
  12  -2   0    4.90    1.60
 -12   2   0    4.70    1.50
  11  -2   0   -0.10    1.20
 -11   2   0   -0.20    1.30
  10  -2   0    4.40    1.20
 -10   2   0    2.60    1.20
   9  -2   0   12.90    1.50
  -9   2   0   12.60    1.30
  -9   2   0   10.40    1.40
   8  -2   0    0.40    0.90
  -8   2   0   -0.10    0.70
  -8   2   0    1.00    0.70
   7  -2   0    1.80    0.80
  -7   2   0    1.70    0.60
  -7   2   0    2.50    0.70
   6  -2   0  383.76   22.40
  -6   2   0  396.76   22.40
  -6   2   0  392.26   22.30
   5  -2   0   83.99    5.00
  -5   2   0   83.19    5.00
  -5   2   0   83.99    4.90
   4  -2   0   79.69    4.80
   4  -2   0   83.19    4.80
  -4   2   0   83.99    4.80
   3  -2   0   22.90    1.50
   3  -2   0   24.40    1.40
  -3   2   0   20.60    1.50
   2  -2   0  192.88   11.20
   2  -2   0  206.78   11.30
  -2   2   0  192.08   11.30
   1  -2   0  836.02   46.50
   1  -2   0  791.72   46.50
  -1   2   0  832.92   46.50
   0  -2   0 1238.68   71.59
   0   2   0 1315.77   71.59
   0   2   0 1235.78   71.59
  -1  -2   0  427.76   24.60
   1   2   0  438.96   24.60
   1   2   0  432.66   24.60
  -2  -2   0   15.80    1.20
  -2  -2   0   18.30    1.00
   2   2   0   15.70    1.20
  -3  -2   0  185.38   10.60
  -3  -2   0  182.18   10.70
   3   2   0  189.18   10.70
  -4  -2   0  116.89    6.90
  -4  -2   0  122.29    6.80
   4   2   0  113.89    6.90
  -5  -2   0  256.57   14.80
  -5  -2   0  258.77   14.70
   5   2   0  258.27   14.90
  -6  -2   0   20.90    1.40
  -6  -2   0   19.60    1.60
   6   2   0   18.60    1.70
  -7  -2   0    0.10    0.70
  -7  -2   0   -0.60    0.60
   7   2   0   -0.20    0.90
  -8  -2   0    0.10    0.80
  -8  -2   0    0.80    0.80
   8   2   0    0.40    1.10
  -9  -2   0    3.70    1.00
  -9  -2   0    3.70    1.10
   9   2   0    4.50    1.40
 -10  -2   0   77.49    5.00
  10   2   0   79.19    5.30
  11   2   0    8.40    2.00
  12   2   0   21.50    2.70
  13   2   0    3.10    2.20
  14   2   0    1.70    2.50
  14  -3   0    4.70    2.10
 -14   3   0    3.50    2.00
  13  -3   0    1.40    1.90
 -13   3   0    0.90    1.70
  12  -3   0    3.70    1.50
 -12   3   0    3.00    1.50
  11  -3   0    3.40    1.50
 -11   3   0    2.70    1.30
  10  -3   0   13.40    1.70
 -10   3   0   13.20    1.70
   9  -3   0    4.70    1.20
   9  -3   0    3.10    0.80
  -9   3   0    4.20    1.20
   8  -3   0  277.77   15.70
   8  -3   0  262.97   15.80
  -8   3   0  279.67   15.80
   7  -3   0    0.80    0.70
   7  -3   0    0.60    0.50
  -7   3   0    0.20    0.70
   6  -3   0  131.59    7.30
   6  -3   0  128.79    7.40
  -6   3   0  117.99    7.40
   5  -3   0   19.90    1.40
   5  -3   0   18.30    1.40
  -5   3   0   20.80    1.40
   4  -3   0   19.10    1.30
   4  -3   0   19.50    1.40
  -4   3   0   18.30    1.40
   3  -3   0  777.92   44.90
   3  -3   0  814.72   44.90
  -3   3   0  778.52   44.90
   2  -3   0   73.39    4.20
   2  -3   0   71.49    4.20
  -2   3   0   70.49    4.20
   1  -3   0 8882.61  510.25
   1  -3   0 8632.04  510.35
  -1   3   0 9507.85  510.35
   0  -3   0 2749.82  155.78
   0   3   0 2706.73  155.88
   0   3   0 2793.52  155.88
  -1  -3   0    5.90    0.60
   1   3   0    5.20    0.40
   1   3   0    5.00    0.60
  -2  -3   0    2.60    0.50
   2   3   0    1.70    0.50
   2   3   0    1.90    0.30
  -3  -3   0   53.19    3.20
  -3  -3   0   52.79    3.00
   3   3   0   50.69    3.20
  -4  -3   0  153.08    8.70
  -4  -3   0  148.59    8.90
   4   3   0  156.98    8.90
  -5  -3   0   83.09    5.10
  -5  -3   0   86.19    5.00
   5   3   0   86.19    5.20
  -6  -3   0   10.70    0.90
  -6  -3   0    9.70    1.10
   6   3   0    8.80    1.20
  -7  -3   0   23.50    1.90
  -7  -3   0   23.20    1.60
   7   3   0   22.90    2.00
  -8  -3   0  180.08   10.60
   8   3   0  182.28   10.80
  -9  -3   0    8.40    1.40
   9   3   0   10.40    1.70
 -10  -3   0   33.20    3.00
  10   3   0   41.20    3.20
  11   3   0    0.80    1.70
  12   3   0    1.50    1.90
  13   3   0    7.90    2.60
  14   3   0   -2.30    3.00
 -15   4   0   -2.70    2.50
 -14   4   0    5.30    2.40
  13  -4   0    6.60    1.90
 -13   4   0    5.90    2.10
  12  -4   0    1.00    1.70
 -12   4   0    2.90    1.50
  11  -4   0    3.60    1.50
 -11   4   0    1.90    1.30
  10  -4   0   89.09    5.40
 -10   4   0   80.59    5.30
   9  -4   0    9.30    1.40
   9  -4   0    9.60    1.10
  -9   4   0   13.80    1.50
   8  -4   0    0.30    0.80
   8  -4   0    0.40    0.70
  -8   4   0   -0.80    0.80
   7  -4   0    0.60    0.80
   7  -4   0    0.60    0.60
  -7   4   0   -0.40    0.70
   6  -4   0   68.09    4.00
   6  -4   0   67.39    4.10
  -6   4   0   65.09    4.10
   5  -4   0   15.20    1.20
   5  -4   0   16.70    1.20
  -5   4   0   16.20    1.30
   4  -4   0   10.50    0.90
   4  -4   0    9.80    0.90
  -4   4   0   10.40    1.00
   3  -4   0   10.00    0.80
   3  -4   0   10.10    0.80
  -3   4   0    9.40    0.90
   2  -4   0 1383.66   79.19
   2  -4   0 1425.06   79.19
  -2   4   0 1381.16   79.19
   1  -4   0 5462.65  301.97
   1  -4   0 5114.49  301.97
  -1   4   0 5417.16  302.17
   0  -4   0    6.60    0.70
   0   4   0    6.70    0.70
   0   4   0    6.40    0.60
  -1  -4   0  109.09    6.20
   1   4   0  105.09    6.10
   1   4   0  103.69    6.20
  -2  -4   0  136.29    8.10
   2   4   0  141.09    7.90
   2   4   0  137.69    8.10
  -3  -4   0   20.00    1.40
  -3  -4   0   18.20    1.20
   3   4   0   18.90    1.50
  -4  -4   0  169.88    9.50
  -4  -4   0  153.08    9.70
   4   4   0  176.98    9.80
  -5  -4   0   35.40    2.40
  -5  -4   0   34.50    2.10
   5   4   0   33.80    2.40
  -6  -4   0   60.99    3.70
  -6  -4   0   57.99    3.50
   6   4   0   58.49    3.80
  -7  -4   0   10.40    1.30
   7   4   0   12.50    1.40
  -8  -4   0  233.18   13.90
   8   4   0  241.58   14.00
  -9  -4   0    2.30    1.20
   9   4   0    3.00    1.50
 -10  -4   0    5.50    1.40
  10   4   0    5.20    1.70
  11   4   0    0.30    1.60
  12   4   0    2.30    2.10
  13   4   0   13.20    3.00
 -15   5   0   -0.80    2.30
 -14   5   0   -1.20    1.90
 -13   5   0   -1.30    1.70
  12  -5   0    5.50    1.80
 -12   5   0    3.90    1.60
  11  -5   0    5.20    1.60
 -11   5   0    6.90    1.60
  10  -5   0   15.90    1.80
 -10   5   0   19.20    2.00
   9  -5   0    9.10    1.10
   9  -5   0    8.60    1.40
  -9   5   0   10.20    1.40
   8  -5   0  370.56   21.20
   8  -5   0  370.46   21.20
  -8   5   0  366.86   21.30
   7  -5   0  189.28   11.00
   7  -5   0  192.08   10.90
  -7   5   0  180.98   11.00
   6  -5   0    7.20    0.90
   6  -5   0    7.70    1.00
  -6   5   0    8.00    1.00
   5  -5   0    9.00    0.90
   5  -5   0   10.10    1.00
  -5   5   0    9.40    1.00
   4  -5   0   22.60    1.50
   4  -5   0   24.50    1.60
  -4   5   0   19.80    1.60
   3  -5   0  986.10   55.19
   3  -5   0  942.21   55.09
  -3   5   0  985.90   55.19
   2  -5   0  197.88   11.20
   2  -5   0  194.28   11.20
  -2   5   0  191.58   11.20
   1  -5   0  214.48   12.40
  -1   5   0  216.58   12.30
  -1   5   0  214.28   12.30
   0  -5   0  224.68   13.00
   0   5   0  228.18   12.90
   0   5   0  223.68   13.00
  -1  -5   0   19.00    1.40
   1   5   0   19.00    1.50
   1   5   0   19.90    1.30
  -2  -5   0  597.54   34.40
   2   5   0  604.04   34.20
   2   5   0  607.44   34.40
  -3  -5   0   79.49    5.00
   3   5   0   88.89    5.10
  -4  -5   0  188.88   11.20
  -4  -5   0  196.18   10.90
   4   5   0  188.08   11.20
  -5  -5   0   12.90    1.40
  -5  -5   0   14.50    1.10
   5   5   0   14.60    1.50
  -6  -5   0    4.80    1.00
   6   5   0    4.40    1.10
  -7  -5   0   11.60    1.40
   7   5   0   10.00    1.60
  -8  -5   0  174.78   10.40
   8   5   0  176.08   10.60
  -9  -5   0    3.50    1.30
   9   5   0    2.20    1.50
 -10  -5   0   56.09    4.00
  10   5   0   49.00    4.10
 -11  -5   0   -0.90    1.60
  11   5   0   -0.30    2.00
  12   5   0   -1.40    2.30
  13   5   0    7.00    3.40
 -14   6   0    0.70    2.10
 -13   6   0   21.10    2.80
 -12   6   0   23.10    2.60
  11  -6   0   10.20    1.80
 -11   6   0    9.80    1.80
  10  -6   0  103.29    6.20
 -10   6   0   93.09    6.20
   9  -6   0   47.20    3.00
   9  -6   0   42.00    3.10
  -9   6   0   45.30    3.20
   8  -6   0   52.79    3.30
   8  -6   0   46.30    3.20
  -8   6   0   53.89    3.40
   7  -6   0   55.79    3.50
   7  -6   0   52.19    3.40
  -7   6   0   54.99    3.50
   6  -6   0    1.80    0.70
   6  -6   0    2.50    0.70
  -6   6   0    0.60    0.80
   5  -6   0   19.70    1.60
   5  -6   0   21.70    1.50
  -5   6   0   17.80    1.50
   4  -6   0   23.80    1.70
   4  -6   0   23.10    1.70
  -4   6   0   25.20    1.80
   3  -6   0  199.68   11.60
   3  -6   0  204.98   11.70
  -3   6   0  201.98   11.70
   2  -6   0  197.78   10.80
   2  -6   0  183.48   10.80
  -2   6   0  180.98   10.80
   1  -6   0   10.70    0.90
  -1   6   0    2.50    0.60
  -1   6   0    0.60    0.60
   0  -6   0   91.89    5.60
   0   6   0   96.69    5.50
   0   6   0   91.69    5.60
  -1  -6   0   67.59    4.10
   1   6   0   63.89    3.90
   1   6   0   70.89    4.10
  -2  -6   0   80.69    5.20
   2   6   0   90.69    5.20
   2   6   0   86.99    5.00
  -3  -6   0   73.69    4.70
   3   6   0   77.69    4.50
   3   6   0   78.59    4.70
  -4  -6   0    0.20    0.80
   4   6   0   -0.60    0.80
  -5  -6   0   11.10    1.30
   5   6   0    8.60    1.30
  -6  -6   0    4.30    1.10
   6   6   0    2.60    1.20
  -7  -6   0  174.48   10.70
   7   6   0  187.08   10.80
  -8  -6   0    1.30    1.20
   8   6   0    1.70    1.40
  -9  -6   0    6.50    1.60
   9   6   0    6.40    1.80
 -10  -6   0   17.90    2.30
  10   6   0   14.40    2.40
 -11  -6   0   -0.40    1.60
  11   6   0   -1.20    2.00
  12   6   0   16.20    2.90
 -14   7   0   18.90    2.70
 -13   7   0    8.50    2.40
 -12   7   0    9.70    2.00
 -11   7   0   -0.80    1.40
  10  -7   0   48.40    3.50
 -10   7   0   44.70    3.50
   9  -7   0    8.60    1.40
  -9   7   0    8.90    1.50
   8  -7   0   67.69    4.20
   8  -7   0   64.29    4.20
  -8   7   0   68.59    4.40
   7  -7   0    0.80    0.80
   7  -7   0    0.60    0.90
  -7   7   0    0.10    0.90
   6  -7   0   10.70    1.10
   6  -7   0   10.40    1.30
  -6   7   0   15.10    1.40
   5  -7   0   46.20    3.10
   5  -7   0   53.19    3.10
  -5   7   0   45.20    3.10
   4  -7   0   12.10    1.10
   4  -7   0   11.50    1.10
  -4   7   0    8.20    1.10
   3  -7   0  232.28   13.30
   3  -7   0  230.68   13.30
  -3   7   0  227.88   13.30
   2  -7   0 2873.91  166.08
  -2   7   0 2972.80  166.08
  -2   7   0 2942.11  166.08
   1  -7   0   71.29    4.40
  -1   7   0   72.99    4.40
  -1   7   0   73.59    4.40
   0  -7   0  107.39    6.60
   0   7   0  112.09    6.60
   0   7   0  112.99    6.50
  -1  -7   0    5.20    0.90
   1   7   0    4.90    0.70
   1   7   0    5.70    0.90
  -2  -7   0    1.20    0.80
   2   7   0    1.80    0.50
   2   7   0    1.50    0.80
  -3  -7   0    0.10    0.80
   3   7   0    0.30    0.80
  -4  -7   0   25.10    2.10
   4   7   0   29.10    2.20
  -5  -7   0    8.20    1.30
   5   7   0   10.50    1.50
  -6  -7   0    1.50    1.10
   6   7   0    1.60    1.20
  -7  -7   0   10.70    1.60
   7   7   0    6.90    1.70
  -8  -7   0   25.00    2.50
   8   7   0   26.30    2.70
  -9  -7   0    5.40    1.60
   9   7   0    4.60    1.80
 -10  -7   0    4.70    1.80
  10   7   0    4.20    2.10
 -11  -7   0    0.20    2.00
  11   7   0   -2.00    2.20
 -14   8   0    3.20    2.20
 -13   8   0    7.20    2.10
 -12   8   0    6.80    2.00
 -11   8   0    0.80    1.50
 -10   8   0    7.10    1.60
  -9   8   0  157.28    9.50
   8  -8   0   37.50    2.70
   8  -8   0   35.00    2.60
  -8   8   0   31.10    2.70
   7  -8   0    1.20    0.80
   7  -8   0    1.60    1.00
  -7   8   0    2.80    0.90
   6  -8   0    4.50    0.90
   6  -8   0    5.30    1.00
  -6   8   0    6.70    1.20
   5  -8   0   30.10    2.20
   5  -8   0   32.20    2.20
  -5   8   0   26.30    2.20
   4  -8   0  161.38    9.80
   4  -8   0  177.28    9.80
  -4   8   0  163.98    9.80
   3  -8   0   26.70    2.00
   3  -8   0   24.90    1.80
  -3   8   0   25.90    1.90
   2  -8   0    7.70    1.00
  -2   8   0    6.20    1.00
  -2   8   0    6.30    0.90
   1  -8   0   28.60    2.10
  -1   8   0   26.50    2.00
  -1   8   0   28.00    1.90
   0  -8   0    5.00    0.90
   0   8   0    3.30    0.90
   0   8   0    4.90    0.70
  -1  -8   0   25.60    2.10
   1   8   0   27.60    1.90
   1   8   0   29.70    2.20
  -2  -8   0   41.20    3.00
   2   8   0   47.80    3.10
  -3  -8   0  168.28   10.10
   3   8   0  175.28   10.20
  -4  -8   0    1.00    1.00
   4   8   0    0.30    1.10
  -5  -8   0    3.30    1.20
   5   8   0    7.10    1.40
  -6  -8   0   -0.30    1.20
   6   8   0    1.00    1.30
  -7  -8   0    0.00    1.20
   7   8   0    2.40    1.60
  -8  -8   0    2.00    1.50
   8   8   0    3.00    1.80
  -9  -8   0    1.60    1.80
   9   8   0    1.90    2.10
 -10  -8   0   15.90    2.40
  10   8   0    9.90    2.60
 -11  -8   0    2.10    2.30
  11   8   0    7.10    2.80
 -13   9   0   -0.30    1.90
 -12   9   0    9.30    2.20
 -11   9   0    0.80    1.60
 -10   9   0    1.80    1.40
  -9   9   0    1.30    1.30
   8  -9   0   72.39    4.60
   7  -9   0   36.80    2.60
   7  -9   0   31.70    2.70
  -7   9   0   43.70    2.90
   6  -9   0    1.30    0.90
   6  -9   0    0.80    1.00
  -6   9   0    1.00    0.90
   5  -9   0    0.60    0.90
   5  -9   0    1.20    1.00
  -5   9   0   -0.30    0.90
   4  -9   0   -0.20    0.80
   4  -9   0   -0.70    0.70
  -4   9   0    0.40    0.80
   3  -9   0   12.00    1.40
  -3   9   0   11.20    1.30
  -3   9   0    9.50    1.20
   2  -9   0   18.50    1.60
  -2   9   0   16.30    1.50
  -2   9   0   14.10    1.50
   1  -9   0  117.19    6.80
  -1   9   0  107.89    6.70
  -1   9   0  113.59    6.70
   0  -9   0    4.60    1.00
   0   9   0    4.90    0.90
   0   9   0    7.90    1.20
  -1  -9   0    1.60    1.00
   1   9   0    1.00    1.00
  -2  -9   0   13.10    1.50
   2   9   0   12.40    1.50
  -3  -9   0    3.80    1.10
   3   9   0    2.80    1.20
  -4  -9   0    8.50    1.50
   4   9   0    7.00    1.60
  -5  -9   0    2.00    1.20
   5   9   0    4.30    1.50
  -6  -9   0    1.80    1.30
   6   9   0    1.80    1.50
  -7  -9   0    5.70    1.60
   7   9   0    5.90    1.80
  -8  -9   0   40.00    3.80
   8   9   0   45.40    3.80
  -9  -9   0    5.20    2.00
   9   9   0   10.90    2.50
 -10  -9   0    8.00    2.30
  10   9   0    8.00    2.70
 -13  10   0    6.50    2.30
 -12  10   0    1.90    1.90
 -11  10   0   27.60    2.90
  -9  10   0   -0.30    1.20
   8 -10   0   -0.30    1.30
  -8  10   0   -0.10    1.20
   7 -10   0   -0.50    1.20
  -7  10   0    0.20    1.20
   6 -10   0    5.40    1.20
  -6  10   0    3.90    1.20
   5 -10   0   56.59    3.80
   5 -10   0   56.89    3.80
  -5  10   0   58.49    3.80
   4 -10   0    2.40    1.10
  -4  10   0    3.70    1.10
   3 -10   0  577.74   33.00
  -3  10   0  577.04   32.90
  -3  10   0  573.04   32.90
   2 -10   0    7.10    1.30
  -2  10   0    7.30    1.10
  -2  10   0    8.50    1.30
   1 -10   0    7.00    1.20
  -1  10   0    4.20    1.00
  -1  10   0    7.30    1.20
   0 -10   0   72.59    4.70
   0  10   0   73.09    4.70
  -1 -10   0   13.80    1.60
   1  10   0   15.20    1.70
  -2 -10   0   10.00    1.50
   2  10   0    9.10    1.60
  -3 -10   0   64.29    4.30
   3  10   0   64.69    4.30
  -4 -10   0    4.00    1.40
   4  10   0    7.80    1.80
  -5 -10   0    2.10    1.40
   5  10   0    1.50    1.50
  -6 -10   0    5.90    1.70
   6  10   0    7.80    1.90
  -7 -10   0    9.40    1.90
   7  10   0   11.30    2.20
  -8 -10   0    2.60    1.90
   8  10   0   -0.20    2.00
  -9 -10   0   -0.80    2.30
   9  10   0   -0.90    2.40
 -12  11   0    0.60    2.10
 -11  11   0   -0.20    1.90
 -10  11   0   -0.80    1.70
  -9  11   0   -0.10    1.50
  -8  11   0   11.40    1.70
   7 -11   0    1.10    1.20
  -7  11   0    1.10    1.30
   6 -11   0   15.10    1.80
  -6  11   0   16.60    2.00
   5 -11   0   74.29    4.90
  -5  11   0   77.49    5.00
   4 -11   0   66.19    4.50
  -4  11   0   71.79    4.40
  -4  11   0   70.19    4.50
   3 -11   0   95.39    6.10
  -3  11   0  101.99    6.00
  -3  11   0   98.69    6.10
   2 -11   0   63.69    4.60
  -2  11   0   71.89    4.60
  -2  11   0   75.79    4.50
   1 -11   0  192.48   11.80
  -1  11   0  205.48   11.80
   0 -11   0    6.90    1.40
   0  11   0    8.40    1.40
  -1 -11   0    3.40    1.10
   1  11   0    3.50    1.30
  -2 -11   0   23.80    2.40
   2  11   0   31.50    2.50
  -3 -11   0    0.30    1.30
   3  11   0    3.60    1.50
  -4 -11   0    9.80    1.70
   4  11   0   10.60    2.00
  -5 -11   0   -2.50    1.40
   5  11   0   -0.50    1.60
  -6 -11   0    1.20    1.70
   6  11   0    0.30    1.90
  -7 -11   0    1.00    1.80
   7  11   0    3.60    2.20
  -8 -11   0    0.20    2.10
   8  11   0   -1.20    2.30
 -12  12   0   -1.50    2.60
 -11  12   0    8.90    2.40
 -10  12   0    1.60    1.90
  -9  12   0   22.60    2.60
  -8  12   0    7.10    1.70
   7 -12   0    1.80    1.40
  -7  12   0    0.70    1.40
   6 -12   0   26.30    2.50
  -6  12   0   20.70    2.30
   5 -12   0    7.00    1.50
  -5  12   0    8.20    1.60
   4 -12   0    0.70    1.40
  -4  12   0    3.20    1.40
   3 -12   0    1.90    1.30
  -3  12   0    1.70    1.40
   2 -12   0    1.20    1.30
  -2  12   0    3.80    1.40
   1 -12   0    0.10    1.20
  -1  12   0    0.90    1.20
   0 -12   0    3.60    1.40
   0  12   0    3.10    1.50
  -1 -12   0    4.60    1.40
   1  12   0    2.50    1.60
  -2 -12   0   15.20    2.00
   2  12   0   15.30    2.10
  -3 -12   0    3.50    1.50
   3  12   0    6.90    1.80
  -4 -12   0    1.00    1.50
   4  12   0    1.90    1.80
  -5 -12   0    0.30    1.60
   5  12   0    1.50    1.90
  -6 -12   0    1.00    2.00
   6  12   0    1.00    2.10
  -7 -12   0    1.00    2.20
   7  12   0    1.50    2.40
 -11  13   0    6.20    2.60
 -10  13   0    3.40    2.50
  -9  13   0   16.60    2.50
  -8  13   0    0.40    1.70
   7 -13   0    2.30    1.60
  -7  13   0    0.90    1.70
   6 -13   0   31.10    3.10
  -6  13   0   30.30    2.80
   5 -13   0   13.00    1.90
  -5  13   0   11.90    1.90
   4 -13   0    1.70    1.50
   3 -13   0    1.70    1.40
   2 -13   0   10.80    1.90
   1 -13   0    5.50    1.60
  -1  13   0    3.50    1.70
   0 -13   0    3.90    1.60
   0  13   0    3.50    1.60
  -1 -13   0    4.70    1.70
   1  13   0    3.00    1.90
  -2 -13   0   10.80    1.70
   2  13   0   10.20    2.20
  -3 -13   0   16.70    2.40
   3  13   0   19.60    2.50
  -4 -13   0    0.30    1.80
   4  13   0    0.00    2.00
  -5 -13   0    2.80    2.10
   5  13   0    2.50    2.10
  -6 -13   0   15.30    2.80
   6  13   0   17.70    3.10
 -10  14   0   -0.30    2.40
  -9  14   0    2.00    2.20
  -8  14   0    0.00    2.20
   7 -14   0    1.30    2.10
  -7  14   0   -0.30    1.70
   6 -14   0    2.20    1.70
  -6  14   0    0.30    1.70
   5 -14   0   43.30    3.60
   4 -14   0   93.49    6.20
   3 -14   0    2.30    1.70
   2 -14   0    2.20    1.70
   1 -14   0    4.80    1.80
   0 -14   0    8.60    2.00
  -1 -14   0    5.10    1.90
   1  14   0    3.40    2.10
  -2 -14   0    1.30    1.80
   2  14   0   -1.20    1.80
  -3 -14   0    1.00    2.10
   3  14   0    1.70    2.20
  -4 -14   0    5.30    2.30
   4  14   0    3.70    2.40
  -8  15   0    0.60    2.30
   6 -15   0   75.29    5.40
   5 -15   0   -1.80    1.90
   4 -15   0   10.20    2.30
   3 -15   0   15.40    2.50
   2 -15   0    1.20    2.00
   1 -15   0    2.30    2.00
   0 -15   0   15.50    2.50
  -1 -15   0    4.10    2.20
  -2 -15   0    0.60    2.10
   6 -16   0   -1.60    2.20
   5 -16   0    3.90    2.70
   4 -16   0    1.50    2.50
   3 -16   0   -2.50    2.10
   2 -16   0    1.10    2.50
   1 -16   0    1.70    2.50
   1 -16   1   -0.90    2.10
   2 -16   1    3.40    2.60
   3 -16   1   33.10    3.80
   4 -16   1   -0.90    2.20
   5 -16   1    9.70    2.50
   6 -16   1    0.80    2.30
  -2 -15   1    0.80    2.10
  -1 -15   1   16.20    2.70
   0 -15   1    0.90    2.00
   1 -15   1    1.50    1.90
   2 -15   1    0.60    2.20
   3 -15   1   68.19    5.10
   4 -15   1   79.99    5.60
   5 -15   1   25.90    3.00
   6 -15   1   20.90    3.00
  -7  15  -1   14.10    2.70
   7 -15   1   12.20    2.40
  -8  15  -1    5.20    2.70
   5  14  -1    0.20    2.70
  -5 -14   1    0.80    2.60
   4  14  -1   -0.20    2.00
  -4 -14   1   -0.30    2.20
   3  14  -1    9.10    2.60
  -3 -14   1   13.00    2.30
  -2 -14   1   -1.20    1.70
  -1 -14   1    2.10    1.90
   0 -14   1    0.30    1.60
   1 -14   1    0.30    1.70
   2 -14   1    4.20    1.70
   3 -14   1    3.00    1.70
   4 -14   1   28.60    3.00
  -5  14  -1    1.60    1.80
   5 -14   1    0.80    1.90
  -6  14  -1    3.40    1.70
   6 -14   1    4.80    1.90
  -7  14  -1   -0.10    1.70
   7 -14   1   -0.50    1.80
  -8  14  -1   -1.40    2.10
  -9  14  -1    1.30    2.20
 -10  14  -1   16.00    2.90
   6  13  -1    4.90    2.50
  -6 -13   1    4.50    2.30
   5  13  -1    6.50    2.60
  -5 -13   1    5.40    2.10
   4  13  -1    0.90    1.90
  -4 -13   1    1.00    1.80
   3  13  -1   17.90    2.40
  -3 -13   1   20.10    2.50
   2  13  -1   14.50    2.30
  -2 -13   1   17.00    2.30
   1  13  -1   13.90    1.90
  -1 -13   1    9.20    1.90
   0 -13   1    7.00    1.70
   1 -13   1    2.20    1.50
   2 -13   1    1.90    1.40
   3 -13   1    3.00    1.50
  -4  13  -1    5.10    1.70
   4 -13   1    3.70    1.50
  -5  13  -1   10.70    1.70
   5 -13   1    8.80    1.80
  -6  13  -1    3.30    1.70
   6 -13   1    3.90    1.70
  -7  13  -1   -2.00    1.50
   7 -13   1   -0.40    1.50
  -8  13  -1    1.10    1.70
   8 -13   1    0.90    1.70
  -9  13  -1   24.20    2.80
 -10  13  -1   -1.30    2.10
 -11  13  -1    2.70    2.40
   8  12  -1   10.30    2.80
  -8 -12   1    7.60    2.50
   7  12  -1   -0.40    2.30
  -7 -12   1   -0.10    2.00
   6  12  -1    3.10    2.40
  -6 -12   1    4.60    2.00
   5  12  -1    7.00    2.10
  -5 -12   1    5.60    1.90
   4  12  -1   -0.10    1.70
  -4 -12   1    0.10    1.50
   3  12  -1    7.10    2.00
  -3 -12   1    8.40    1.70
   2  12  -1   37.10    3.30
  -2 -12   1   43.10    3.30
   1  12  -1   14.30    2.00
  -1 -12   1   13.60    1.70
   0  12  -1    9.60    1.70
   0 -12   1    8.10    1.70
  -1  12  -1   88.69    5.50
   1 -12   1   81.79    5.50
   2 -12   1   21.10    2.20
  -3  12  -1   25.40    2.30
   3 -12   1   21.60    2.30
  -4  12  -1    1.50    1.20
   4 -12   1   -0.10    1.30
  -5  12  -1   44.30    3.20
   5 -12   1   40.50    3.30
  -6  12  -1   34.80    3.10
   6 -12   1   37.30    3.00
  -7  12  -1    2.70    1.40
   7 -12   1    1.60    1.40
  -8  12  -1   15.70    2.20
   8 -12   1   19.00    2.20
  -9  12  -1    1.30    1.70
 -10  12  -1   -0.40    1.80
 -11  12  -1    2.10    2.20
 -12  12  -1    5.20    2.80
   9  11  -1    4.20    2.70
  -9 -11   1    7.00    2.60
   8  11  -1   -0.40    2.30
  -8 -11   1   -0.10    2.00
   7  11  -1   24.20    2.90
  -7 -11   1   20.20    2.60
   6  11  -1    1.70    1.80
  -6 -11   1    3.60    1.70
   5  11  -1   43.30    3.60
  -5 -11   1   45.20    3.50
   4  11  -1    1.70    1.50
  -4 -11   1    2.00    1.40
   3  11  -1    0.30    1.50
  -3 -11   1    1.10    1.20
   2  11  -1    1.10    1.20
  -2 -11   1    0.20    1.20
   1  11  -1   25.10    2.20
  -1 -11   1   22.60    2.30
   0  11  -1  133.19    8.10
   0 -11   1  134.99    8.20
  -1  11  -1    3.00    1.20
   1 -11   1    5.30    1.30
  -2  11  -1  288.27   17.10
  -2  11  -1  300.67   17.10
   2 -11   1  297.37   17.20
  -3  11  -1  453.05   26.40
  -3  11  -1  479.45   26.50
   3 -11   1  446.76   26.50
  -4  11  -1   13.00    1.60
   4 -11   1    8.20    1.50
  -5  11  -1   24.30    2.20
   5 -11   1   25.20    2.50
  -6  11  -1    0.30    1.40
   6 -11   1    0.80    1.20
  -7  11  -1    1.40    1.30
   7 -11   1    0.30    1.40
  -8  11  -1    1.00    1.50
   8 -11   1    0.40    1.30
  -9  11  -1    3.70    1.60
 -10  11  -1    1.10    1.60
 -11  11  -1    9.30    2.20
 -12  11  -1   -0.20    2.10
 -10 -10   1   16.40    2.90
   9  10  -1   -0.30    2.40
  -9 -10   1    1.10    2.30
   8  10  -1    3.10    2.10
  -8 -10   1    4.50    1.90
   7  10  -1   19.30    2.60
  -7 -10   1   23.80    2.50
   6  10  -1   14.20    2.20
  -6 -10   1   17.70    2.10
   5  10  -1   39.30    3.20
  -5 -10   1   38.70    3.10
   4  10  -1   43.00    3.30
  -4 -10   1   40.70    3.20
   3  10  -1   32.20    2.60
  -3 -10   1   29.80    2.60
   2  10  -1   11.90    1.50
  -2 -10   1   11.20    1.60
   1  10  -1   44.80    3.00
  -1 -10   1   35.30    2.90
   0  10  -1   35.90    2.40
   0  10  -1   33.70    2.40
   0 -10   1   30.50    2.50
  -1  10  -1    3.60    0.90
  -1  10  -1    3.80    1.00
   1 -10   1    3.40    1.10
  -2  10  -1   60.29    4.10
  -2  10  -1   68.09    4.10
   2 -10   1   66.79    4.20
  -3  10  -1   36.40    2.80
  -3  10  -1   43.40    2.80
   3 -10   1   42.60    3.00
  -4  10  -1   -1.00    0.80
  -4  10  -1   -0.40    0.90
   4 -10   1   -0.60    0.90
  -5  10  -1    1.60    1.20
   5 -10   1   -1.40    0.90
  -6  10  -1    1.10    1.10
   6 -10   1   -0.60    1.00
  -7  10  -1   11.20    1.60
   7 -10   1    5.60    1.30
  -8  10  -1   38.20    3.20
   8 -10   1   43.50    3.20
  -9  10  -1    3.90    1.50
 -10  10  -1    4.10    1.60
 -11  10  -1    2.40    1.70
 -12  10  -1    3.50    2.00
 -13  10  -1    3.00    2.20
  10   9  -1    0.50    2.70
 -10  -9   1    0.80    2.00
   9   9  -1   13.30    2.60
  -9  -9   1   20.40    2.60
   8   9  -1   11.30    2.30
  -8  -9   1   14.80    2.10
   7   9  -1   30.00    3.00
  -7  -9   1   33.00    2.90
   6   9  -1   -0.90    1.30
  -6  -9   1    1.30    1.30
   5   9  -1    7.40    1.60
  -5  -9   1    8.70    1.50
   4   9  -1   -0.40    1.20
  -4  -9   1    1.40    1.00
   3   9  -1  145.49    8.80
  -3  -9   1  148.29    8.80
   2   9  -1   18.00    1.70
  -2  -9   1   14.40    1.60
   1   9  -1    4.00    0.90
   1   9  -1    3.60    0.90
  -1  -9   1    3.60    0.90
   0   9  -1  152.38    8.80
   0   9  -1  149.99    8.70
   0  -9   1  142.99    8.80
  -1   9  -1    6.30    1.00
  -1   9  -1    5.40    0.90
   1  -9   1    4.90    1.10
  -2   9  -1   11.20    1.20
  -2   9  -1   13.50    1.40
   2  -9   1   14.80    1.50
  -3   9  -1   11.00    1.30
  -3   9  -1   13.20    1.30
   3  -9   1   12.60    1.40
  -4   9  -1   18.20    1.60
   4  -9   1   15.30    1.60
   4  -9   1   16.60    1.60
  -5   9  -1    4.40    1.00
   5  -9   1    4.00    1.00
   5  -9   1    3.10    1.00
  -6   9  -1    4.60    1.10
   6  -9   1    5.40    1.10
  -7   9  -1   22.10    2.10
   7  -9   1   20.60    1.90
  -8   9  -1   27.90    2.10
   8  -9   1   19.70    2.10
  -9   9  -1   46.90    3.50
   9  -9   1   49.20    3.50
 -10   9  -1    0.50    1.30
 -11   9  -1    1.10    1.50
 -12   9  -1    3.40    1.80
 -13   9  -1   20.30    2.90
  11   8  -1   -1.60    2.30
  10   8  -1    0.80    2.10
 -10  -8   1    0.10    1.70
   9   8  -1    1.30    2.10
  -9  -8   1    0.70    1.50
   8   8  -1   41.50    3.60
  -8  -8   1   44.10    3.30
   7   8  -1   43.20    3.40
  -7  -8   1   42.20    3.20
   6   8  -1   34.60    2.80
  -6  -8   1   29.80    2.60
   5   8  -1   57.79    4.00
  -5  -8   1   61.19    4.00
   4   8  -1   21.10    1.90
  -4  -8   1   17.90    1.80
   3   8  -1    9.80    1.40
  -3  -8   1   11.60    1.30
   2   8  -1   89.09    5.40
   2   8  -1   96.99    5.60
  -2  -8   1   90.69    5.60
   1   8  -1    2.70    0.80
   1   8  -1    2.40    0.70
  -1  -8   1    1.10    0.80
   0   8  -1   22.10    1.60
   0   8  -1   18.80    1.60
   0  -8   1   21.10    1.70
  -1   8  -1  150.98    8.70
  -1   8  -1  151.08    8.70
   1  -8   1  144.19    8.80
  -2   8  -1  547.55   31.70
  -2   8  -1  555.24   31.70
   2  -8   1  564.64   31.80
  -3   8  -1   58.99    3.90
   3  -8   1   66.09    3.90
  -4   8  -1    2.80    0.90
   4  -8   1    3.40    0.80
   4  -8   1    3.20    0.80
  -5   8  -1   28.40    2.20
   5  -8   1   28.60    2.20
   5  -8   1   31.10    2.10
  -6   8  -1   14.10    1.50
   6  -8   1   13.60    1.40
   6  -8   1   14.10    1.40
  -7   8  -1  263.77   15.30
   7  -8   1  267.87   15.20
   7  -8   1  257.57   15.20
  -8   8  -1    7.70    1.40
   8  -8   1    3.30    1.20
  -9   8  -1    8.90    1.50
   9  -8   1    7.40    1.40
 -11   8  -1    1.50    1.50
 -12   8  -1    0.70    1.70
 -14   8  -1    7.00    2.40
  12   7  -1   -1.00    2.90
  11   7  -1    4.70    2.30
  10   7  -1    3.30    2.00
 -10  -7   1    3.50    1.70
   9   7  -1    3.30    1.80
  -9  -7   1    2.00    1.50
   8   7  -1   32.50    3.10
  -8  -7   1   37.00    2.90
   7   7  -1    2.30    1.40
  -7  -7   1    0.20    1.10
   6   7  -1   21.00    2.20
  -6  -7   1   23.60    2.10
   5   7  -1   94.39    5.90
  -5  -7   1   96.09    5.90
   4   7  -1   -0.40    0.90
  -4  -7   1    0.50    0.80
   3   7  -1  120.79    7.00
   3   7  -1  118.29    6.80
  -3  -7   1  112.79    7.00
   2   7  -1   87.39    5.10
   2   7  -1   88.99    5.30
  -2  -7   1   84.29    5.30
   1   7  -1    6.30    0.70
   1   7  -1    4.30    0.80
  -1  -7   1    4.10    0.80
   0   7  -1  213.08   12.30
   0   7  -1  214.88   12.20
   0  -7   1  209.48   12.30
  -1   7  -1    0.30    0.60
  -1   7  -1    0.30    0.60
   1  -7   1   -0.40    0.60
  -2   7  -1  353.76   20.50
  -2   7  -1  364.66   20.40
   2  -7   1  353.16   20.50
  -3   7  -1    8.10    1.10
   3  -7   1    8.60    1.00
   3  -7   1    9.80    0.90
  -4   7  -1    2.00    0.70
   4  -7   1    1.10    0.70
   4  -7   1    2.30    0.60
  -5   7  -1    1.00    0.60
   5  -7   1    3.10    0.80
   5  -7   1    2.00    0.70
  -6   7  -1    1.10    0.70
   6  -7   1    1.80    0.80
   6  -7   1    1.40    0.70
  -7   7  -1    8.90    1.20
   7  -7   1    7.50    1.10
   7  -7   1   12.10    1.20
  -8   7  -1   14.90    1.70
   8  -7   1   16.00    1.60
   8  -7   1   16.70    1.60
  -9   7  -1    4.10    1.10
   9  -7   1    3.50    1.10
 -10   7  -1    9.90    1.70
 -11   7  -1    2.00    1.40
 -12   7  -1    6.40    1.80
 -13   7  -1    1.10    1.80
 -14   7  -1    4.60    2.20
  12   6  -1   13.00    2.80
  11   6  -1    3.40    2.20
  10   6  -1   -0.40    1.70
 -10  -6   1    1.10    1.50
   9   6  -1   68.39    4.80
  -9  -6   1   68.69    4.60
   8   6  -1   10.40    1.80
  -8  -6   1   12.20    1.60
   7   6  -1   15.30    1.80
  -7  -6   1   13.30    1.60
   6   6  -1   10.60    1.50
  -6  -6   1   11.10    1.30
   5   6  -1   79.29    4.90
  -5  -6   1   74.39    4.70
   4   6  -1    8.70    1.20
  -4  -6   1    8.70    0.80
  -4  -6   1    7.30    1.10
   3   6  -1    6.20    1.00
   3   6  -1    6.90    0.70
  -3  -6   1    5.70    0.90
   2   6  -1    4.80    0.80
   2   6  -1    4.20    0.60
  -2  -6   1    3.80    0.80
   1   6  -1   45.50    2.90
   1   6  -1   48.50    2.80
  -1  -6   1   45.20    2.90
   0   6  -1  185.88   10.50
   0   6  -1  174.98   10.50
   0  -6   1  185.88   10.60
  -1   6  -1  122.39    7.40
  -1   6  -1  130.29    7.50
   1  -6   1  132.69    7.50
  -2   6  -1   48.50    3.10
   2  -6   1   51.39    3.10
  -3   6  -1  304.67   17.80
   3  -6   1  315.37   17.90
   3  -6   1  313.67   17.80
  -4   6  -1   21.60    1.70
   4  -6   1   23.90    1.60
   4  -6   1   24.40    1.70
  -5   6  -1   54.59    3.60
   5  -6   1   64.09    3.60
   5  -6   1   53.99    3.60
  -6   6  -1    5.10    1.00
   6  -6   1    8.00    0.90
   6  -6   1    5.80    0.90
  -7   6  -1  184.98   11.00
   7  -6   1  183.18   10.90
   7  -6   1  196.18   11.00
  -8   6  -1  322.67   19.20
   8  -6   1  339.47   19.10
   8  -6   1  332.07   19.10
  -9   6  -1    0.80    1.10
   9  -6   1    1.70    0.90
   9  -6   1    2.10    1.10
 -10   6  -1   22.90    2.20
  10  -6   1   21.90    2.20
 -11   6  -1   -1.10    1.30
 -12   6  -1   -1.20    1.50
 -13   6  -1   47.70    3.90
 -14   6  -1    9.60    2.30
  13   5  -1    1.90    2.40
  12   5  -1   10.20    2.60
  11   5  -1    2.30    2.10
 -10  -5   1   54.19    4.00
   9   5  -1    4.10    1.60
  -9  -5   1    4.00    1.30
   8   5  -1  259.77   15.10
  -8  -5   1  252.77   14.90
   7   5  -1   53.99    3.70
  -7  -5   1   53.09    3.50
   6   5  -1    2.30    1.00
  -6  -5   1    1.80    0.80
  -6  -5   1    2.00    0.60
   5   5  -1   -0.10    0.80
  -5  -5   1    0.50    0.50
  -5  -5   1    0.70    0.70
   4   5  -1  303.17   18.20
  -4  -5   1  316.27   18.20
  -4  -5   1  327.07   18.00
   3   5  -1   20.40    1.60
   3   5  -1   20.80    1.40
  -3  -5   1   20.50    1.60
   2   5  -1  331.67   18.70
   2   5  -1  326.07   18.60
  -2  -5   1  322.57   18.70
   1   5  -1  391.66   22.50
   1   5  -1  411.86   22.40
  -1  -5   1  377.86   22.50
   0   5  -1   72.89    4.20
   0   5  -1   75.29    4.20
   0  -5   1   64.09    4.20
  -1   5  -1    2.10    0.50
  -1   5  -1    1.60    0.50
   1  -5   1    1.50    0.60
  -2   5  -1  185.58   10.80
   2  -5   1  190.78   10.80
   2  -5   1  187.48   10.80
  -3   5  -1    0.50    0.50
   3  -5   1    0.00    0.50
   3  -5   1    0.90    0.40
   4  -5   1  146.29    8.50
   4  -5   1  146.99    8.50
  -5   5  -1  150.98    9.40
   5  -5   1  165.78    9.40
   5  -5   1  168.18    9.40
  -6   5  -1  108.89    6.50
   6  -5   1  105.29    6.40
   6  -5   1  112.99    6.40
  -7   5  -1   16.50    1.50
   7  -5   1   14.00    1.30
   7  -5   1   13.60    1.30
  -8   5  -1  108.89    7.00
   8  -5   1  122.59    6.90
   8  -5   1  114.69    6.90
  -9   5  -1   37.40    2.90
   9  -5   1   38.60    2.60
   9  -5   1   41.70    2.90
 -10   5  -1    0.40    1.20
  10  -5   1   -0.70    1.20
  10  -5   1    0.20    1.20
 -11   5  -1    4.80    1.50
  11  -5   1    2.90    1.50
 -12   5  -1   26.70    2.60
 -13   5  -1    1.60    1.80
 -14   5  -1    1.10    1.90
  13   4  -1    7.10    2.60
  12   4  -1    2.30    2.30
  11   4  -1    3.70    1.70
  10   4  -1   42.40    3.80
 -10  -4   1   55.09    3.50
   9   4  -1  153.78    9.80
  -9  -4   1  170.48    9.70
   8   4  -1   13.50    1.70
  -8  -4   1   10.20    1.40
   7   4  -1    0.70    1.00
  -7  -4   1    1.10    0.70
  -7  -4   1    1.90    0.90
   6   4  -1    7.10    1.20
  -6  -4   1    4.50    0.90
  -6  -4   1    6.60    0.80
   5   4  -1   62.79    3.90
  -5  -4   1   57.49    3.80
  -5  -4   1   62.39    3.60
   4   4  -1   22.00    1.80
  -4  -4   1   20.00    1.70
  -4  -4   1   26.80    1.50
   3   4  -1  364.96   20.50
   3   4  -1  353.46   20.60
  -3  -4   1  359.66   20.60
   2   4  -1  169.88    9.80
   2   4  -1  168.78    9.70
  -2  -4   1  169.98    9.80
   1   4  -1   12.30    0.90
   1   4  -1   12.50    1.00
  -1  -4   1   10.40    0.90
   0   4  -1  332.77   18.90
   0   4  -1  330.47   18.90
  -1   4  -1 1505.65   85.09
  -1   4  -1 1512.55   84.99
   1  -4   1 1483.15   85.09
  -2   4  -1   31.40    2.10
   2  -4   1   34.30    2.10
   2  -4   1   34.10    2.00
  -3   4  -1  152.38    8.70
   3  -4   1  145.29    8.70
   3  -4   1  153.48    8.60
  -4   4  -1   93.39    5.90
   4  -4   1  104.49    5.80
   4  -4   1  100.29    5.80
  -5   4  -1   10.20    1.10
   5  -4   1    9.40    1.00
   5  -4   1   10.50    0.90
  -6   4  -1  343.57   20.10
   6  -4   1  355.76   20.10
   6  -4   1  353.16   20.10
  -7   4  -1   15.20    1.40
   7  -4   1   13.70    1.30
   7  -4   1   14.20    1.40
  -8   4  -1    8.10    1.20
   8  -4   1    7.90    1.00
   8  -4   1    7.20    1.10
  -9   4  -1   21.10    2.00
   9  -4   1   21.60    1.70
   9  -4   1   23.80    2.00
 -10   4  -1   37.50    2.90
  10  -4   1   38.70    2.90
  10  -4   1   37.00    2.70
 -11   4  -1    0.20    1.20
  11  -4   1   -0.90    1.40
 -12   4  -1    0.70    1.50
  12  -4   1   -1.00    1.40
 -13   4  -1    9.60    2.00
 -14   4  -1    1.00    1.90
  14   3  -1   10.50    2.90
  13   3  -1    1.30    2.30
  12   3  -1   -1.70    1.80
  11   3  -1    6.10    1.90
  10   3  -1    6.60    1.70
 -10  -3   1    7.10    1.50
   9   3  -1   61.89    4.20
  -9  -3   1   59.29    3.90
   8   3  -1    1.80    1.10
  -8  -3   1    0.40    0.70
  -8  -3   1    1.90    1.00
   7   3  -1   43.50    3.10
  -7  -3   1   45.70    2.90
  -7  -3   1   46.70    3.00
   6   3  -1  107.99    6.60
  -6  -3   1  108.89    6.50
  -6  -3   1  109.59    6.40
   5   3  -1   10.50    1.20
  -5  -3   1   11.20    1.00
  -5  -3   1   11.70    1.10
   4   3  -1   93.99    5.60
  -4  -3   1   92.39    5.50
  -4  -3   1   96.69    5.50
   3   3  -1   23.00    1.70
  -3  -3   1   24.60    1.70
  -3  -3   1   27.60    1.60
   2   3  -1  273.67   15.70
   2   3  -1  278.57   15.70
  -2  -3   1  272.77   15.70
   1   3  -1   30.50    1.80
   1   3  -1   30.20    1.80
  -1  -3   1   27.40    1.80
   0   3  -1  265.47   14.30
   0   3  -1  250.07   14.30
   0  -3   1  238.68   14.30
  -1   3  -1   10.40    0.80
   1  -3   1   10.50    0.70
   1  -3   1   12.90    0.90
  -2   3  -1  976.10   54.99
   2  -3   1  949.90   54.99
   2  -3   1  982.20   54.99
  -3   3  -1   39.70    2.50
   3  -3   1   39.80    2.40
   3  -3   1   41.00    2.50
  -4   3  -1   12.00    1.10
   4  -3   1   13.60    1.00
   4  -3   1   12.90    1.00
  -5   3  -1    5.40    0.80
   5  -3   1    3.30    0.70
   5  -3   1    4.90    0.70
  -6   3  -1  271.87   16.10
   6  -3   1  276.57   16.10
   6  -3   1  290.17   16.00
  -7   3  -1   15.60    1.50
   7  -3   1   13.80    1.30
   7  -3   1   12.10    1.20
  -8   3  -1  222.08   12.50
   8  -3   1  206.68   12.40
   8  -3   1  219.18   12.50
  -9   3  -1   72.09    4.80
   9  -3   1   72.49    4.80
   9  -3   1   85.19    4.80
 -10   3  -1    0.50    1.10
  10  -3   1    0.90    1.20
  10  -3   1    0.30    1.00
 -11   3  -1    2.50    1.30
  11  -3   1    2.20    1.30
 -12   3  -1   -0.40    1.40
  12  -3   1   -0.90    1.50
 -13   3  -1   26.10    2.70
  13  -3   1   28.60    3.00
  14   2  -1    2.40    2.60
  13   2  -1    3.70    2.10
  12   2  -1   11.20    2.20
  11   2  -1   15.30    2.10
  10   2  -1   -0.50    1.20
   9   2  -1    3.60    1.30
  -9  -2   1    7.50    1.10
  -9  -2   1    4.30    1.10
   8   2  -1  157.48    8.70
  -8  -2   1  142.49    8.50
  -8  -2   1  138.79    8.50
   7   2  -1   10.40    1.30
  -7  -2   1   11.30    1.10
  -7  -2   1   12.20    1.20
   6   2  -1    5.90    1.00
  -6  -2   1    6.70    0.70
  -6  -2   1    6.70    0.80
   5   2  -1  200.78   10.90
  -5  -2   1  183.18   10.80
  -5  -2   1  182.58   10.80
   4   2  -1   51.09    2.90
  -4  -2   1   45.00    2.70
  -4  -2   1   42.60    2.80
   3   2  -1    0.70    0.50
  -3  -2   1    0.10    0.30
  -3  -2   1    0.40    0.40
   2   2  -1   42.90    2.60
   2   2  -1   43.40    2.50
  -2  -2   1   42.60    2.60
   1   2  -1  807.22   45.80
   1   2  -1  801.32   45.80
  -1  -2   1  813.72   45.80
   0   2  -1   17.40    1.10
   0   2  -1   17.80    1.00
   0  -2   1   16.00    1.10
  -1   2  -1  343.87   19.70
   1  -2   1  339.87   19.70
   1  -2   1  353.36   19.60
  -2   2  -1  376.06   22.20
   2  -2   1  397.36   22.20
   2  -2   1  398.76   22.20
  -3   2  -1   27.90    1.80
   3  -2   1   30.40    1.80
   3  -2   1   28.80    1.80
  -4   2  -1   26.60    1.70
  -4   2  -1   26.00    1.70
   4  -2   1   27.60    1.70
  -5   2  -1   37.20    2.50
  -5   2  -1   42.40    2.50
   5  -2   1   42.10    2.60
  -6   2  -1   53.09    3.20
  -6   2  -1   51.89    3.20
   6  -2   1   51.29    3.30
  -7   2  -1  138.29    7.70
  -7   2  -1  123.29    7.60
   7  -2   1  129.49    7.70
  -8   2  -1  134.29    7.60
  -8   2  -1  129.29    7.60
   8  -2   1  121.59    7.60
  -9   2  -1   33.20    2.50
  -9   2  -1   30.50    2.40
   9  -2   1   37.30    2.60
 -10   2  -1    1.80    1.10
 -10   2  -1    1.10    1.00
  10  -2   1    2.80    1.20
 -11   2  -1    5.30    1.60
  11  -2   1    6.90    1.70
 -12   2  -1   12.40    1.80
  12  -2   1   11.60    1.90
  13  -2   1    0.60    1.90
  14  -2   1    2.00    2.20
  14   1  -1   12.50    2.80
  13   1  -1   21.00    2.80
  12   1  -1    0.50    1.50
  11   1  -1   15.50    2.10
 -11  -1   1   16.60    1.90
  10   1  -1  239.48   13.90
 -10  -1   1  231.38   13.70
   9   1  -1   19.80    1.90
  -9  -1   1   18.40    1.70
  -9  -1   1   17.40    1.60
   8   1  -1  124.59    7.90
  -8  -1   1  132.69    7.80
  -8  -1   1  138.39    7.80
   7   1  -1   14.50    1.40
  -7  -1   1   13.60    1.20
  -7  -1   1   10.20    1.10
   6   1  -1    8.60    1.10
  -6  -1   1   11.30    1.00
  -6  -1   1   10.10    1.00
   5   1  -1    0.90    0.60
  -5  -1   1    0.50    0.40
  -5  -1   1    1.70    0.50
   4   1  -1    0.40    0.50
  -4  -1   1   -0.20    0.30
  -4  -1   1   -0.30    0.40
   3   1  -1  216.38   12.50
  -3  -1   1  221.38   12.50
  -3  -1   1  217.08   12.50
   2   1  -1  185.98   10.80
  -2  -1   1  193.38   10.80
  -2  -1   1  187.38   10.80
   1   1  -1  249.68   14.10
   1   1  -1  245.68   14.10
  -1  -1   1  247.08   14.10
   0   1  -1   64.89    3.60
   0   1  -1   58.39    3.50
   0  -1   1   64.49    3.60
  -1   1  -1    7.70    0.50
   1  -1   1    7.70    0.50
   1  -1   1    6.70    0.50
  -2   1  -1   24.80    1.50
  -2   1  -1   22.20    1.50
   2  -1   1   24.40    1.50
  -3   1  -1   39.50    2.30
  -3   1  -1   38.40    2.30
   3  -1   1   34.60    2.30
  -4   1  -1    2.40    0.50
  -4   1  -1    0.70    0.40
   4  -1   1    1.70    0.50
  -5   1  -1 1669.03   95.39
  -5   1  -1 1730.63   95.39
   5  -1   1 1648.24   95.49
  -6   1  -1  850.51   48.20
  -6   1  -1  837.32   48.20
   6  -1   1  857.91   48.30
  -7   1  -1   26.20    1.80
  -7   1  -1   23.90    1.70
   7  -1   1   21.80    1.80
  -8   1  -1   22.10    1.80
  -8   1  -1   22.10    1.80
   8  -1   1   19.40    1.80
  -9   1  -1    0.90    0.80
  -9   1  -1   -0.40    0.90
   9  -1   1   -0.70    1.00
 -10   1  -1   54.49    3.70
 -10   1  -1   52.49    3.60
  10  -1   1   59.39    3.90
 -11   1  -1   -0.40    1.30
  11  -1   1    0.60    1.60
  12  -1   1    0.90    1.60
  13  -1   1    2.00    1.90
  14  -1   1    1.80    2.40
  14   0  -1   -0.20    2.10
  13   0  -1    2.30    1.80
  12   0  -1   -0.80    1.50
 -12   0   1    1.60    1.50
  11   0  -1   18.50    2.30
 -11   0   1   17.20    1.90
  10   0  -1  403.96   23.60
 -10   0   1  410.26   23.40
   9   0  -1    0.00    1.00
  -9   0   1    0.60    0.80
  -9   0   1    0.50    0.80
   8   0  -1    0.70    0.90
  -8   0   1   -0.60    0.60
  -8   0   1    1.60    0.80
   7   0  -1   -0.30    0.70
  -7   0   1    0.10    0.60
  -7   0   1   -0.30    0.60
   6   0  -1   40.60    2.70
  -6   0   1   41.30    2.50
  -6   0   1   41.50    2.60
   5   0  -1  300.07   17.50
  -5   0   1  307.57   17.40
  -5   0   1  304.87   17.40
   4   0  -1   78.29    4.70
  -4   0   1   79.19    4.60
  -4   0   1   81.09    4.70
   3   0  -1  266.37   15.00
  -3   0   1  265.17   15.00
  -3   0   1  257.37   14.90
   2   0  -1   17.90    1.20
  -2   0   1   18.40    1.10
  -2   0   1   20.00    1.20
   1   0  -1  259.57   14.70
  -1   0   1  257.27   14.70
   0   0  -1  620.14   36.30
   0   0  -1  650.63   36.30
   0   0  -1  650.43   36.30
  -1   0  -1  195.68   10.90
  -1   0  -1  191.68   11.00
   1   0   1  189.78   10.90
  -2   0  -1    5.50    0.50
  -2   0  -1    5.80    0.50
   2   0   1    4.50    0.50
  -3   0  -1   84.99    5.10
  -3   0  -1   90.79    5.00
   3   0   1   85.59    5.10
  -4   0  -1   17.50    1.20
  -4   0  -1   15.60    1.20
   4   0   1   16.90    1.20
  -5   0  -1  105.49    6.10
  -5   0  -1  102.59    6.10
   5   0   1  104.49    6.20
  -6   0  -1   42.10    2.30
  -6   0  -1   32.70    2.40
   6   0   1   35.00    2.50
  -7   0  -1    2.80    0.80
  -7   0  -1    1.00    0.70
   7   0   1    2.10    0.80
  -8   0  -1   12.50    1.30
  -8   0  -1   13.00    1.30
   8   0   1   11.10    1.40
  -9   0  -1    7.80    1.30
  -9   0  -1   13.90    1.30
   9   0   1   10.20    1.60
 -10   0  -1    0.80    1.10
 -10   0  -1   -0.90    0.90
  10   0   1    0.00    1.40
  11   0   1    4.80    1.80
  12   0   1   27.00    2.90
  13   0   1    8.90    2.10
  14   0   1    3.00    2.30
  15  -1  -1   -2.40    2.40
  14  -1  -1    1.60    2.00
  13  -1  -1    3.20    1.80
 -13   1   1    5.70    1.90
  12  -1  -1    3.90    1.70
 -12   1   1    2.00    1.40
  11  -1  -1  127.09    8.20
 -11   1   1  140.79    8.10
  10  -1  -1    9.20    1.50
 -10   1   1    9.80    1.50
   9  -1  -1   41.40    2.70
  -9   1   1   35.60    2.40
  -9   1   1   32.70    2.50
   8  -1  -1   35.00    2.50
  -8   1   1   35.10    2.40
  -8   1   1   35.40    2.30
   7  -1  -1  110.19    6.60
  -7   1   1  108.29    6.50
  -7   1   1  115.59    6.60
   6  -1  -1  178.58   10.20
  -6   1   1  173.38   10.00
  -6   1   1  172.58   10.10
   5  -1  -1  108.49    6.40
  -5   1   1  109.59    6.40
  -5   1   1  108.89    6.30
   4  -1  -1   35.80    2.30
  -4   1   1   37.70    2.20
  -4   1   1   35.60    2.20
   3  -1  -1   43.20    2.60
  -3   1   1   41.30    2.50
  -3   1   1   42.70    2.50
   2  -1  -1   93.59    5.10
   2  -1  -1   89.09    5.10
  -2   1   1   84.09    5.10
   1  -1  -1   19.30    1.20
   1  -1  -1   19.60    1.10
  -1   1   1   18.70    1.20
   0  -1  -1  146.59    8.30
   0  -1  -1  146.39    8.30
   0   1   1  144.29    8.30
  -1  -1  -1 1017.30   57.39
  -1  -1  -1 1016.80   57.39
   1   1   1 1005.20   57.39
  -2  -1  -1  347.87   19.10
  -2  -1  -1  334.17   19.00
   2   1   1  324.47   19.10
  -3  -1  -1    7.20    0.60
  -3  -1  -1    7.90    0.70
   3   1   1    6.00    0.70
  -4  -1  -1   11.80    1.00
  -4  -1  -1   11.60    0.90
   4   1   1   12.00    1.10
  -5  -1  -1  753.92   42.60
  -5  -1  -1  773.82   42.70
   5   1   1  723.53   42.70
  -6  -1  -1  554.74   31.70
  -6  -1  -1  559.54   31.60
   6   1   1  553.84   31.80
  -7  -1  -1   17.10    1.50
  -7  -1  -1   19.60    1.50
   7   1   1   19.10    1.70
  -8  -1  -1    0.60    0.80
  -8  -1  -1    0.90    0.70
   8   1   1   -0.30    1.00
  -9  -1  -1    3.30    1.20
  -9  -1  -1    2.20    1.00
   9   1   1    1.90    1.20
 -10  -1  -1   17.30    1.90
  10   1   1   24.40    2.30
 -11  -1  -1    6.20    1.50
  11   1   1    6.20    1.80
  12   1   1   36.00    3.40
  13   1   1   28.70    3.40
  14   1   1   -0.80    2.40
  15  -2  -1    1.10    2.40
  14  -2  -1   -1.30    1.90
 -14   2   1    2.00    1.90
  13  -2  -1   12.10    2.40
 -13   2   1   15.50    2.10
  12  -2  -1   28.00    2.70
 -12   2   1   29.90    2.70
  11  -2  -1   29.00    2.60
 -11   2   1   30.40    2.70
  10  -2  -1   29.60    2.30
 -10   2   1   24.50    2.20
   9  -2  -1   33.20    2.60
  -9   2   1   40.00    2.70
  -9   2   1   37.20    2.60
   8  -2  -1   78.29    4.90
  -8   2   1   79.29    4.90
  -8   2   1   79.59    4.70
   7  -2  -1    0.00    0.70
  -7   2   1    0.30    0.70
   6  -2  -1    1.70    0.70
   6  -2  -1    0.70    0.40
  -6   2   1    3.10    0.70
   5  -2  -1    8.80    0.70
   5  -2  -1    7.90    1.00
  -5   2   1   10.00    0.90
   4  -2  -1    2.00    0.40
   4  -2  -1    1.30    0.50
  -4   2   1    2.40    0.50
   3  -2  -1    0.70    0.30
   3  -2  -1    0.40    0.40
  -3   2   1    1.40    0.40
   2  -2  -1   21.50    1.40
   2  -2  -1   21.20    1.30
  -2   2   1   19.80    1.30
   1  -2  -1  468.05   26.90
   1  -2  -1  479.15   26.90
  -1   2   1  473.65   26.90
   0  -2  -1    3.50    0.50
   0  -2  -1    4.10    0.40
   0   2   1    3.70    0.30
  -1  -2  -1  261.37   15.00
   1   2   1  264.57   15.00
  -2  -2  -1   36.80    2.20
  -2  -2  -1   35.40    2.00
   2   2   1   33.30    2.20
  -3  -2  -1  179.38   10.20
  -3  -2  -1  183.48   10.30
   3   2   1  175.68   10.40
  -4  -2  -1   63.79    3.80
  -4  -2  -1   67.49    3.90
   4   2   1   63.79    4.00
  -5  -2  -1  352.66   19.90
  -5  -2  -1  347.27   19.80
   5   2   1  343.07   20.00
  -6  -2  -1  410.06   23.20
  -6  -2  -1  394.96   23.00
   6   2   1  409.16   23.20
  -7  -2  -1    0.50    0.60
  -7  -2  -1    0.50    0.80
   7   2   1    2.60    0.90
  -8  -2  -1  155.28    9.00
  -8  -2  -1  149.88    8.90
   8   2   1  152.88    9.20
  -9  -2  -1    6.50    1.40
   9   2   1    5.30    1.50
 -10  -2  -1   19.10    2.10
  10   2   1   20.60    2.30
 -11  -2  -1    9.30    1.80
  11   2   1    5.30    1.80
  12   2   1    0.80    1.90
  13   2   1   32.00    3.50
  14   2   1    3.40    2.80
  15  -3  -1    3.60    2.80
 -15   3   1    5.00    2.70
  14  -3  -1    3.00    2.00
 -14   3   1    2.70    2.00
  13  -3  -1    0.60    1.60
 -13   3   1    1.40    1.60
  12  -3  -1   15.80    2.10
 -12   3   1   20.10    2.20
  11  -3  -1  331.67   19.00
 -11   3   1  320.87   19.00
  10  -3  -1   28.30    2.50
 -10   3   1   25.40    2.40
   9  -3  -1   10.70    1.40
  -9   3   1   10.80    1.40
   8  -3  -1   56.29    3.80
   8  -3  -1   59.59    3.60
  -8   3   1   60.29    3.80
   7  -3  -1    3.10    0.80
   7  -3  -1    3.50    0.60
  -7   3   1    4.80    0.90
   6  -3  -1   13.00    1.00
   6  -3  -1   13.40    1.30
  -6   3   1   13.90    1.30
   5  -3  -1    2.60    0.70
   5  -3  -1    4.50    0.50
  -5   3   1    4.50    0.70
   4  -3  -1   28.40    1.60
   4  -3  -1   23.00    1.70
  -4   3   1   23.50    1.70
   3  -3  -1  893.31   52.59
   3  -3  -1  968.40   52.59
  -3   3   1  919.81   52.59
   2  -3  -1  252.87   14.60
   2  -3  -1  263.77   14.70
  -2   3   1  253.27   14.60
   1  -3  -1 2121.19  118.69
   1  -3  -1 2102.39  118.69
  -1   3   1 2061.99  118.69
   0  -3  -1 2634.64  148.59
   0   3   1 2583.74  148.59
   0   3   1 2651.03  148.59
  -1  -3  -1  181.68   10.60
   1   3   1  186.08   10.40
   1   3   1  183.68   10.60
  -2  -3  -1    5.30    0.70
   2   3   1    4.20    0.70
  -3  -3  -1  146.99    8.10
  -3  -3  -1  141.79    8.30
   3   3   1  134.19    8.30
  -4  -3  -1  136.09    7.70
  -4  -3  -1  131.69    7.90
   4   3   1  138.99    8.00
  -5  -3  -1    0.60    0.40
  -5  -3  -1    0.40    0.60
   5   3   1    0.50    0.70
  -6  -3  -1   55.09    3.00
  -6  -3  -1   45.20    3.20
   6   3   1   47.80    3.30
  -7  -3  -1    1.20    0.90
   7   3   1    1.30    1.00
  -8  -3  -1  133.99    8.10
   8   3   1  138.99    8.30
  -9  -3  -1    6.30    1.40
   9   3   1    2.10    1.40
 -10  -3  -1    9.00    1.60
  10   3   1    9.60    1.90
 -11  -3  -1    7.70    1.70
  11   3   1    6.00    2.00
  12   3   1    0.70    2.00
  13   3   1    3.90    2.50
 -15   4   1    8.80    2.60
  14  -4  -1    7.30    2.40
 -14   4   1    5.10    2.10
  13  -4  -1   -0.40    1.60
 -13   4   1   -1.30    1.80
  12  -4  -1   15.20    2.10
 -12   4   1   17.90    2.30
  11  -4  -1   76.19    5.10
 -11   4   1   80.09    5.10
  10  -4  -1   -0.20    1.30
 -10   4   1   -0.90    1.00
   9  -4  -1    8.10    1.40
  -9   4   1    8.30    1.30
   8  -4  -1   21.00    1.60
   8  -4  -1   19.60    1.90
  -8   4   1   29.00    2.00
   7  -4  -1  313.37   17.50
   7  -4  -1  293.27   17.70
  -7   4   1  313.57   17.70
   6  -4  -1    5.30    0.70
   6  -4  -1    3.30    0.80
  -6   4   1    6.70    0.90
   5  -4  -1   61.19    3.60
   5  -4  -1   59.49    3.50
  -5   4   1   53.49    3.60
   4  -4  -1    4.20    0.70
   4  -4  -1    4.30    0.60
  -4   4   1    5.20    0.60
   3  -4  -1  152.58    8.40
   3  -4  -1  142.99    8.40
  -3   4   1  141.29    8.40
   2  -4  -1 1156.08   63.79
   2  -4  -1 1098.99   63.79
  -2   4   1 1119.99   63.79
   1  -4  -1  249.28   14.70
   1  -4  -1  263.57   14.70
  -1   4   1  257.17   14.60
   0  -4  -1  501.15   29.30
   0   4   1  518.05   29.30
   0   4   1  525.65   29.20
  -1  -4  -1    5.50    0.70
   1   4   1    5.40    0.70
   1   4   1    5.20    0.50
  -2  -4  -1  145.49    8.60
   2   4   1  150.38    8.60
  -3  -4  -1   76.49    4.70
  -3  -4  -1   75.99    4.40
   3   4   1   85.99    4.80
  -4  -4  -1   36.30    2.50
  -4  -4  -1   37.60    2.20
   4   4   1   35.60    2.50
  -5  -4  -1   85.69    4.80
  -5  -4  -1   82.59    5.10
   5   4   1   78.29    5.10
  -6  -4  -1    2.30    0.90
   6   4   1    4.90    1.10
  -7  -4  -1   20.60    1.80
   7   4   1   16.10    1.90
  -8  -4  -1  345.57   20.60
   8   4   1  370.26   20.80
  -9  -4  -1   10.30    1.60
   9   4   1   15.30    2.00
 -10  -4  -1    0.30    1.50
  10   4   1    0.30    1.60
 -11  -4  -1    4.50    1.70
  11   4   1    9.40    2.20
  12   4   1    3.00    2.50
  13   4   1    2.10    3.00
 -15   5   1    7.00    2.60
 -14   5   1    6.80    2.30
  13  -5  -1    0.00    1.60
 -13   5   1    0.10    1.70
  12  -5  -1   -0.20    1.40
 -12   5   1    2.80    1.60
  11  -5  -1   37.50    3.10
 -11   5   1   32.60    2.90
  10  -5  -1    2.30    1.30
 -10   5   1    0.80    1.20
   9  -5  -1   -0.90    1.10
  -9   5   1   -0.20    1.00
   8  -5  -1   59.09    3.90
   8  -5  -1   59.59    3.70
  -8   5   1   64.69    3.90
   7  -5  -1    0.00    0.70
   7  -5  -1   -0.40    0.60
  -7   5   1   -0.30    0.80
   6  -5  -1   71.99    4.10
   6  -5  -1   65.09    4.20
  -6   5   1   64.79    4.20
   5  -5  -1   25.50    1.70
   5  -5  -1   24.50    1.80
  -5   5   1   24.20    1.80
   4  -5  -1    1.40    0.60
   4  -5  -1    1.00    0.50
  -4   5   1    1.90    0.60
   3  -5  -1    0.30    0.60
   3  -5  -1    0.40    0.40
  -3   5   1    0.30    0.50
   2  -5  -1  847.22   49.00
   2  -5  -1  857.61   48.90
  -2   5   1  879.71   48.90
   1  -5  -1  198.98   11.30
   1  -5  -1  193.58   11.30
  -1   5   1  194.28   11.20
   0  -5  -1   17.30    1.40
   0   5   1   18.30    1.20
   0   5   1   18.70    1.40
  -1  -5  -1  131.49    7.60
   1   5   1  129.39    7.40
   1   5   1  129.89    7.60
  -2  -5  -1    4.00    0.80
   2   5   1    3.80    0.80
   2   5   1    5.30    0.50
  -3  -5  -1  195.78   11.20
  -3  -5  -1  200.28   11.50
   3   5   1  199.58   11.50
  -4  -5  -1   35.40    2.50
   4   5   1   37.90    2.60
  -5  -5  -1  428.86   25.20
   5   5   1  450.45   25.30
  -6  -5  -1    2.60    1.00
   6   5   1    2.60    1.00
  -7  -5  -1  320.57   19.00
   7   5   1  336.97   19.10
  -8  -5  -1    0.00    1.10
   8   5   1   -1.90    1.30
  -9  -5  -1   12.10    1.80
   9   5   1   15.10    2.10
 -10  -5  -1    0.10    1.40
  10   5   1    0.10    1.70
 -11  -5  -1    2.90    1.90
  11   5   1   -1.10    2.00
  12   5   1   -0.90    2.30
 -15   6   1    0.00    2.30
 -14   6   1    3.70    2.20
 -13   6   1    5.20    1.90
  12  -6  -1   32.00    3.10
 -12   6   1   39.50    3.20
  11  -6  -1   46.40    3.60
 -11   6   1   45.30    3.50
  10  -6  -1   16.00    1.90
 -10   6   1   11.00    1.70
   9  -6  -1  422.86   24.90
  -9   6   1  443.56   25.00
   8  -6  -1   47.10    3.00
   8  -6  -1   45.10    3.20
  -8   6   1   51.79    3.30
   7  -6  -1    0.00    0.60
   7  -6  -1    0.70    0.90
  -7   6   1    1.80    0.90
   6  -6  -1   30.50    2.30
   6  -6  -1   35.00    2.10
  -6   6   1   28.30    2.20
   5  -6  -1    1.30    0.60
   5  -6  -1   -0.10    0.70
  -5   6   1    0.30    0.70
   4  -6  -1    0.40    0.50
   4  -6  -1    1.20    0.70
  -4   6   1    1.10    0.60
   3  -6  -1  744.83   42.60
   3  -6  -1  757.92   42.50
  -3   6   1  740.33   42.50
   2  -6  -1   55.89    3.30
   2  -6  -1   50.69    3.30
  -2   6   1   55.39    3.30
   1  -6  -1   42.50    2.80
  -1   6   1   45.90    2.90
  -1   6   1   47.00    2.80
   0  -6  -1  147.09    8.90
   0   6   1  159.78    8.90
   0   6   1  149.79    8.70
  -1  -6  -1    4.60    0.90
   1   6   1    7.50    0.60
   1   6   1    6.20    0.90
  -2  -6  -1   21.60    1.70
   2   6   1   22.50    1.70
   2   6   1   21.70    1.40
  -3  -6  -1   22.00    1.90
   3   6   1   27.00    2.00
  -4  -6  -1   85.09    5.30
   4   6   1   88.79    5.40
  -5  -6  -1   -1.00    0.80
   5   6   1    0.10    1.00
  -6  -6  -1    3.80    1.10
   6   6   1    4.20    1.20
  -7  -6  -1  164.38   10.10
   7   6   1  175.08   10.20
  -8  -6  -1   22.00    2.30
   8   6   1   25.90    2.50
  -9  -6  -1   13.70    2.00
   9   6   1   14.30    2.30
 -10  -6  -1   23.30    2.50
  10   6   1   21.00    2.80
 -11  -6  -1    0.80    1.80
  11   6   1    0.80    2.20
  12   6   1   11.20    3.00
 -14   7   1    0.70    2.20
 -13   7   1   22.00    2.80
 -12   7   1   23.20    2.70
  11  -7  -1    1.10    1.60
 -11   7   1    2.00    1.50
  10  -7  -1    0.00    1.20
 -10   7   1    1.20    1.40
   9  -7  -1   70.79    4.60
  -9   7   1   69.29    4.60
   8  -7  -1   10.00    1.20
   8  -7  -1    9.90    1.50
  -8   7   1    9.90    1.40
   7  -7  -1   23.60    1.90
   7  -7  -1   23.90    1.80
  -7   7   1   24.60    2.00
   6  -7  -1   15.70    1.60
   6  -7  -1   16.30    1.50
  -6   7   1   16.70    1.60
   5  -7  -1   86.89    4.90
   5  -7  -1   80.29    5.00
  -5   7   1   77.89    5.00
   4  -7  -1    2.30    0.70
   4  -7  -1    2.10    0.80
  -4   7   1    2.10    0.70
   3  -7  -1   32.90    2.10
   3  -7  -1   29.80    2.10
  -3   7   1   30.50    2.10
   2  -7  -1   27.50    1.90
   2  -7  -1   25.60    1.90
  -2   7   1   26.50    1.90
   1  -7  -1  468.15   27.60
  -1   7   1  504.15   27.60
  -1   7   1  478.25   27.70
   0  -7  -1    0.20    0.70
   0   7   1    1.00    0.50
   0   7   1    0.80    0.70
  -1  -7  -1    1.00    0.80
   1   7   1    1.90    0.80
   1   7   1    2.60    0.50
  -2  -7  -1    0.70    0.70
   2   7   1    0.30    0.80
  -3  -7  -1   24.10    2.00
   3   7   1   24.30    2.00
  -4  -7  -1    1.10    0.90
   4   7   1    1.10    1.00
  -5  -7  -1   68.29    4.30
   5   7   1   62.99    4.40
  -6  -7  -1    0.90    1.10
   6   7   1    1.10    1.30
  -7  -7  -1    0.40    1.20
   7   7   1    1.80    1.50
  -8  -7  -1   75.69    5.20
   8   7   1   80.59    5.40
  -9  -7  -1    2.00    1.70
   9   7   1   -0.70    1.70
 -10  -7  -1   -0.10    1.70
  10   7   1    0.60    2.10
 -11  -7  -1   19.00    2.70
  11   7   1   14.80    3.10
 -14   8   1   29.80    3.50
 -13   8   1    2.90    2.00
 -12   8   1    4.40    1.90
 -11   8   1   19.00    2.30
  10  -8  -1   15.50    2.00
 -10   8   1   11.50    1.90
   9  -8  -1  114.59    6.80
  -9   8   1  103.19    6.80
   8  -8  -1   39.00    3.10
  -8   8   1   43.70    3.10
   7  -8  -1    7.20    1.10
   7  -8  -1    6.10    1.30
  -7   8   1    7.10    1.30
   6  -8  -1    0.30    0.70
   6  -8  -1    0.10    0.80
  -6   8   1    0.00    0.90
   5  -8  -1    3.00    0.80
   5  -8  -1    2.00    0.90
  -5   8   1    1.40    0.90
   4  -8  -1   16.30    1.40
   4  -8  -1   13.90    1.40
  -4   8   1   13.50    1.40
   3  -8  -1  468.65   26.80
   2  -8  -1  207.08   12.20
  -2   8   1  203.68   12.10
  -2   8   1  216.38   12.10
   1  -8  -1   49.50    3.40
  -1   8   1   52.19    3.30
  -1   8   1   56.59    3.40
   0  -8  -1   16.90    1.70
   0   8   1   21.30    1.50
   0   8   1   21.80    1.70
  -1  -8  -1   16.30    1.60
   1   8   1   19.10    1.70
  -2  -8  -1   29.40    2.30
   2   8   1   33.20    2.40
  -3  -8  -1    4.40    1.10
   3   8   1    2.20    1.10
  -4  -8  -1   58.69    4.00
   4   8   1   62.99    4.10
  -5  -8  -1   41.30    3.20
   5   8   1   49.70    3.40
  -6  -8  -1    1.40    1.30
   6   8   1    0.40    1.40
  -7  -8  -1    8.60    1.70
   7   8   1   10.20    1.90
  -8  -8  -1   35.40    3.20
   8   8   1   41.10    3.50
  -9  -8  -1    2.70    1.70
   9   8   1   -0.70    2.00
 -10  -8  -1    0.50    2.20
  10   8   1    0.50    2.30
 -11  -8  -1   15.00    2.70
 -13   9   1   13.10    2.60
 -12   9   1    3.10    1.90
 -11   9   1   27.00    2.80
 -10   9   1    8.50    1.80
  -9   9   1   76.09    5.10
   8  -9  -1    5.30    1.50
  -8   9   1    6.40    1.50
   7  -9  -1   23.70    2.10
   7  -9  -1   22.70    2.20
  -7   9   1   23.70    2.20
   6  -9  -1    8.60    1.20
   6  -9  -1    9.20    1.30
  -6   9   1   11.70    1.50
   5  -9  -1    8.70    1.30
   5  -9  -1    9.00    1.20
  -5   9   1    8.90    1.20
   4  -9  -1   13.70    1.50
   4  -9  -1   14.00    1.50
  -4   9   1   16.20    1.50
   3  -9  -1   27.10    2.00
  -3   9   1   24.90    2.00
   2  -9  -1    1.50    0.90
  -2   9   1    3.30    0.90
  -2   9   1    2.30    0.90
   1  -9  -1   55.89    3.80
  -1   9   1   58.59    3.80
  -1   9   1   60.79    3.60
   0  -9  -1   56.39    3.80
   0   9   1   61.19    3.90
  -1  -9  -1   36.30    2.70
   1   9   1   35.20    2.70
  -2  -9  -1    0.90    0.80
   2   9   1    0.40    1.10
  -3  -9  -1   51.99    3.50
   3   9   1   48.10    3.50
  -4  -9  -1   30.80    2.60
   4   9   1   32.60    2.70
  -5  -9  -1   16.00    2.00
   5   9   1   16.80    2.10
  -6  -9  -1    7.30    1.60
   6   9   1    4.60    1.70
  -7  -9  -1   56.49    4.30
   7   9   1   62.69    4.50
  -8  -9  -1   22.10    2.40
   8   9   1   13.70    2.70
  -9  -9  -1    0.50    1.90
   9   9   1   -1.60    2.20
 -10  -9  -1    5.60    2.70
  10   9   1    2.70    2.50
 -12  10   1    0.20    1.90
 -11  10   1    2.80    1.80
 -10  10   1   -0.40    1.60
  -9  10   1    2.60    1.50
  -8  10   1    3.80    1.40
   7 -10  -1    0.90    1.00
   7 -10  -1    0.70    1.30
  -7  10   1   -0.20    1.10
   6 -10  -1    2.30    1.10
   6 -10  -1    2.60    1.20
  -6  10   1    1.80    1.10
   5 -10  -1  112.59    7.00
   5 -10  -1  117.79    7.00
  -5  10   1  116.29    7.00
   4 -10  -1  164.08    9.90
   4 -10  -1  162.28    9.90
  -4  10   1  175.08    9.90
   3 -10  -1    0.00    1.00
  -3  10   1    0.30    1.10
  -3  10   1    0.10    1.00
   2 -10  -1   45.20    3.00
  -2  10   1   41.70    2.90
  -2  10   1   39.20    2.80
   1 -10  -1  234.38   13.60
  -1  10   1  230.28   13.60
   0 -10  -1    1.40    1.00
   0  10   1    0.40    1.20
  -1 -10  -1   15.70    1.80
   1  10   1   18.90    1.90
  -2 -10  -1    5.30    1.30
   2  10   1    4.30    1.30
  -3 -10  -1    4.80    1.10
   3  10   1    2.20    1.40
  -4 -10  -1    3.10    1.40
   4  10   1    3.80    1.50
  -5 -10  -1   74.19    5.20
   5  10   1   84.79    5.40
  -6 -10  -1   19.50    2.30
   6  10   1   17.60    2.50
  -7 -10  -1    1.50    1.70
   7  10   1    0.30    2.20
  -8 -10  -1    2.50    1.90
   8  10   1    6.10    2.30
  -9 -10  -1    5.80    2.30
   9  10   1    5.20    2.60
 -12  11   1    2.50    2.30
 -11  11   1    9.70    2.20
 -10  11   1    5.00    1.80
  -8  11   1   15.30    2.00
   7 -11  -1    3.40    1.40
  -7  11   1    5.00    1.60
   6 -11  -1   15.90    1.80
  -6  11   1   14.30    1.80
   5 -11  -1    1.50    1.30
   5 -11  -1    1.70    1.30
  -5  11   1    1.90    1.20
   4 -11  -1    1.30    1.10
  -4  11   1    2.50    1.30
  -4  11   1    1.00    1.20
   3 -11  -1  104.79    6.50
  -3  11   1  104.89    6.50
  -3  11   1  108.49    6.50
   2 -11  -1   19.70    2.00
  -2  11   1   16.10    1.80
   1 -11  -1  102.89    6.40
  -1  11   1  100.69    6.30
   0 -11  -1    5.00    1.40
   0  11   1    5.60    1.30
  -1 -11  -1    2.90    1.20
   1  11   1    4.10    1.40
  -2 -11  -1    2.10    1.10
   2  11   1    2.40    1.40
  -3 -11  -1   24.70    2.50
   3  11   1   23.90    2.50
  -4 -11  -1   -0.60    1.30
   4  11   1   -1.70    1.70
  -5 -11  -1    4.30    1.70
   5  11   1    3.80    2.10
  -6 -11  -1    4.40    1.80
   6  11   1    3.30    2.00
  -7 -11  -1    9.00    2.20
   7  11   1    6.90    2.30
  -8 -11  -1    4.50    2.40
   8  11   1    5.20    2.50
 -12  12   1    4.10    2.90
 -11  12   1    0.90    2.00
 -10  12   1    2.10    2.00
  -9  12   1   -2.10    1.60
  -8  12   1   18.80    2.40
  -7  12   1   10.90    1.80
   6 -12  -1    2.00    1.30
  -6  12   1    3.10    1.40
   5 -12  -1   46.50    3.50
  -5  12   1   48.00    3.60
   4 -12  -1  141.09    8.50
  -4  12   1  133.39    8.40
  -4  12   1  143.89    8.50
   3 -12  -1   30.50    2.70
  -3  12   1   33.70    2.70
   2 -12  -1   52.19    3.80
  -2  12   1   53.59    3.70
   1 -12  -1   58.99    4.30
  -1  12   1   64.39    4.40
   0 -12  -1   10.00    1.70
   0  12   1    6.40    1.60
  -1 -12  -1   18.00    2.10
   1  12   1   14.60    2.00
  -2 -12  -1    6.50    1.60
   2  12   1    5.10    1.70
  -3 -12  -1   28.50    2.80
   3  12   1   23.20    2.70
  -4 -12  -1    1.20    1.70
   4  12   1    1.00    1.90
  -5 -12  -1   18.70    2.60
   5  12   1   17.90    2.60
  -6 -12  -1    5.30    2.20
   6  12   1    3.40    2.30
  -7 -12  -1    1.40    2.30
   7  12   1    0.70    2.40
 -11  13   1   -0.20    2.40
 -10  13   1   -1.20    2.40
  -9  13   1    4.40    2.10
  -8  13   1    6.40    1.90
  -7  13   1    8.70    1.90
   6 -13  -1   12.60    2.00
  -6  13   1    7.70    2.00
   5 -13  -1    9.70    1.80
   4 -13  -1   14.50    2.00
   3 -13  -1  109.49    6.90
   2 -13  -1   11.60    1.80
  -2  13   1    7.70    1.90
   1 -13  -1    1.00    1.50
  -1  13   1   -0.30    1.40
   0 -13  -1    0.40    1.40
   0  13   1   -0.30    1.50
  -1 -13  -1   -0.50    1.50
   1  13   1    1.40    1.60
  -2 -13  -1    6.80    1.90
   2  13   1    3.00    1.80
  -3 -13  -1    3.20    1.90
   3  13   1    3.00    2.00
  -4 -13  -1   -1.10    1.80
   4  13   1   -2.20    2.30
  -5 -13  -1   19.30    2.80
   5  13   1   14.50    2.80
   6  13   1    0.80    2.50
 -10  14   1   10.00    3.10
  -9  14   1    1.90    2.30
  -8  14   1    1.00    2.00
  -7  14   1    1.70    2.10
   6 -14  -1   19.60    2.40
   5 -14  -1   -0.40    1.70
   4 -14  -1    9.40    2.00
   3 -14  -1   19.60    2.60
   2 -14  -1    2.60    1.70
   1 -14  -1   15.00    2.30
  -1  14   1   21.60    3.00
   0 -14  -1    3.30    1.80
   0  14   1   -0.50    1.70
  -1 -14  -1    2.20    1.80
   1  14   1    0.40    2.10
  -2 -14  -1   14.70    2.50
   2  14   1   17.00    2.60
  -3 -14  -1    3.20    2.30
   3  14   1    2.80    2.30
   4  14   1    1.60    2.70
   5 -15  -1   47.10    4.30
   4 -15  -1   12.60    2.60
   3 -15  -1    3.20    2.10
   2 -15  -1    2.40    1.90
   1 -15  -1    0.80    2.00
   0 -15  -1    1.80    2.10
  -1 -15  -1    7.40    2.30
   2  15   1   -1.00    2.20
   4 -16  -1    4.60    2.30
   3 -16  -1    0.30    2.50
   2 -16  -1    2.90    2.20
   0 -16   2    0.70    2.30
   1 -16   2    1.00    2.20
   2 -16   2   -2.20    2.10
   3 -16   2    7.90    2.60
   4 -16   2   -0.80    2.10
   5 -16   2   17.70    3.10
   6 -16   2    4.00    2.70
  -3 -15   2    5.90    2.40
  -2 -15   2    5.00    2.30
  -1 -15   2   14.20    2.60
   0 -15   2    1.80    1.90
   1 -15   2   -1.30    1.90
   2 -15   2   11.10    2.30
   3 -15   2    8.30    2.20
   4 -15   2    1.20    1.90
   5 -15   2   15.50    2.50
  -6  15  -2   -0.10    2.00
   6 -15   2   -1.20    2.00
  -7  15  -2    9.70    2.40
   7 -15   2   12.20    2.50
  -8  15  -2   42.80    4.10
   5  14  -2   19.00    3.30
  -5 -14   2   25.40    3.10
  -4 -14   2   -0.20    2.10
  -3 -14   2    1.10    1.80
  -2 -14   2    4.50    1.90
  -1 -14   2    0.00    1.70
   0 -14   2   -1.10    1.60
   1 -14   2    3.10    1.70
   2 -14   2    2.10    1.70
   3 -14   2   16.30    2.30
   4 -14   2    1.00    1.80
  -5  14  -2    3.40    1.70
   5 -14   2    2.40    2.00
  -6  14  -2    3.60    1.80
   6 -14   2    4.60    1.90
  -7  14  -2    1.20    2.00
   7 -14   2    0.20    1.80
  -8  14  -2    0.40    2.00
   8 -14   2    2.70    1.90
  -9  14  -2    0.10    2.10
 -10  14  -2   14.90    2.80
   7  13  -2    3.20    3.00
  -7 -13   2    7.90    2.50
   6  13  -2   18.00    3.00
  -6 -13   2   27.20    3.00
   5  13  -2    2.60    2.30
  -5 -13   2    7.20    2.10
   4  13  -2    7.10    2.20
  -4 -13   2    4.10    1.90
   3  13  -2    4.70    2.00
  -3 -13   2    5.30    1.70
   2  13  -2    0.00    1.70
  -2 -13   2    2.90    1.60
  -1 -13   2   -0.40    1.30
   0 -13   2   27.10    2.70
   1 -13   2    9.60    1.70
   2 -13   2   45.50    3.60
  -3  13  -2  101.49    6.60
   3 -13   2  108.09    6.70
  -4  13  -2   14.40    1.90
   4 -13   2   17.60    2.20
  -5  13  -2   15.30    2.00
   5 -13   2   16.60    2.30
  -6  13  -2   10.30    2.00
   6 -13   2   12.60    2.10
  -7  13  -2    0.60    1.60
   7 -13   2   -0.80    1.50
  -8  13  -2    7.40    2.00
   8 -13   2    8.00    1.90
  -9  13  -2   18.50    2.60
 -10  13  -2   10.50    2.40
 -11  13  -2   33.80    3.60
   8  12  -2   21.90    3.60
  -8 -12   2   27.80    3.20
   7  12  -2   24.90    3.20
  -7 -12   2   27.70    3.10
   6  12  -2   15.40    2.80
  -6 -12   2   19.40    2.50
   5  12  -2    5.50    1.90
  -5 -12   2    9.30    1.90
   4  12  -2   -1.00    1.50
  -4 -12   2    1.00    1.50
   3  12  -2    2.30    1.60
  -3 -12   2    5.80    1.60
   2  12  -2   10.20    1.90
  -2 -12   2   12.50    1.80
   1  12  -2    1.60    1.40
  -1 -12   2    2.00    1.30
   0 -12   2    0.90    1.30
   1 -12   2    3.50    1.40
  -2  12  -2   24.00    2.30
   2 -12   2   20.80    2.20
  -3  12  -2    4.40    1.30
   3 -12   2    5.00    1.50
  -4  12  -2   37.40    2.80
   4 -12   2   31.90    2.90
  -5  12  -2   93.59    6.00
   5 -12   2   96.59    6.10
  -6  12  -2    0.90    1.40
   6 -12   2    1.90    1.60
  -7  12  -2   -0.60    1.40
   7 -12   2   -1.40    1.40
  -8  12  -2    3.80    1.60
   8 -12   2    3.30    1.60
  -9  12  -2   15.80    2.20
   9 -12   2    8.70    2.90
 -10  12  -2   -0.30    1.90
 -11  12  -2   13.40    2.60
   9  11  -2   -1.40    2.50
  -9 -11   2    1.80    2.20
   8  11  -2    3.10    2.30
  -8 -11   2    1.20    2.20
   7  11  -2   15.60    2.50
  -7 -11   2   16.10    2.30
   6  11  -2    7.70    2.00
  -6 -11   2    5.20    1.70
   5  11  -2   64.79    4.60
  -5 -11   2   59.49    4.40
   4  11  -2    7.60    1.70
  -4 -11   2    5.10    1.50
   3  11  -2    6.40    1.70
  -3 -11   2    7.70    1.50
   2  11  -2    6.00    1.50
  -2 -11   2    3.80    1.40
   1  11  -2    0.60    1.10
  -1 -11   2    0.00    1.20
   0  11  -2  101.49    6.60
   0 -11   2  118.49    6.80
  -1  11  -2    8.30    1.40
  -1  11  -2   11.70    1.40
   1 -11   2    8.30    1.50
  -2  11  -2   12.40    1.60
   2 -11   2   13.30    1.70
  -3  11  -2   14.20    1.70
   3 -11   2   16.40    1.80
  -4  11  -2   14.60    1.70
   4 -11   2   13.90    1.70
  -5  11  -2    1.40    1.20
   5 -11   2    2.50    1.20
  -6  11  -2    0.20    1.30
   6 -11   2    0.90    1.20
  -7  11  -2   29.20    2.80
   7 -11   2   32.40    2.70
  -8  11  -2   -0.10    1.30
   8 -11   2    0.50    1.50
  -9  11  -2    0.30    1.50
   9 -11   2    1.50    1.40
 -10  11  -2   32.80    3.10
 -11  11  -2    5.40    2.10
 -12  11  -2    1.90    2.30
  10  10  -2    3.40    2.70
 -10 -10   2    1.70    2.20
   9  10  -2   11.60    2.70
  -9 -10   2   10.10    2.40
   8  10  -2   18.10    2.70
  -8 -10   2   20.10    2.60
   7  10  -2    7.00    2.00
  -7 -10   2    9.40    2.00
   6  10  -2   88.39    5.60
  -6 -10   2   76.29    5.50
   5  10  -2   -0.70    1.30
  -5 -10   2    1.40    1.30
   4  10  -2    4.10    1.30
  -4 -10   2    2.30    1.20
   3  10  -2   33.00    2.80
  -3 -10   2   32.60    2.70
   2  10  -2   10.00    1.50
  -2 -10   2    9.20    1.40
   1  10  -2   34.50    2.60
  -1 -10   2   33.20    2.60
   0  10  -2   92.49    5.90
   0  10  -2  102.19    5.90
   0 -10   2  102.39    6.10
  -1  10  -2    0.30    0.80
  -1  10  -2    0.20    0.90
   1 -10   2    0.20    1.00
  -2  10  -2    3.50    0.90
  -2  10  -2    3.10    1.10
   2 -10   2    4.50    1.10
  -3  10  -2  130.99    7.70
   3 -10   2  126.19    7.80
  -4  10  -2   18.30    1.70
   4 -10   2   15.80    1.80
  -5  10  -2   38.30    2.80
   5 -10   2   38.10    2.80
  -6  10  -2    3.60    1.20
   6 -10   2    7.70    1.40
  -7  10  -2    0.50    1.20
   7 -10   2   -0.50    1.10
  -8  10  -2    0.50    1.30
   8 -10   2   -1.20    1.30
  -9  10  -2   18.60    2.10
   9 -10   2   19.00    2.10
 -10  10  -2   18.10    2.20
 -11  10  -2    2.20    1.80
 -12  10  -2    6.60    2.00
 -13  10  -2    5.30    2.20
  10   9  -2    0.60    2.40
 -10  -9   2    0.50    2.20
   9   9  -2   12.60    2.50
  -9  -9   2    5.50    1.80
   8   9  -2   43.60    3.90
  -8  -9   2   50.79    3.70
   7   9  -2    3.60    1.70
  -7  -9   2    2.90    1.40
   6   9  -2   41.20    3.30
  -6  -9   2   40.50    3.20
   5   9  -2   44.50    3.30
  -5  -9   2   42.60    3.20
   4   9  -2    6.50    1.40
  -4  -9   2    3.10    1.10
   3   9  -2   21.20    2.00
  -3  -9   2   20.80    2.00
   2   9  -2   15.80    1.60
   2   9  -2   15.50    1.40
  -2  -9   2   16.20    1.70
   1   9  -2   23.90    1.80
   1   9  -2   23.90    1.90
  -1  -9   2   23.50    2.00
   0   9  -2   48.60    3.10
   0   9  -2   42.60    3.00
   0  -9   2   50.39    3.20
  -1   9  -2    9.20    1.10
  -1   9  -2    6.50    1.00
   1  -9   2    9.60    1.20
  -2   9  -2    6.90    1.10
  -2   9  -2    6.00    0.90
   2  -9   2    6.20    1.10
  -3   9  -2  100.39    5.90
  -3   9  -2   94.69    6.00
   3  -9   2  102.99    6.10
  -4   9  -2   64.89    4.30
  -4   9  -2   71.79    4.20
   4  -9   2   66.89    4.30
  -5   9  -2    9.30    1.30
   5  -9   2    8.10    1.20
  -6   9  -2    1.40    1.00
   6  -9   2    1.00    0.90
  -7   9  -2    7.60    1.40
   7  -9   2    8.50    1.40
  -8   9  -2   85.89    5.40
   8  -9   2   81.29    5.30
  -9   9  -2   -0.90    1.30
   9  -9   2   -0.40    1.30
 -10   9  -2    1.30    1.40
 -11   9  -2    2.50    1.50
 -12   9  -2   20.00    2.60
 -13   9  -2    0.70    2.00
  11   8  -2    3.80    2.50
  10   8  -2    0.40    2.10
 -10  -8   2   -0.60    1.90
   9   8  -2   26.80    3.20
  -9  -8   2   27.80    2.70
   8   8  -2   80.59    5.60
  -8  -8   2   81.99    5.30
   7   8  -2   -0.40    1.40
  -7  -8   2   -1.40    1.30
   6   8  -2   15.80    1.90
  -6  -8   2   14.20    1.70
   5   8  -2   11.80    1.60
  -5  -8   2   12.00    1.50
   4   8  -2    0.20    1.00
  -4  -8   2    0.00    0.90
   3   8  -2    0.40    0.70
   3   8  -2    1.10    1.00
  -3  -8   2    1.50    0.90
   2   8  -2   17.60    1.40
   2   8  -2   15.70    1.50
  -2  -8   2   15.60    1.60
   1   8  -2    6.80    1.00
   1   8  -2    9.20    1.00
  -1  -8   2    6.30    1.00
   0   8  -2    9.90    1.10
   0   8  -2    9.40    1.00
   0  -8   2   12.60    1.30
  -1   8  -2    0.10    0.60
  -1   8  -2   -0.40    0.60
   1  -8   2   -0.10    0.80
  -2   8  -2   26.20    1.80
  -2   8  -2   26.10    2.00
   2  -8   2   26.20    2.00
  -3   8  -2  467.75   25.90
  -3   8  -2  432.46   26.00
   3  -8   2  460.45   26.00
  -4   8  -2    0.30    0.70
   4  -8   2    1.30    0.80
   4  -8   2    0.50    0.60
  -5   8  -2    3.30    0.90
   5  -8   2    2.60    0.70
   5  -8   2    2.40    0.90
  -6   8  -2    4.40    0.90
   6  -8   2    3.30    1.00
  -7   8  -2   47.80    3.20
   7  -8   2   44.70    3.10
  -8   8  -2   78.19    5.20
   8  -8   2   83.69    5.10
  -9   8  -2   40.20    3.20
   9  -8   2   44.70    3.20
 -10   8  -2   11.00    1.80
  10  -8   2   10.30    1.60
 -11   8  -2    0.10    1.40
 -12   8  -2    0.60    1.70
 -13   8  -2   18.80    2.60
 -14   8  -2   12.60    2.60
  12   7  -2   21.80    3.30
  11   7  -2    3.20    2.30
  10   7  -2    0.60    1.90
 -10  -7   2    3.00    1.80
   9   7  -2   32.50    3.20
  -9  -7   2   32.60    2.80
   8   7  -2   27.50    2.80
  -8  -7   2   29.60    2.70
   7   7  -2   14.50    1.90
  -7  -7   2   11.20    1.50
   6   7  -2   44.00    3.20
  -6  -7   2   44.30    3.10
   5   7  -2    0.50    1.00
  -5  -7   2    0.70    0.90
   4   7  -2   62.49    4.30
   4   7  -2   69.59    4.10
  -4  -7   2   69.59    4.30
   3   7  -2    3.80    0.90
   3   7  -2    3.20    0.70
  -3  -7   2    1.90    0.80
   2   7  -2    0.30    0.70
   2   7  -2    0.90    0.60
  -2  -7   2    1.80    0.80
   1   7  -2   26.00    1.80
   1   7  -2   31.20    1.90
  -1  -7   2   22.00    1.90
   0   7  -2    4.50    0.70
   0   7  -2    4.80    0.70
   0  -7   2    3.10    0.70
  -1   7  -2   96.79    6.00
  -1   7  -2  103.79    6.00
   1  -7   2  105.89    6.10
  -2   7  -2   21.50    1.40
  -2   7  -2   19.50    1.50
   2  -7   2   18.00    1.60
  -3   7  -2    0.80    0.60
   3  -7   2    1.10    0.50
   3  -7   2    2.70    0.70
  -4   7  -2    1.00    0.70
   4  -7   2    1.20    0.60
   4  -7   2    0.50    0.70
  -5   7  -2    2.40    0.80
   5  -7   2    2.30    0.80
   5  -7   2    1.90    0.60
  -6   7  -2    0.80    0.80
   6  -7   2    0.30    0.70
   6  -7   2    0.40    0.80
  -7   7  -2    2.00    1.00
   7  -7   2    2.20    0.90
  -8   7  -2  120.89    7.20
   8  -7   2  115.79    7.10
  -9   7  -2    5.60    1.20
   9  -7   2    5.70    1.30
 -10   7  -2    9.90    1.60
  10  -7   2   12.30    1.50
 -11   7  -2    5.90    1.60
 -12   7  -2   12.70    2.00
 -13   7  -2   18.00    2.50
 -14   7  -2    0.50    2.40
  12   6  -2    8.80    2.50
  11   6  -2   -0.10    1.90
  10   6  -2    5.60    1.90
   9   6  -2    4.40    1.70
  -9  -6   2    4.20    1.50
   8   6  -2   -0.40    1.30
  -8  -6   2    0.20    1.10
   7   6  -2   12.60    1.80
  -7  -6   2   18.20    1.70
   6   6  -2   49.50    3.40
  -6  -6   2   48.40    3.30
   5   6  -2    6.00    1.10
  -5  -6   2    5.30    0.80
  -5  -6   2    4.90    1.00
   4   6  -2   53.89    3.20
   4   6  -2   52.99    3.40
  -4  -6   2   50.09    3.40
   3   6  -2  137.19    7.90
   3   6  -2  137.39    7.80
  -3  -6   2  125.89    7.90
   2   6  -2   24.50    1.80
   2   6  -2   27.30    1.70
  -2  -6   2   24.40    1.80
   1   6  -2    9.20    0.90
   1   6  -2    8.70    0.90
  -1  -6   2    7.70    1.00
   0   6  -2    0.40    0.50
   0   6  -2    1.80    0.60
   0  -6   2   -0.10    0.60
  -1   6  -2  137.59    7.90
  -1   6  -2  136.09    8.00
   1  -6   2  136.49    8.00
  -2   6  -2  139.39    7.60
  -2   6  -2  127.39    7.70
   2  -6   2  127.79    7.70
  -3   6  -2   84.89    5.70
   3  -6   2  104.49    5.80
   3  -6   2  100.59    5.60
  -4   6  -2   22.10    1.80
   4  -6   2   27.60    1.80
   4  -6   2   23.80    1.60
  -5   6  -2    0.40    0.70
   5  -6   2    0.70    0.50
   5  -6   2    0.50    0.70
  -6   6  -2    0.00    0.50
   6  -6   2   -0.10    0.60
   6  -6   2   -0.20    0.60
   7  -6   2  152.28    9.00
   7  -6   2  153.58    8.90
  -8   6  -2    6.00    1.10
   8  -6   2    5.40    1.10
   8  -6   2    4.30    1.10
  -9   6  -2    5.90    1.30
   9  -6   2    9.20    1.30
 -10   6  -2   31.70    2.60
  10  -6   2   32.30    2.60
 -11   6  -2   13.50    1.80
 -12   6  -2    1.30    1.50
 -13   6  -2    7.10    2.00
 -14   6  -2   -2.30    2.00
  13   5  -2    2.70    2.50
  12   5  -2    8.80    2.30
  11   5  -2   20.50    2.60
  10   5  -2    3.70    1.60
   9   5  -2  118.59    7.50
  -9  -5   2  120.29    7.30
   8   5  -2  184.78   10.70
  -8  -5   2  170.88   10.40
   7   5  -2   24.10    2.10
  -7  -5   2   19.50    1.60
  -7  -5   2   19.50    1.90
   6   5  -2   28.70    2.30
  -6  -5   2   30.40    2.00
  -6  -5   2   26.00    2.10
   5   5  -2   42.40    2.90
  -5  -5   2   44.00    2.90
  -5  -5   2   42.70    2.70
   4   5  -2    1.00    0.70
  -4  -5   2    2.00    0.70
   3   5  -2   15.80    1.30
   3   5  -2   15.90    1.10
  -3  -5   2   12.10    1.20
   2   5  -2   27.50    1.80
   2   5  -2   30.90    1.90
  -2  -5   2   27.70    1.90
   1   5  -2  647.94   36.40
   1   5  -2  663.83   36.50
  -1  -5   2  610.54   36.50
   0   5  -2   18.50    1.20
   0   5  -2   18.80    1.30
   0  -5   2   16.40    1.30
  -1   5  -2  184.18   10.70
  -1   5  -2  187.58   10.70
   1  -5   2  188.08   10.80
  -2   5  -2 2265.47  126.49
   2  -5   2 2196.78  126.49
  -3   5  -2  102.69    6.20
   3  -5   2  106.99    6.20
   3  -5   2  106.69    6.10
  -4   5  -2   32.10    2.00
   4  -5   2   29.20    2.10
   4  -5   2   30.70    1.90
  -5   5  -2  144.49    8.60
   5  -5   2  148.29    8.50
   5  -5   2  150.18    8.60
  -6   5  -2    2.20    0.70
   6  -5   2    2.00    0.70
   6  -5   2    1.70    0.70
  -7   5  -2   45.20    3.10
   7  -5   2   47.50    3.00
   7  -5   2   44.90    3.00
  -8   5  -2   82.89    5.10
   8  -5   2   79.59    5.00
   8  -5   2   81.59    5.00
  -9   5  -2    3.70    1.10
   9  -5   2    2.80    1.00
   9  -5   2    3.20    1.10
  10  -5   2   99.19    6.10
  10  -5   2   97.49    6.10
 -11   5  -2    1.30    1.30
 -12   5  -2    1.90    1.40
 -13   5  -2    3.40    2.00
 -14   5  -2    3.70    2.30
  13   4  -2    1.80    2.40
  12   4  -2    0.60    1.90
  11   4  -2    9.00    1.90
  10   4  -2   -1.70    1.40
   9   4  -2   43.00    3.40
  -9  -4   2   46.70    3.10
   8   4  -2    9.00    1.50
  -8  -4   2   11.10    1.30
  -8  -4   2    8.90    1.10
   7   4  -2  158.88    9.30
  -7  -4   2  154.38    9.10
  -7  -4   2  156.58    9.20
   6   4  -2   93.49    5.80
  -6  -4   2   96.59    5.60
  -6  -4   2   96.79    5.80
   5   4  -2   32.20    2.30
  -5  -4   2   34.20    2.10
  -5  -4   2   29.60    2.10
   4   4  -2  220.28   12.90
  -4  -4   2  225.78   12.80
  -4  -4   2  223.28   12.90
   3   4  -2   57.59    3.50
   3   4  -2   60.89    3.60
  -3  -4   2   56.79    3.50
   2   4  -2  129.79    7.40
   2   4  -2  133.29    7.50
  -2  -4   2  122.99    7.50
   1   4  -2   28.30    1.80
   1   4  -2   29.70    1.90
  -1  -4   2   30.50    1.90
   0   4  -2   14.60    1.10
   0   4  -2   16.10    1.00
   0  -4   2   12.90    1.00
  -1   4  -2  103.89    6.40
  -1   4  -2  112.49    6.30
   1  -4   2  111.09    6.40
  -2   4  -2  120.19    7.10
   2  -4   2  125.59    7.00
   2  -4   2  121.29    7.10
  -3   4  -2  155.68    9.30
   3  -4   2  163.98    9.20
   3  -4   2  159.78    9.30
  -4   4  -2  168.98   10.00
   4  -4   2  171.78    9.90
   4  -4   2  174.18    9.90
  -5   4  -2    6.50    0.90
   5  -4   2    7.50    0.80
   5  -4   2    8.50    0.90
  -6   4  -2  127.39    7.40
   6  -4   2  120.69    7.30
   6  -4   2  129.99    7.40
  -7   4  -2   23.40    1.80
   7  -4   2   27.10    1.80
   7  -4   2   20.10    1.70
  -8   4  -2   17.60    1.70
   8  -4   2   17.40    1.60
   8  -4   2   20.00    1.60
  -9   4  -2   17.50    1.70
   9  -4   2   16.80    1.70
   9  -4   2   13.90    1.50
 -10   4  -2    0.50    1.20
  10  -4   2   -0.50    1.20
  10  -4   2    0.20    0.90
 -11   4  -2   45.60    3.30
  11  -4   2   41.30    3.40
 -12   4  -2    0.90    1.60
 -13   4  -2    0.90    1.50
 -14   4  -2    6.10    2.30
  14   3  -2   59.79    5.60
  13   3  -2    5.70    2.30
  12   3  -2    2.90    2.10
  11   3  -2    0.50    1.60
  10   3  -2    1.50    1.30
   9   3  -2   65.29    4.50
  -9  -3   2   63.19    4.20
  -9  -3   2   68.99    4.20
   8   3  -2    4.70    1.20
  -8  -3   2    5.20    1.00
  -8  -3   2    3.70    0.90
   7   3  -2    7.50    1.20
  -7  -3   2    5.60    0.90
  -7  -3   2    6.50    0.90
   6   3  -2    2.30    0.90
  -6  -3   2    2.00    0.70
  -6  -3   2    1.40    0.60
   5   3  -2  216.38   12.70
  -5  -3   2  218.28   12.60
  -5  -3   2  220.28   12.50
   4   3  -2   12.60    1.10
  -4  -3   2   10.60    1.00
  -4  -3   2   12.70    0.90
   3   3  -2   86.89    5.10
   3   3  -2   82.19    5.10
  -3  -3   2   91.09    5.10
   2   3  -2  176.18   10.10
   2   3  -2  173.38   10.10
  -2  -3   2  177.38   10.10
   1   3  -2    1.10    0.40
   1   3  -2    1.60    0.40
  -1  -3   2    2.20    0.40
   0   3  -2 2055.39  119.89
   0   3  -2 2241.28  119.99
   0  -3   2 2053.79  119.89
  -1   3  -2    7.60    0.50
  -1   3  -2    7.70    0.70
   1  -3   2    6.90    0.70
  -2   3  -2   90.59    5.30
   2  -3   2   92.69    5.20
   2  -3   2   91.29    5.30
  -3   3  -2   30.70    2.00
   3  -3   2   28.90    2.00
   3  -3   2   34.60    1.90
  -4   3  -2    5.70    0.80
   4  -3   2    7.60    0.80
   4  -3   2    7.10    0.70
   5  -3   2  127.79    7.30
   5  -3   2  122.69    7.30
  -6   3  -2   40.50    2.60
   6  -3   2   40.30    2.60
   6  -3   2   41.80    2.60
  -7   3  -2    7.30    1.00
   7  -3   2    8.00    1.10
   7  -3   2    7.20    0.90
  -8   3  -2    2.30    1.00
   8  -3   2    0.50    0.70
   8  -3   2    1.70    0.80
  -9   3  -2   18.70    1.70
   9  -3   2   16.70    1.70
   9  -3   2   17.60    1.60
 -10   3  -2   25.70    2.40
  10  -3   2   30.80    2.60
  10  -3   2   30.90    2.40
  11  -3   2   24.50    2.40
  11  -3   2   27.20    2.60
 -12   3  -2    0.30    1.50
  12  -3   2    1.20    1.50
 -13   3  -2    2.40    1.80
  14   2  -2    5.60    2.60
  13   2  -2    4.30    2.20
  12   2  -2   11.80    2.20
  11   2  -2   10.40    1.90
  10   2  -2   27.60    2.60
 -10  -2   2   27.30    2.30
   9   2  -2  111.49    6.60
  -9  -2   2  106.19    6.40
  -9  -2   2  101.89    6.40
   8   2  -2   16.40    1.60
  -8  -2   2   12.20    1.30
  -8  -2   2   12.30    1.30
   7   2  -2   52.69    3.60
  -7  -2   2   54.39    3.40
  -7  -2   2   58.59    3.40
   6   2  -2   21.40    1.80
  -6  -2   2   24.40    1.70
  -6  -2   2   26.40    1.70
   5   2  -2   27.80    1.90
  -5  -2   2   26.30    1.70
  -5  -2   2   26.10    1.80
   4   2  -2  153.68    8.70
  -4  -2   2  152.68    8.60
  -4  -2   2  143.59    8.60
   3   2  -2  145.79    8.80
  -3  -2   2  155.68    8.70
  -3  -2   2  152.98    8.70
   2   2  -2  101.39    5.90
   2   2  -2  100.99    5.90
  -2  -2   2  103.79    5.90
   1   2  -2    0.40    0.30
   1   2  -2    0.30    0.30
  -1  -2   2    1.00    0.30
   0   2  -2  771.82   43.10
   0   2  -2  765.12   43.10
   0  -2   2  741.93   43.10
  -1   2  -2    0.40    0.30
   1  -2   2    0.50    0.30
  -2   2  -2  457.25   25.90
   2  -2   2  449.06   25.90
   2  -2   2  458.25   25.80
  -3   2  -2   62.99    3.90
  -3   2  -2   67.59    3.90
   3  -2   2   67.29    3.90
  -4   2  -2   38.60    2.30
  -4   2  -2   35.90    2.30
   4  -2   2   35.50    2.30
  -5   2  -2   27.70    2.00
  -5   2  -2   29.20    2.00
   5  -2   2   34.50    2.00
  -6   2  -2   62.19    3.70
  -6   2  -2   59.79    3.70
   6  -2   2   58.49    3.70
  -7   2  -2   13.70    1.30
  -7   2  -2   12.70    1.20
   7  -2   2   14.20    1.40
  -8   2  -2   72.19    4.70
  -8   2  -2   79.19    4.80
   8  -2   2   79.79    4.80
  -9   2  -2   46.90    3.10
  -9   2  -2   40.40    3.00
   9  -2   2   47.50    3.10
 -10   2  -2  180.18   10.70
 -10   2  -2  185.88   10.70
  10  -2   2  175.88   10.70
 -11   2  -2    0.70    1.10
 -11   2  -2    1.70    1.40
  11  -2   2    2.40    1.40
 -12   2  -2    5.60    1.50
  12  -2   2    8.60    2.10
  13  -2   2    8.60    2.10
  14   1  -2   14.80    2.80
  13   1  -2   19.20    2.60
  12   1  -2    3.00    1.70
  11   1  -2    0.80    1.50
 -11  -1   2    3.70    1.30
  10   1  -2    0.30    1.30
 -10  -1   2   -0.60    1.00
   9   1  -2   18.70    1.90
  -9  -1   2   18.40    1.70
   8   1  -2   40.70    3.10
  -8  -1   2   46.50    2.90
  -8  -1   2   45.60    2.90
   7   1  -2   34.50    2.50
  -7  -1   2   34.30    2.30
  -7  -1   2   36.40    2.30
   6   1  -2    0.90    0.80
  -6  -1   2    0.50    0.50
  -6  -1   2    0.80    0.60
   5   1  -2  206.28   12.40
  -5  -1   2  218.58   12.30
  -5  -1   2  219.58   12.40
   4   1  -2  184.68   10.70
  -4  -1   2  184.98   10.50
  -4  -1   2  183.68   10.60
   3   1  -2   14.70    1.10
  -3  -1   2   15.70    1.00
  -3  -1   2   15.00    1.10
   2   1  -2  875.61   50.59
  -2  -1   2  906.01   50.49
   1   1  -2   29.40    1.70
   1   1  -2   28.50    1.70
  -1  -1   2   27.70    1.70
   0   1  -2   80.59    4.80
   0   1  -2   85.89    4.80
   0  -1   2   85.49    4.80
  -1   1  -2  598.44   34.20
  -1   1  -2  623.74   34.30
   1  -1   2  588.64   34.20
  -2   1  -2   92.69    5.40
  -2   1  -2   98.99    5.40
   2  -1   2   88.59    5.40
  -3   1  -2   49.20    2.80
  -3   1  -2   44.70    2.80
   3  -1   2   46.10    2.80
  -4   1  -2    0.40    0.50
  -4   1  -2    1.20    0.50
   4  -1   2    0.40    0.50
  -5   1  -2   51.69    3.30
  -5   1  -2   58.29    3.30
   5  -1   2   50.59    3.30
  -6   1  -2   71.79    4.10
  -6   1  -2   66.59    4.10
   6  -1   2   62.69    4.10
  -7   1  -2   45.40    3.00
  -7   1  -2   49.10    2.90
   7  -1   2   41.90    3.00
  -8   1  -2    2.60    0.80
  -8   1  -2    2.80    0.80
   8  -1   2    1.00    0.90
  -9   1  -2    1.20    0.90
  -9   1  -2    2.00    1.10
   9  -1   2    1.80    1.10
 -10   1  -2   68.39    4.60
 -10   1  -2   76.69    4.70
  10  -1   2   74.59    4.80
 -11   1  -2    5.60    1.50
 -11   1  -2    4.00    1.20
  11  -1   2    5.10    1.50
  12  -1   2    6.60    1.80
  13  -1   2    0.00    1.90
  14  -1   2   17.70    2.90
  15   0  -2    3.20    2.50
  14   0  -2    6.30    2.20
  13   0  -2   19.10    2.50
  12   0  -2    6.70    1.70
 -12   0   2    6.90    1.70
  11   0  -2   42.20    3.20
 -11   0   2   36.60    2.90
  10   0  -2   25.10    2.30
 -10   0   2   24.80    2.20
   9   0  -2    6.50    1.30
  -9   0   2    9.30    1.20
   8   0  -2    7.80    1.20
  -8   0   2    6.60    0.90
  -8   0   2    7.10    1.00
   7   0  -2   70.19    4.50
  -7   0   2   73.89    4.30
  -7   0   2   75.29    4.40
   6   0  -2 1642.04   93.59
  -6   0   2 1662.73   93.49
  -6   0   2 1642.24   93.59
   5   0  -2   76.79    4.90
  -5   0   2   81.29    4.70
  -5   0   2   84.49    4.80
   4   0  -2   16.70    1.30
  -4   0   2   18.40    1.10
  -4   0   2   17.20    1.20
   3   0  -2  422.96   24.20
  -3   0   2  429.26   24.10
  -3   0   2  423.76   24.20
   2   0  -2    5.10    0.60
  -2   0   2    5.10    0.30
  -2   0   2    6.20    0.60
   1   0  -2  949.21   54.39
   1   0  -2  969.00   54.39
   1   0  -2  962.00   54.39
   0   0  -2  300.77   17.00
   0   0  -2  293.47   17.00
   0   0  -2  301.37   17.00
  -1   0  -2   85.59    4.80
  -1   0  -2   81.79    4.80
   1   0   2   82.49    4.80
  -2   0  -2   31.50    1.80
  -2   0  -2   26.40    1.80
   2   0   2   28.70    1.80
  -3   0  -2   19.60    1.30
  -3   0  -2   20.70    1.40
   3   0   2   19.70    1.40
  -4   0  -2    4.90    0.70
  -4   0  -2    5.90    0.60
   4   0   2    5.10    0.70
  -5   0  -2  155.88    9.30
  -5   0  -2  159.68    9.20
   5   0   2  163.68    9.30
  -6   0  -2   72.19    4.30
  -6   0  -2   70.29    4.20
   6   0   2   66.69    4.30
  -7   0  -2   25.00    1.90
  -7   0  -2   29.40    1.80
   7   0   2   22.30    2.10
  -8   0  -2    0.20    0.80
  -8   0  -2    0.30    0.80
   8   0   2    1.10    1.10
  -9   0  -2   15.60    1.60
  -9   0  -2   18.00    1.80
   9   0   2   15.60    1.80
 -10   0  -2   68.89    4.50
  10   0   2   68.39    4.60
 -11   0  -2    0.20    1.40
  11   0   2    1.40    1.70
  12   0   2    1.50    1.80
  13   0   2    5.90    2.40
  14   0   2    0.60    2.40
  15  -1  -2   26.00    3.70
  14  -1  -2    1.60    2.00
  13  -1  -2    4.70    2.00
 -13   1   2    5.30    1.90
  12  -1  -2   13.50    2.00
 -12   1   2   13.10    1.90
  11  -1  -2   37.90    3.00
 -11   1   2   39.40    3.00
  10  -1  -2   10.70    1.60
 -10   1   2   12.60    1.50
   9  -1  -2   -0.30    1.00
  -9   1   2    0.50    0.90
   8  -1  -2    2.90    1.00
  -8   1   2    3.10    0.60
  -8   1   2    3.10    0.90
   7  -1  -2   64.19    4.30
  -7   1   2   73.49    4.30
  -7   1   2   70.89    4.10
   6  -1  -2    1.20    0.60
  -6   1   2    1.40    0.40
  -6   1   2    2.20    0.70
   5  -1  -2    0.90    0.60
  -5   1   2    1.50    0.30
  -5   1   2    0.40    0.50
   4  -1  -2  639.64   35.80
   4  -1  -2  628.44   36.00
  -4   1   2  627.14   35.90
   3  -1  -2  243.08   13.00
   3  -1  -2  214.48   12.90
  -3   1   2  229.78   13.00
   2  -1  -2  450.25   26.50
   2  -1  -2  481.25   26.40
  -2   1   2  467.05   26.50
   1  -1  -2  355.66   20.10
   1  -1  -2  353.96   20.10
  -1   1   2  350.76   20.10
   0  -1  -2   14.20    1.00
   0  -1  -2   13.30    1.00
   0  -1  -2   16.70    0.90
  -1  -1  -2 1000.00   55.39
  -1  -1  -2  953.50   55.39
   1   1   2  980.00   55.49
  -2  -1  -2  319.77   17.90
  -2  -1  -2  315.87   17.80
   2   1   2  303.47   17.90
  -3  -1  -2    5.90    0.50
  -3  -1  -2    4.40    0.70
   3   1   2    8.20    0.80
  -4  -1  -2   27.00    1.80
  -4  -1  -2   27.00    1.70
   4   1   2   28.20    1.90
  -5  -1  -2  127.69    7.20
  -5  -1  -2  121.29    7.30
   5   1   2  124.09    7.30
  -6  -1  -2    1.30    0.60
  -6  -1  -2    0.40    0.60
   6   1   2    0.50    0.70
  -7  -1  -2    4.70    1.00
  -7  -1  -2    7.10    0.90
   7   1   2    6.40    1.10
  -8  -1  -2   16.50    1.50
  -8  -1  -2   16.50    1.70
   8   1   2   20.70    1.90
  -9  -1  -2  112.29    7.30
   9   1   2  130.69    7.50
 -10  -1  -2   17.50    2.00
  10   1   2   17.50    2.20
 -11  -1  -2    6.30    1.70
  11   1   2    5.20    1.70
  12   1   2   60.59    4.60
  13   1   2   23.90    3.10
  14   1   2   -1.80    2.90
  15  -2  -2    0.70    2.40
  14  -2  -2    0.20    1.90
 -14   2   2    0.10    1.90
  13  -2  -2   -0.10    1.60
 -13   2   2   -0.60    1.50
  12  -2  -2    0.10    1.40
 -12   2   2    0.40    1.40
  11  -2  -2   23.40    2.40
 -11   2   2   26.30    2.30
  10  -2  -2    0.90    1.10
 -10   2   2   -2.00    1.00
   9  -2  -2    2.40    1.10
  -9   2   2    2.80    1.00
   8  -2  -2   94.29    5.40
   8  -2  -2   90.69    5.70
  -8   2   2   92.29    5.60
   7  -2  -2   13.10    1.00
   7  -2  -2   10.50    1.30
  -7   2   2   11.60    1.20
   6  -2  -2  392.86   23.30
   6  -2  -2  416.26   23.10
  -6   2   2  409.56   23.30
   5  -2  -2  160.38    8.90
   5  -2  -2  154.88    9.10
  -5   2   2  152.08    9.10
   4  -2  -2    3.00    0.60
   4  -2  -2    3.80    0.40
  -4   2   2    2.90    0.60
   3  -2  -2    9.00    0.80
   3  -2  -2    7.80    0.60
  -3   2   2    7.00    0.70
   2  -2  -2  315.17   17.30
   2  -2  -2  300.27   17.30
  -2   2   2  294.97   17.30
   1  -2  -2   25.40    1.70
   1  -2  -2   26.30    1.60
  -1   2   2   26.50    1.60
   0  -2  -2 1248.88   70.09
   0  -2  -2 1233.78   70.09
   0   2   2 1226.58   69.99
  -1  -2  -2   89.49    5.00
   1   2   2   78.49    5.00
   1   2   2   85.79    4.80
  -2  -2  -2    5.00    0.30
  -2  -2  -2    5.20    0.70
   2   2   2    4.40    0.70
  -3  -2  -2  127.59    7.60
  -3  -2  -2  133.59    7.40
   3   2   2  127.59    7.60
  -4  -2  -2   12.90    1.30
  -4  -2  -2   17.60    1.10
   4   2   2   15.70    1.30
  -5  -2  -2    2.40    0.50
  -5  -2  -2    2.10    0.70
   5   2   2    1.60    0.70
  -6  -2  -2  139.79    7.90
  -6  -2  -2  137.19    8.10
   6   2   2  132.19    8.10
  -7  -2  -2   27.10    2.10
  -7  -2  -2   30.20    1.90
   7   2   2   26.50    2.20
  -8  -2  -2    0.30    0.90
   8   2   2    1.00    1.10
  -9  -2  -2   19.80    2.00
   9   2   2   24.30    2.30
 -10  -2  -2    5.30    1.40
  10   2   2    4.60    1.70
 -11  -2  -2    6.40    1.80
  11   2   2    5.80    2.10
  12   2   2   27.30    3.10
  13   2   2    4.80    2.50
  15  -3  -2    5.50    2.60
 -15   3   2    7.00    2.50
  14  -3  -2    5.00    2.10
 -14   3   2    3.20    2.00
  13  -3  -2    7.80    2.20
 -13   3   2   12.50    2.10
  12  -3  -2    0.00    1.40
 -12   3   2    0.30    1.40
  11  -3  -2   63.49    4.50
 -11   3   2   68.19    4.40
  10  -3  -2  165.68   10.20
 -10   3   2  176.38   10.20
   9  -3  -2   12.20    1.50
  -9   3   2   11.50    1.50
   8  -3  -2   -0.30    0.60
   8  -3  -2    0.90    0.90
  -8   3   2   -0.10    0.80
   7  -3  -2  245.28   14.60
   7  -3  -2  261.77   14.40
  -7   3   2  244.98   14.50
   6  -3  -2   29.50    2.20
   6  -3  -2   35.30    2.00
  -6   3   2   31.80    2.20
   5  -3  -2    7.30    0.90
   5  -3  -2    6.40    0.60
  -5   3   2    5.70    0.70
   4  -3  -2    0.60    0.50
   4  -3  -2    0.20    0.30
  -4   3   2    0.30    0.50
   3  -3  -2   67.29    3.90
   3  -3  -2   63.39    4.00
  -3   3   2   68.19    3.90
   2  -3  -2   30.90    1.90
   2  -3  -2   29.20    2.00
  -2   3   2   31.10    1.90
   1  -3  -2   29.30    1.80
   1  -3  -2   29.80    1.80
  -1   3   2   26.50    1.70
   0  -3  -2    0.30    0.40
   0  -3  -2   -0.40    0.50
   0   3   2    0.10    0.20
  -1  -3  -2   22.30    1.60
   1   3   2   26.00    1.70
   1   3   2   24.60    1.40
  -2  -3  -2   95.39    5.60
   2   3   2   95.59    5.60
  -3  -3  -2    8.20    0.90
   3   3   2    9.40    1.00
  -4  -3  -2    1.20    0.30
  -4  -3  -2    1.40    0.70
   4   3   2    0.50    0.70
  -5  -3  -2    2.70    0.80
  -5  -3  -2    4.10    0.50
   5   3   2    4.70    1.00
  -6  -3  -2   25.00    1.90
   6   3   2   23.10    2.00
  -7  -3  -2   40.10    2.90
   7   3   2   41.60    3.00
  -8  -3  -2    1.50    1.00
   8   3   2    1.30    1.30
  -9  -3  -2    8.10    1.60
   9   3   2    5.40    1.60
 -10  -3  -2    6.40    1.50
  10   3   2    5.00    1.70
 -11  -3  -2    9.40    1.90
  11   3   2   12.60    2.30
  12   3   2    2.60    2.40
  15  -4  -2    8.80    2.70
 -15   4   2    5.70    2.50
  14  -4  -2    9.70    2.50
 -14   4   2    3.80    2.00
  13  -4  -2    2.00    1.90
 -13   4   2    0.80    1.70
  12  -4  -2   14.00    2.10
 -12   4   2   22.70    2.30
  11  -4  -2    2.60    1.40
 -11   4   2    0.50    1.30
  10  -4  -2   12.70    1.80
 -10   4   2   12.70    1.70
   9  -4  -2  115.29    7.10
  -9   4   2  118.99    7.10
   8  -4  -2   12.50    1.40
  -8   4   2    8.60    1.30
   7  -4  -2    0.40    0.80
   7  -4  -2    0.70    0.50
  -7   4   2    0.60    0.80
   6  -4  -2  105.69    6.30
   6  -4  -2  103.49    6.10
  -6   4   2  107.19    6.30
   5  -4  -2   79.29    4.40
   5  -4  -2   72.79    4.60
  -5   4   2   72.39    4.50
   4  -4  -2   39.10    2.40
   4  -4  -2   39.10    2.50
  -4   4   2   37.80    2.50
   3  -4  -2    0.00    0.40
   3  -4  -2    0.00    0.50
  -3   4   2    0.00    0.40
   2  -4  -2  242.88   13.90
   2  -4  -2  237.98   14.00
  -2   4   2  250.17   13.90
   1  -4  -2    8.20    0.80
   1  -4  -2    7.50    0.80
  -1   4   2    7.90    0.70
   0  -4  -2    2.20    0.60
   0   4   2    4.50    0.40
   0   4   2    2.80    0.70
  -1  -4  -2   31.50    2.10
   1   4   2   32.40    2.20
   1   4   2   33.40    1.90
  -2  -4  -2    6.00    0.80
   2   4   2    6.00    0.90
  -3  -4  -2   15.50    1.40
   3   4   2   16.80    1.40
  -4  -4  -2   27.20    2.10
   4   4   2   29.80    2.10
  -5  -4  -2   20.80    1.80
   5   4   2   23.30    1.90
  -6  -4  -2   40.70    2.90
   6   4   2   41.60    3.00
  -7  -4  -2    0.50    1.00
   7   4   2    1.10    1.10
  -8  -4  -2   45.40    3.30
   8   4   2   45.50    3.40
  -9  -4  -2    6.30    1.60
   9   4   2    6.40    1.70
 -10  -4  -2   13.40    2.10
  10   4   2   15.40    2.30
 -11  -4  -2    3.00    1.90
  11   4   2    0.60    1.90
  12   4   2   76.59    5.80
  13   4   2   -1.80    3.00
 -15   5   2    7.90    2.50
  14  -5  -2   13.80    2.50
 -14   5   2    9.30    2.40
  13  -5  -2   -0.10    1.60
 -13   5   2   -0.10    1.70
  12  -5  -2    5.70    1.60
 -12   5   2    6.30    1.70
  11  -5  -2    0.40    1.50
 -11   5   2   -0.30    1.40
  10  -5  -2    2.30    1.20
 -10   5   2    2.40    1.20
   9  -5  -2   28.40    2.30
  -9   5   2   28.00    2.40
   8  -5  -2   26.00    2.30
  -8   5   2   30.50    2.30
   7  -5  -2  173.38   10.30
   7  -5  -2  176.28   10.20
  -7   5   2  179.38   10.40
   6  -5  -2    9.80    1.10
   6  -5  -2    7.90    0.80
  -6   5   2    7.70    1.10
   5  -5  -2  388.46   22.00
   5  -5  -2  376.56   21.90
  -5   5   2  387.66   22.00
   4  -5  -2   42.70    2.40
   4  -5  -2   34.20    2.50
  -4   5   2   35.40    2.40
   3  -5  -2  717.03   40.10
   3  -5  -2  709.03   40.20
  -3   5   2  690.43   40.10
   2  -5  -2  255.77   14.40
   2  -5  -2  240.78   14.40
  -2   5   2  256.07   14.40
   1  -5  -2    1.20    0.60
   1  -5  -2    0.30    0.50
  -1   5   2    0.90    0.40
   0  -5  -2   21.90    1.60
   0   5   2   23.50    1.60
   0   5   2   21.90    1.40
  -1  -5  -2   59.29    4.00
   1   5   2   67.89    4.00
   1   5   2   67.39    3.80
  -2  -5  -2  205.98   11.90
   2   5   2  205.78   12.00
  -3  -5  -2  206.58   12.80
   3   5   2  235.18   12.80
  -4  -5  -2    2.00    0.80
   4   5   2    2.40    0.90
  -5  -5  -2   56.59    3.90
   5   5   2   64.99    4.00
  -6  -5  -2   19.50    1.90
   6   5   2   23.90    2.10
  -7  -5  -2   -0.10    1.10
   7   5   2    0.80    1.20
  -8  -5  -2   31.40    2.70
   8   5   2   33.90    2.90
  -9  -5  -2   48.00    3.30
   9   5   2   34.10    3.40
 -10  -5  -2   15.90    2.20
  10   5   2   14.70    2.60
 -11  -5  -2    9.50    2.10
  11   5   2   12.70    2.80
 -12  -5  -2    4.50    2.50
  12   5   2    5.50    2.70
 -15   6   2   -1.40    2.40
 -14   6   2   12.90    2.60
  13  -6  -2   26.70    2.90
 -13   6   2   28.00    3.00
  12  -6  -2    3.90    1.60
 -12   6   2    2.80    1.70
  11  -6  -2   98.49    6.40
 -11   6   2  103.09    6.40
  10  -6  -2   77.09    5.00
 -10   6   2   76.99    5.10
   9  -6  -2    1.10    1.10
  -9   6   2    1.70    1.10
   8  -6  -2   43.70    3.10
  -8   6   2   45.70    3.10
   7  -6  -2   20.70    1.60
   7  -6  -2   17.50    1.80
  -7   6   2   25.10    1.80
   6  -6  -2   21.20    1.50
   6  -6  -2   17.90    1.70
  -6   6   2   18.80    1.70
   5  -6  -2    2.80    0.90
   5  -6  -2    5.30    0.70
  -5   6   2    2.20    0.80
   4  -6  -2   69.49    4.20
   4  -6  -2   70.29    4.10
  -4   6   2   66.39    4.20
   3  -6  -2  144.99    8.50
   3  -6  -2  146.39    8.50
  -3   6   2  145.59    8.50
   2  -6  -2   64.09    3.90
   2  -6  -2   66.59    3.90
  -2   6   2   61.89    3.80
   1  -6  -2  127.09    7.60
  -1   6   2  126.89    7.50
  -1   6   2  135.99    7.60
   0  -6  -2  191.68   11.30
   0   6   2  199.28   11.40
   0   6   2  196.08   11.20
  -1  -6  -2  159.08    9.40
   1   6   2  158.18    9.20
   1   6   2  168.98    9.50
  -2  -6  -2   83.29    5.00
   2   6   2   78.49    5.00
  -3  -6  -2   34.70    2.70
   3   6   2   43.60    2.70
  -4  -6  -2   29.10    2.20
   4   6   2   30.90    2.40
  -5  -6  -2   28.00    2.10
   5   6   2   19.30    2.10
  -6  -6  -2    2.70    1.10
   6   6   2    2.60    1.30
  -7  -6  -2   53.29    3.90
   7   6   2   60.09    4.10
  -8  -6  -2   41.30    3.30
   8   6   2   43.80    3.50
  -9  -6  -2   -0.60    1.50
   9   6   2   -1.80    1.70
 -10  -6  -2    0.00    1.80
  10   6   2   -1.60    1.90
 -11  -6  -2    5.10    2.10
  11   6   2    4.80    2.50
 -12  -6  -2   10.70    2.70
 -14   7   2    3.80    2.40
 -13   7   2   27.40    3.00
  12  -7  -2   16.70    2.20
 -12   7   2   12.00    2.10
  11  -7  -2    6.50    1.70
 -11   7   2    6.10    1.60
  10  -7  -2   -1.10    1.20
 -10   7   2   -1.20    1.20
   9  -7  -2   95.29    5.70
  -9   7   2   85.49    5.70
   8  -7  -2  228.28   13.30
  -8   7   2  224.38   13.30
   7  -7  -2    0.40    0.80
   7  -7  -2    0.70    0.90
  -7   7   2    0.40    1.00
   6  -7  -2    0.50    0.70
   6  -7  -2    0.40    0.90
  -6   7   2    0.90    0.90
   5  -7  -2  116.99    6.70
   5  -7  -2  110.69    6.70
  -5   7   2  109.59    6.70
   4  -7  -2   39.80    2.80
   4  -7  -2   42.40    2.70
  -4   7   2   45.80    2.80
   3  -7  -2   64.09    4.00
   3  -7  -2   60.99    3.90
  -3   7   2   63.29    3.80
   2  -7  -2   37.40    2.60
   2  -7  -2   41.90    2.60
  -2   7   2   37.40    2.50
   1  -7  -2    7.50    0.90
  -1   7   2    4.80    0.70
  -1   7   2    4.40    0.90
   0  -7  -2   47.60    3.00
   0   7   2   44.40    3.00
   0   7   2   44.80    2.80
  -1  -7  -2    0.40    0.70
   1   7   2    2.60    0.90
  -2  -7  -2   27.80    2.10
   2   7   2   27.90    2.10
  -3  -7  -2    0.50    0.90
   3   7   2    0.50    0.90
  -4  -7  -2    3.60    1.00
   4   7   2    1.60    1.10
  -5  -7  -2   34.90    2.70
   5   7   2   33.80    2.80
  -6  -7  -2   -0.40    1.10
   6   7   2   -0.10    1.30
  -7  -7  -2    3.20    1.40
   7   7   2    0.20    1.40
  -8  -7  -2    2.50    1.50
   8   7   2    2.50    1.70
  -9  -7  -2   17.20    2.30
   9   7   2   18.30    2.50
 -10  -7  -2    1.20    1.80
  10   7   2    1.90    2.20
 -11  -7  -2    2.40    2.20
  11   7   2    2.60    2.70
 -14   8   2    0.20    2.30
 -13   8   2   29.50    3.20
 -12   8   2   -0.30    1.80
  11  -8  -2    1.60    1.50
 -11   8   2   -0.50    1.60
  10  -8  -2    8.50    1.80
 -10   8   2    7.70    1.70
   9  -8  -2    2.80    1.40
  -9   8   2    3.30    1.40
   8  -8  -2   41.70    3.20
  -8   8   2   46.30    3.20
   7  -8  -2   18.90    1.90
   7  -8  -2   18.90    1.80
  -7   8   2   23.60    2.00
   6  -8  -2   24.70    2.10
   6  -8  -2   22.50    1.90
  -6   8   2   24.30    2.20
   5  -8  -2   44.70    2.90
   5  -8  -2   40.70    2.90
  -5   8   2   43.00    2.90
   4  -8  -2  130.69    7.70
   4  -8  -2  124.89    7.70
  -4   8   2  133.09    7.70
   3  -8  -2  164.68   10.00
   3  -8  -2  176.48    9.90
  -3   8   2  167.78    9.90
   2  -8  -2   20.40    1.80
  -2   8   2   18.60    1.70
  -2   8   2   21.70    1.60
   1  -8  -2    3.40    0.90
  -1   8   2    4.70    0.80
  -1   8   2    6.40    1.10
   0  -8  -2    5.20    1.00
   0   8   2    5.60    1.00
  -1  -8  -2    6.80    1.10
   1   8   2    6.10    1.10
  -2  -8  -2   25.60    2.00
   2   8   2   17.20    1.90
  -3  -8  -2    4.70    1.10
   3   8   2    1.20    1.10
  -4  -8  -2   37.10    2.90
   4   8   2   37.90    2.90
  -5  -8  -2    0.20    1.10
   5   8   2   -0.20    1.30
  -6  -8  -2   31.70    2.80
   6   8   2   33.00    3.00
  -7  -8  -2    1.80    1.40
   7   8   2    4.70    1.60
  -8  -8  -2    9.20    1.90
   8   8   2    6.80    2.00
  -9  -8  -2    1.40    1.90
   9   8   2    1.30    2.10
 -10  -8  -2   44.30    4.10
  10   8   2   45.60    4.50
 -13   9   2   -0.80    2.20
 -12   9   2    3.70    2.00
 -11   9   2   11.30    2.20
  10  -9  -2    0.20    2.70
 -10   9   2    1.50    1.60
   9  -9  -2   33.60    3.00
  -9   9   2   32.20    2.90
   8  -9  -2   62.59    4.30
  -8   9   2   67.69    4.40
   7  -9  -2   34.80    2.80
   7  -9  -2   31.40    2.70
  -7   9   2   37.00    2.80
   6  -9  -2    6.80    1.40
   6  -9  -2    5.30    1.10
  -6   9   2    4.80    1.20
   5  -9  -2   -0.10    0.90
   5  -9  -2   -0.20    0.90
  -5   9   2    0.00    1.00
   4  -9  -2   15.50    1.60
   4  -9  -2   11.80    1.50
  -4   9   2   15.40    1.50
   3  -9  -2   19.50    1.90
   3  -9  -2   24.00    1.90
   2  -9  -2   35.00    2.60
  -2   9   2   40.60    2.70
  -2   9   2   35.20    2.50
   1  -9  -2    7.70    1.20
  -1   9   2    8.90    1.30
   0  -9  -2   -0.40    0.90
   0   9   2    1.30    1.10
  -1  -9  -2   73.79    4.60
   1   9   2   67.99    4.60
  -2  -9  -2   26.20    2.20
   2   9   2   21.10    2.10
  -3  -9  -2   35.30    2.90
   3   9   2   40.00    3.00
  -4  -9  -2   46.10    3.30
   4   9   2   40.60    3.30
  -5  -9  -2    0.70    1.20
   5   9   2   -0.30    1.50
  -6  -9  -2   44.10    3.50
   6   9   2   48.50    3.90
  -7  -9  -2    3.30    1.70
   7   9   2    6.40    1.90
  -8  -9  -2    0.60    1.80
   8   9   2    6.50    2.20
  -9  -9  -2   -0.20    2.00
   9   9   2   -0.40    2.70
 -10  -9  -2    2.00    2.40
 -13  10   2   26.20    3.40
 -12  10   2   54.49    4.80
 -11  10   2   23.20    2.80
 -10  10   2    5.80    1.80
  -9  10   2   41.50    3.40
   8 -10  -2    1.80    1.50
  -8  10   2    3.30    1.40
   7 -10  -2   23.30    2.30
  -7  10   2   22.00    2.30
   6 -10  -2    3.30    1.10
   6 -10  -2    1.70    1.30
  -6  10   2    2.50    1.40
   5 -10  -2   46.40    3.30
   5 -10  -2   51.29    3.40
   4 -10  -2    2.60    1.10
   4 -10  -2    3.20    1.30
  -4  10   2    3.20    1.10
   3 -10  -2   71.79    4.60
  -3  10   2   70.79    4.60
  -3  10   2   72.99    4.50
   2 -10  -2   12.60    1.50
  -2  10   2    8.00    1.40
   1 -10  -2  235.38   14.20
  -1  10   2  249.08   14.20
   0 -10  -2    2.20    1.10
   0  10   2    2.50    1.30
  -1 -10  -2    1.50    1.10
   1  10   2    2.80    1.20
  -2 -10  -2    1.70    1.20
   2  10   2    0.20    1.20
  -3 -10  -2    3.70    1.40
   3  10   2    2.00    1.40
  -4 -10  -2   27.70    2.60
   4  10   2   27.00    2.70
  -5 -10  -2   81.39    5.50
   5  10   2   85.89    5.70
  -6 -10  -2    0.20    1.60
   6  10   2    5.30    2.20
  -7 -10  -2    9.40    2.10
   7  10   2    6.00    2.20
  -8 -10  -2   12.60    2.40
   8  10   2    7.30    2.50
  -9 -10  -2   -1.20    2.30
 -12  11   2    1.90    2.30
 -11  11   2    1.20    2.10
 -10  11   2   -0.70    1.80
  -9  11   2   -0.50    1.60
  -8  11   2    7.40    1.60
   7 -11  -2   35.40    3.30
  -7  11   2   35.70    2.90
   6 -11  -2   -1.20    1.10
   6 -11  -2    1.30    1.50
  -6  11   2    0.40    1.30
   5 -11  -2    7.80    1.40
   5 -11  -2    8.20    1.70
  -5  11   2   10.00    1.50
   4 -11  -2  201.58   12.20
  -4  11   2  206.68   12.30
  -4  11   2  215.18   12.20
   3 -11  -2   14.30    1.80
  -3  11   2   14.50    1.90
   2 -11  -2    0.80    1.20
  -2  11   2    0.80    1.20
   1 -11  -2   36.90    2.90
  -1  11   2   37.90    3.10
   0 -11  -2   31.50    2.70
   0  11   2   31.20    2.90
  -1 -11  -2    8.00    1.50
   1  11   2    6.50    1.50
  -2 -11  -2   -1.20    1.20
   2  11   2    0.70    1.40
  -3 -11  -2    0.50    1.10
   3  11   2   -1.50    1.70
  -4 -11  -2   42.20    3.50
   4  11   2   46.10    3.70
  -5 -11  -2    8.80    2.00
   5  11   2    9.60    2.30
  -6 -11  -2   -1.30    1.80
   6  11   2   -0.10    2.00
  -7 -11  -2    5.70    2.50
   7  11   2    5.40    2.30
  -8 -11  -2    2.20    2.70
 -11  12   2    0.80    2.10
 -10  12   2    5.90    2.10
  -9  12   2    7.60    2.20
  -8  12   2    1.50    1.50
  -7  12   2   12.10    1.90
   6 -12  -2   22.00    2.30
  -6  12   2   21.90    2.40
   5 -12  -2    0.20    1.30
  -5  12   2    0.60    1.50
  -5  12   2    0.60    1.30
   4 -12  -2    4.50    1.50
  -4  12   2    4.50    1.60
   3 -12  -2    1.80    1.50
  -3  12   2    2.60    1.40
   2 -12  -2   10.70    1.80
  -2  12   2   12.70    1.80
   1 -12  -2   37.30    3.00
  -1  12   2   33.70    3.10
   0 -12  -2    0.60    1.40
   0  12   2    0.50    1.60
  -1 -12  -2   51.79    3.70
   1  12   2   44.20    3.80
  -2 -12  -2   -0.40    1.50
   2  12   2    0.20    1.60
  -3 -12  -2   25.20    2.60
   3  12   2   21.50    2.80
  -4 -12  -2    0.90    1.70
   4  12   2   -0.20    2.10
  -5 -12  -2   25.00    2.80
   5  12   2   20.20    3.00
  -6 -12  -2   18.40    2.80
   6  12   2   23.60    3.20
 -11  13   2   -1.30    2.40
 -10  13   2    8.20    2.50
  -9  13   2    1.20    2.00
  -8  13   2    0.20    1.70
  -7  13   2    8.40    1.90
   5 -13  -2    2.40    1.50
   4 -13  -2    1.00    1.60
  -4  13   2   -0.40    1.70
   3 -13  -2    0.80    1.40
  -3  13   2    1.60    1.70
   2 -13  -2    6.90    1.90
  -2  13   2    7.20    2.00
   1 -13  -2    1.40    1.50
  -1  13   2    0.80    1.60
   0 -13  -2    1.40    1.60
   0  13   2    2.10    1.80
  -1 -13  -2    1.80    1.70
   1  13   2   -0.20    1.60
  -2 -13  -2   15.70    2.30
   2  13   2   13.70    2.40
  -3 -13  -2    3.60    1.90
   3  13   2    6.80    2.20
  -4 -13  -2   -0.40    1.90
   4  13   2   -1.10    2.50
  -5 -13  -2    1.80    2.20
   5  13   2   -0.40    2.40
  -9  14   2    4.90    2.40
  -8  14   2    0.50    2.10
   5 -14  -2   13.20    2.30
   4 -14  -2    4.20    1.80
   3 -14  -2    4.50    1.80
   2 -14  -2    0.40    1.70
  -2  14   2    1.60    2.00
   1 -14  -2    7.30    2.00
  -1  14   2    9.80    2.00
   0 -14  -2   28.50    3.00
   0  14   2   29.00    3.20
  -1 -14  -2    1.90    2.00
   1  14   2    4.50    2.40
  -2 -14  -2    0.40    1.90
   2  14   2   -0.80    2.10
  -3 -14  -2   13.50    2.50
   3  14   2    9.30    2.60
   5 -15  -2    7.00    2.20
   4 -15  -2   19.50    2.70
   3 -15  -2   13.10    2.40
   2 -15  -2   -0.70    2.00
   1 -15  -2    1.70    2.30
   0 -15  -2   18.90    2.80
   0  15   2   19.20    2.80
   1  15   2    3.80    2.40
   0 -16   3    3.10    2.30
   1 -16   3   -1.10    2.10
   2 -16   3    0.90    2.20
   3 -16   3    4.20    2.30
   4 -16   3   23.90    3.10
   5 -16   3    1.10    2.20
   6 -16   3    3.30    2.70
  -3 -15   3   14.50    2.60
  -2 -15   3    6.80    2.70
  -1 -15   3    4.30    2.20
   0 -15   3    0.00    1.90
   1 -15   3    3.40    2.00
   2 -15   3    0.80    1.80
   3 -15   3    1.70    1.90
   4 -15   3   -0.30    1.80
  -5  15  -3    0.30    2.10
   5 -15   3   -0.50    2.00
  -6  15  -3    7.90    2.20
   6 -15   3    8.70    2.50
  -7  15  -3    0.40    2.10
   7 -15   3    0.10    2.10
  -8  15  -3    4.40    2.40
   8 -15   3    3.80    2.60
  -5 -14   3    1.50    2.20
  -4 -14   3    2.50    2.10
  -3 -14   3   13.40    2.40
  -2 -14   3    1.80    1.70
  -1 -14   3   32.90    3.20
   0 -14   3   11.00    2.10
   1 -14   3   21.00    2.60
   2 -14   3   -1.40    1.50
   3 -14   3    2.50    1.70
  -4  14  -3    0.20    1.50
   4 -14   3    1.20    1.70
  -5  14  -3    3.00    1.60
   5 -14   3    4.80    1.90
  -6  14  -3    0.30    1.90
   6 -14   3    1.70    1.70
  -7  14  -3   17.40    2.40
   7 -14   3    9.40    2.20
  -8  14  -3    0.60    2.00
   8 -14   3   -0.40    2.10
  -9  14  -3    2.00    2.10
 -10  14  -3   -0.70    2.30
   7  13  -3    2.70    2.90
  -7 -13   3    3.10    2.40
   6  13  -3    3.50    2.30
  -6 -13   3    6.20    2.30
   5  13  -3   49.80    4.40
  -5 -13   3   50.69    4.20
   4  13  -3    3.80    2.00
  -4 -13   3    1.30    1.80
  -3 -13   3   -1.70    1.60
  -2 -13   3    1.00    1.50
  -1 -13   3    4.70    1.50
   0 -13   3   30.20    2.80
   1 -13   3   41.40    3.40
  -2  13  -3    5.70    1.50
   2 -13   3    6.40    1.60
  -3  13  -3    0.60    1.30
   3 -13   3    2.40    1.60
  -4  13  -3   -1.10    1.30
   4 -13   3   -0.80    1.40
  -5  13  -3    0.80    1.50
   5 -13   3    0.40    1.70
  -6  13  -3    8.80    1.70
   6 -13   3    4.40    1.90
  -7  13  -3    1.40    1.60
   7 -13   3   -1.90    1.60
  -8  13  -3    0.50    1.70
   8 -13   3    2.30    2.00
  -9  13  -3   12.90    2.40
   9 -13   3   13.70    2.20
 -10  13  -3    3.40    2.20
   8  12  -3    0.70    2.70
  -8 -12   3   -1.10    2.20
   7  12  -3   20.10    2.90
  -7 -12   3   19.00    2.90
   6  12  -3   20.20    2.90
  -6 -12   3   34.40    3.10
   5  12  -3    1.80    2.00
  -5 -12   3    3.20    1.70
   4  12  -3   26.10    2.80
  -4 -12   3   27.00    2.70
   3  12  -3    1.70    1.70
  -3 -12   3    1.70    1.30
   2  12  -3   23.60    2.50
  -2 -12   3   30.30    2.70
  -1 -12   3   -0.30    1.30
   0 -12   3   57.39    4.10
  -1  12  -3   22.50    2.10
   1 -12   3   24.00    2.40
  -2  12  -3   17.30    1.80
   2 -12   3   17.60    2.00
  -3  12  -3    3.80    1.30
   3 -12   3    3.20    1.40
  -4  12  -3   13.10    1.80
   4 -12   3   17.30    2.10
  -5  12  -3   32.40    2.80
   5 -12   3   32.40    2.80
  -6  12  -3   18.70    2.10
   6 -12   3   15.00    2.00
  -7  12  -3    1.10    1.40
   7 -12   3    0.10    1.60
  -8  12  -3    4.50    1.70
   8 -12   3    5.50    1.80
  -9  12  -3    8.00    2.00
   9 -12   3    9.30    2.10
 -10  12  -3    5.90    2.00
 -11  12  -3    3.90    2.20
   9  11  -3   -0.80    2.50
  -9 -11   3    1.30    2.10
   8  11  -3    2.30    2.20
  -8 -11   3    1.90    1.90
   7  11  -3    1.60    2.00
  -7 -11   3    2.40    1.70
   6  11  -3    6.20    1.90
  -6 -11   3    6.90    1.80
   5  11  -3    1.40    1.60
  -5 -11   3    0.90    1.40
   4  11  -3   23.30    2.50
  -4 -11   3   30.20    2.70
   3  11  -3   38.60    3.20
  -3 -11   3   41.10    3.10
   2  11  -3    2.80    1.40
  -2 -11   3    1.10    1.20
   1  11  -3   20.00    1.80
  -1 -11   3   14.10    1.80
   0  11  -3   54.89    3.80
   0 -11   3   60.99    4.00
  -1  11  -3    6.50    1.30
   1 -11   3    4.60    1.30
  -2  11  -3   22.40    1.90
   2 -11   3   18.70    2.00
  -3  11  -3    3.20    1.20
   3 -11   3    3.30    1.20
  -4  11  -3    1.90    1.20
   4 -11   3    1.10    1.20
  -5  11  -3    1.40    1.20
   5 -11   3    0.70    1.20
  -6  11  -3    3.90    1.40
   6 -11   3    3.10    1.30
  -7  11  -3   27.70    2.60
   7 -11   3   30.30    2.60
  -8  11  -3   10.60    1.70
   8 -11   3    8.10    1.70
  -9  11  -3   -0.90    1.40
   9 -11   3    0.80    1.40
 -10  11  -3    8.50    2.00
 -11  11  -3   17.60    2.60
 -12  11  -3    1.30    2.10
  10  10  -3   20.10    3.50
   9  10  -3   -1.00    2.20
  -9 -10   3    0.80    2.10
   8  10  -3    0.40    2.00
  -8 -10   3    0.10    1.60
   7  10  -3    7.70    1.90
  -7 -10   3    7.10    1.90
   6  10  -3   61.89    4.60
  -6 -10   3   61.39    4.30
   5  10  -3    0.00    1.30
  -5 -10   3    2.40    1.30
   4  10  -3   12.40    1.80
  -4 -10   3   12.70    1.70
   3  10  -3   14.00    1.70
  -3 -10   3   13.10    1.50
   2  10  -3   23.70    2.20
  -2 -10   3   26.40    2.20
   1  10  -3    7.30    1.20
   1  10  -3    7.70    1.20
  -1 -10   3    8.90    1.40
   0  10  -3  394.46   23.00
   0  10  -3  392.66   23.00
   0 -10   3  421.06   23.20
  -1  10  -3   20.50    1.70
  -1  10  -3   19.30    1.90
   1 -10   3   23.10    2.00
  -2  10  -3  116.19    7.30
   2 -10   3  129.29    7.40
  -3  10  -3   44.80    3.20
   3 -10   3   47.70    3.30
  -4  10  -3    1.20    1.00
   4 -10   3    0.50    1.00
  -5  10  -3   32.60    2.60
   5 -10   3   36.90    2.70
  -6  10  -3   -0.50    1.10
   6 -10   3    0.30    1.20
  -7  10  -3    9.50    1.50
   7 -10   3    5.10    1.40
  -8  10  -3    9.70    1.60
   8 -10   3    5.70    1.50
  -9  10  -3   19.10    2.20
   9 -10   3   21.70    2.30
 -10  10  -3    1.80    1.50
  10 -10   3    0.00    1.40
 -11  10  -3    1.40    1.80
 -12  10  -3   16.00    2.60
 -13  10  -3   -0.60    2.20
  11   9  -3    0.50    3.00
  10   9  -3    2.00    2.30
   9   9  -3    3.90    2.10
  -9  -9   3    3.50    1.70
   8   9  -3    6.20    2.00
  -8  -9   3    6.80    1.70
   7   9  -3   66.39    4.60
  -7  -9   3   57.39    4.20
   6   9  -3    4.60    1.60
  -6  -9   3    6.60    1.50
   5   9  -3    2.60    1.30
  -5  -9   3    1.20    1.30
   4   9  -3   28.90    2.70
  -4  -9   3   36.00    2.60
   3   9  -3   19.00    1.90
  -3  -9   3   17.70    1.80
   2   9  -3    1.00    0.80
   2   9  -3    0.40    0.90
  -2  -9   3    0.50    0.90
   1   9  -3   46.20    3.10
   1   9  -3   48.50    3.20
  -1  -9   3   51.49    3.30
   0   9  -3    4.70    0.90
   0   9  -3    4.50    0.90
   0  -9   3    5.30    1.10
  -1   9  -3   17.30    1.40
  -1   9  -3   15.10    1.50
   1  -9   3   13.30    1.60
  -2   9  -3  193.28   11.00
  -2   9  -3  180.58   11.10
   2  -9   3  196.98   11.20
  -3   9  -3   20.10    1.90
   3  -9   3   25.90    2.00
  -4   9  -3   26.30    2.10
   4  -9   3   25.90    2.10
  -5   9  -3    5.70    1.20
   5  -9   3   11.10    1.30
  -6   9  -3    4.40    1.20
   6  -9   3    6.50    1.20
  -7   9  -3   17.60    1.80
   7  -9   3   14.70    1.70
  -8   9  -3  161.88   10.00
   8  -9   3  172.08   10.00
  -9   9  -3   31.70    2.80
   9  -9   3   31.60    2.80
 -10   9  -3    0.50    1.50
  10  -9   3    0.30    1.30
 -11   9  -3   84.59    5.70
 -12   9  -3   -1.50    1.70
 -13   9  -3    2.20    2.10
  11   8  -3   11.30    2.70
  10   8  -3    3.70    2.10
   9   8  -3    5.00    2.00
  -9  -8   3    3.50    1.60
   8   8  -3  113.69    7.40
  -8  -8   3  116.99    7.30
   7   8  -3   25.50    2.50
  -7  -8   3   22.70    2.20
   6   8  -3    5.90    1.50
  -6  -8   3    5.80    1.30
   5   8  -3   23.40    2.20
  -5  -8   3   24.10    2.10
   4   8  -3   29.30    2.10
   4   8  -3   27.90    2.40
  -4  -8   3   28.20    2.30
   3   8  -3   19.40    1.70
   3   8  -3   17.50    1.50
  -3  -8   3   15.80    1.60
   2   8  -3    0.00    0.70
   2   8  -3    0.50    0.70
  -2  -8   3    1.20    0.90
   1   8  -3   24.40    1.70
   1   8  -3   19.10    1.70
  -1  -8   3   22.20    1.80
   0   8  -3   19.20    1.50
   0   8  -3   19.20    1.40
   0  -8   3   15.50    1.60
  -1   8  -3    3.20    0.70
  -1   8  -3    3.90    0.80
   1  -8   3    3.40    0.90
  -2   8  -3   44.30    2.90
  -2   8  -3   45.30    2.80
   2  -8   3   44.10    2.90
  -3   8  -3  128.29    8.00
  -3   8  -3  137.79    7.90
   3  -8   3  141.29    8.10
  -4   8  -3    6.30    1.10
   4  -8   3    6.90    1.10
  -5   8  -3    7.30    1.20
   5  -8   3   12.00    1.30
  -6   8  -3   16.90    1.70
   6  -8   3   20.70    1.80
  -7   8  -3   29.70    2.30
   7  -8   3   28.30    2.30
  -8   8  -3    0.10    1.10
   8  -8   3    2.50    1.10
  -9   8  -3    2.20    1.00
   9  -8   3    1.20    1.30
 -10   8  -3   37.10    3.20
  10  -8   3   42.40    3.20
 -11   8  -3    1.20    1.50
 -12   8  -3   -1.50    1.70
 -13   8  -3   25.70    3.00
 -14   8  -3    0.80    2.30
  12   7  -3    6.00    2.50
  11   7  -3    3.70    2.50
  10   7  -3    4.60    2.00
   9   7  -3    0.10    1.60
  -9  -7   3    1.80    1.50
   8   7  -3   26.00    2.60
  -8  -7   3   23.50    2.30
   7   7  -3    6.70    1.50
  -7  -7   3    6.60    1.30
   6   7  -3   40.20    3.10
  -6  -7   3   43.00    3.00
   5   7  -3    0.50    1.00
  -5  -7   3    0.70    0.70
  -5  -7   3   -0.10    0.80
   4   7  -3   36.50    2.30
   4   7  -3   31.90    2.40
  -4  -7   3   31.90    2.40
   3   7  -3    1.30    0.70
   3   7  -3    0.90    0.80
  -3  -7   3    0.60    0.80
   2   7  -3    2.80    0.70
   2   7  -3    4.30    0.90
  -2  -7   3    2.50    0.80
   1   7  -3   35.60    2.30
   1   7  -3   32.70    2.30
  -1  -7   3   36.30    2.40
   0   7  -3  220.38   12.90
   0   7  -3  226.18   12.80
  -1   7  -3   18.90    1.60
  -1   7  -3   22.80    1.50
   1  -7   3   22.20    1.70
  -2   7  -3   48.60    2.90
  -2   7  -3   49.80    3.10
   2  -7   3   46.90    3.10
  -3   7  -3    3.30    0.80
  -3   7  -3    3.70    0.50
   3  -7   3    6.10    0.90
  -4   7  -3    0.60    0.80
   4  -7   3    2.50    0.80
   4  -7   3    1.90    0.50
  -5   7  -3    3.10    0.90
   5  -7   3    5.50    1.00
  -6   7  -3    3.50    0.90
   6  -7   3    1.70    0.80
  -7   7  -3    8.80    1.30
   7  -7   3    9.30    1.20
  -8   7  -3  193.88   11.30
   8  -7   3  188.38   11.20
  -9   7  -3   26.50    2.30
   9  -7   3   24.40    2.20
 -10   7  -3    7.10    1.60
  10  -7   3    9.20    1.40
 -11   7  -3    2.60    1.60
 -12   7  -3   11.90    2.20
 -13   7  -3    0.70    1.90
 -14   7  -3    3.40    2.30
  12   6  -3    8.10    2.50
  11   6  -3    3.80    2.00
  10   6  -3    5.30    1.90
   9   6  -3    1.20    1.50
  -9  -6   3    1.30    1.40
   8   6  -3   66.59    4.40
  -8  -6   3   60.49    4.20
   7   6  -3   32.60    2.60
  -7  -6   3   29.40    2.50
   6   6  -3    0.10    1.00
  -6  -6   3    0.90    0.80
  -6  -6   3    0.70    0.70
   5   6  -3    1.90    1.00
  -5  -6   3    1.20    0.70
  -5  -6   3    1.70    0.80
   4   6  -3    8.30    1.10
   4   6  -3    8.40    1.00
  -4  -6   3    7.80    1.00
   3   6  -3   20.50    1.60
   3   6  -3   17.00    1.40
  -3  -6   3   17.30    1.50
   2   6  -3  228.88   13.20
   2   6  -3  237.48   13.30
  -2  -6   3  223.18   13.30
   1   6  -3    0.30    0.50
   1   6  -3   -0.50    0.50
  -1  -6   3   -0.50    0.60
   0   6  -3   56.49    3.60
   0   6  -3   58.39    3.50
   0  -6   3   59.09    3.60
  -1   6  -3  395.56   23.30
  -1   6  -3  402.46   23.20
   1  -6   3  426.96   23.30
  -2   6  -3  131.79    7.60
  -2   6  -3  136.19    7.80
   2  -6   3  131.99    7.80
  -3   6  -3    6.50    1.00
   3  -6   3    9.10    1.00
  -4   6  -3    1.30    0.50
   4  -6   3    3.20    0.80
   4  -6   3    2.90    0.50
  -5   6  -3    9.30    1.20
   5  -6   3    9.90    0.90
   5  -6   3   12.00    1.20
  -6   6  -3    2.30    0.90
   6  -6   3    2.30    0.60
   6  -6   3    2.40    0.80
  -7   6  -3  367.76   21.30
   7  -6   3  370.96   21.20
  -8   6  -3  326.47   19.20
   8  -6   3  335.57   19.10
  -9   6  -3    1.90    1.20
   9  -6   3    2.30    1.10
 -10   6  -3   57.39    4.00
  10  -6   3   58.29    3.90
 -11   6  -3   13.20    1.90
  11  -6   3   14.60    1.70
 -12   6  -3    0.80    1.50
 -13   6  -3    8.00    2.30
 -14   6  -3    2.20    2.20
  13   5  -3   23.40    3.40
  12   5  -3    2.60    2.10
  11   5  -3   11.00    2.20
  10   5  -3    8.70    1.90
   9   5  -3  145.29    8.90
  -9  -5   3  144.09    8.70
   8   5  -3  619.44   35.30
  -8  -5   3  608.64   35.10
   7   5  -3   -0.60    1.10
  -7  -5   3    1.10    0.90
  -7  -5   3   -0.40    0.70
   6   5  -3    2.60    1.00
  -6  -5   3    1.70    0.80
  -6  -5   3    2.50    0.70
   5   5  -3    1.20    0.80
  -5  -5   3   -0.70    0.60
  -5  -5   3    0.40    0.70
   4   5  -3  258.27   15.10
   4   5  -3  271.57   15.20
  -4  -5   3  258.17   15.10
   3   5  -3   -0.30    0.50
   3   5  -3   -0.70    0.60
  -3  -5   3    0.60    0.60
   2   5  -3    7.90    0.80
   2   5  -3    9.80    0.90
  -2  -5   3    7.90    0.90
   1   5  -3    7.50    0.80
   1   5  -3    7.40    0.70
  -1  -5   3    5.30    0.80
   0   5  -3   33.70    2.10
   0   5  -3   37.60    2.20
   0  -5   3   32.10    2.20
  -1   5  -3    9.60    0.90
  -1   5  -3    9.40    0.70
   1  -5   3    8.40    0.90
  -2   5  -3  462.85   26.00
  -2   5  -3  460.25   25.80
   2  -5   3  440.06   25.90
  -3   5  -3   31.10    2.10
   3  -5   3   31.90    1.90
   3  -5   3   33.60    2.10
  -4   5  -3   -0.40    0.60
   4  -5   3   -0.20    0.50
   4  -5   3    0.20    0.40
  -5   5  -3    9.90    1.10
   5  -5   3   11.60    1.00
   5  -5   3   10.70    1.10
  -6   5  -3    0.80    0.70
   6  -5   3    0.40    0.70
   6  -5   3    0.30    0.60
  -7   5  -3    0.50    0.80
   7  -5   3    0.30    0.70
   7  -5   3   -0.50    0.70
  -8   5  -3   27.20    2.10
   8  -5   3   27.20    2.00
   8  -5   3   23.70    2.00
  -9   5  -3   12.60    1.50
   9  -5   3    8.80    1.30
 -10   5  -3    6.80    1.50
  10  -5   3   10.90    1.40
 -11   5  -3    2.20    1.30
  11  -5   3    2.20    1.40
 -12   5  -3   10.20    1.80
 -13   5  -3    4.70    2.10
 -14   5  -3   -0.80    1.90
  13   4  -3    0.60    2.20
  12   4  -3    0.90    1.90
  11   4  -3    2.00    1.60
  10   4  -3   39.20    3.30
   9   4  -3  220.48   13.30
  -9  -4   3  228.28   13.10
   8   4  -3   10.60    1.60
  -8  -4   3   11.20    1.20
  -8  -4   3   10.10    1.30
   7   4  -3   14.90    1.70
  -7  -4   3   18.10    1.50
  -7  -4   3   18.10    1.50
   6   4  -3  181.98   10.30
  -6  -4   3  177.68   10.20
  -6  -4   3  167.98   10.20
   5   4  -3   41.10    3.00
  -5  -4   3   47.50    2.80
  -5  -4   3   45.80    2.80
   4   4  -3   99.29    5.80
   4   4  -3   92.69    5.70
  -4  -4   3   97.89    5.70
   3   4  -3   14.70    1.20
   3   4  -3   12.80    1.10
  -3  -4   3   14.50    1.10
   2   4  -3   89.19    5.40
   2   4  -3   94.79    5.40
  -2  -4   3   92.19    5.40
   1   4  -3   19.90    1.40
   1   4  -3   22.20    1.40
  -1  -4   3   20.80    1.40
   0   4  -3   58.29    3.30
   0   4  -3   56.09    3.40
   0  -4   3   55.19    3.40
  -1   4  -3  271.07   15.70
  -1   4  -3  273.97   15.50
   1  -4   3  276.27   15.70
  -2   4  -3    3.00    0.50
   2  -4   3    4.00    0.60
  -3   4  -3   27.20    1.80
   3  -4   3   23.00    1.70
   3  -4   3   25.60    1.50
  -4   4  -3   11.50    1.10
   4  -4   3   14.30    1.20
   4  -4   3   13.40    1.00
  -5   4  -3   19.60    1.60
   5  -4   3   21.80    1.60
   5  -4   3   19.10    1.40
  -6   4  -3   17.50    1.30
   6  -4   3   14.30    1.30
   6  -4   3   10.40    1.10
  -7   4  -3   13.70    1.40
   7  -4   3   15.10    1.40
   7  -4   3   14.10    1.30
  -8   4  -3    4.20    1.00
   8  -4   3    3.40    1.00
   8  -4   3    5.70    1.00
  -9   4  -3    6.00    1.20
   9  -4   3    7.30    1.30
   9  -4   3    7.40    1.20
 -10   4  -3    2.00    1.10
  10  -4   3    2.00    1.10
  10  -4   3    3.20    1.30
 -11   4  -3   51.29    4.00
  11  -4   3   58.79    3.80
 -12   4  -3   13.70    2.10
 -13   4  -3   12.20    2.10
  14   3  -3    3.80    2.60
  13   3  -3    0.80    2.10
  12   3  -3   -0.10    1.80
  11   3  -3    2.80    1.60
  10   3  -3   72.09    5.00
 -10  -3   3   77.39    4.80
   9   3  -3   28.30    2.50
  -9  -3   3   27.70    2.30
   8   3  -3   59.99    3.90
  -8  -3   3   56.29    3.70
  -8  -3   3   57.79    3.70
   7   3  -3    0.40    0.90
  -7  -3   3   -0.30    0.70
  -7  -3   3   -0.30    0.70
   6   3  -3    1.70    0.80
  -6  -3   3    2.30    0.70
  -6  -3   3    1.30    0.70
   5   3  -3   12.80    1.30
  -5  -3   3   15.20    1.20
  -5  -3   3   14.10    1.20
   4   3  -3  102.19    5.70
  -4  -3   3   91.39    5.60
  -4  -3   3   95.49    5.60
   3   3  -3    0.60    0.40
   3   3  -3    1.20    0.50
  -3  -3   3    1.40    0.50
   2   3  -3  488.45   27.70
   2   3  -3  473.85   27.70
  -2  -3   3  498.05   27.70
   1   3  -3   40.30    2.70
   1   3  -3   44.70    2.60
  -1  -3   3   46.10    2.60
   0   3  -3  381.66   22.20
   0   3  -3  396.96   22.10
   0  -3   3  386.76   22.10
  -1   3  -3   47.60    2.80
   1  -3   3   43.70    2.80
  -2   3  -3  211.28   12.10
   2  -3   3  208.28   11.90
   2  -3   3  211.28   12.10
  -3   3  -3    6.10    0.70
   3  -3   3    7.10    0.60
   3  -3   3    5.30    0.70
  -4   3  -3    4.30    0.70
   4  -3   3    6.00    0.60
   4  -3   3    5.10    0.70
  -5   3  -3   28.60    1.90
   5  -3   3   26.60    1.90
   5  -3   3   28.30    1.80
  -6   3  -3    1.50    0.70
  -6   3  -3    1.50    0.70
   6  -3   3    1.20    0.70
  -7   3  -3   46.80    3.20
  -7   3  -3   47.40    3.20
   7  -3   3   55.49    3.20
  -8   3  -3   37.00    2.50
  -8   3  -3   29.30    2.40
   8  -3   3   35.90    2.50
  -9   3  -3  119.79    6.80
  -9   3  -3  108.09    6.80
   9  -3   3  109.49    6.80
 -10   3  -3   27.30    2.40
 -10   3  -3   27.20    2.50
  10  -3   3   27.20    2.50
 -11   3  -3    4.90    1.40
  11  -3   3    6.40    1.40
  11  -3   3    5.20    1.70
 -12   3  -3    4.50    1.50
  14   2  -3    2.40    2.40
  13   2  -3    5.60    2.30
  12   2  -3   -2.70    1.60
  11   2  -3   21.80    2.40
 -11  -2   3   19.50    2.10
  10   2  -3   16.40    2.00
 -10  -2   3   14.00    1.60
   9   2  -3  268.27   15.70
  -9  -2   3  266.67   15.50
   8   2  -3   19.50    1.90
  -8  -2   3   19.50    1.60
  -8  -2   3   20.20    1.60
   7   2  -3    5.80    1.10
  -7  -2   3    7.90    0.90
  -7  -2   3    7.40    0.90
   6   2  -3   46.80    3.10
  -6  -2   3   46.70    2.90
  -6  -2   3   47.60    2.90
   5   2  -3  206.58   12.50
  -5  -2   3  220.78   12.30
  -5  -2   3  217.88   12.40
   4   2  -3   10.80    1.10
  -4  -2   3   14.00    1.00
  -4  -2   3   10.50    0.90
   3   2  -3   56.69    3.30
   3   2  -3   52.59    3.30
  -3  -2   3   55.79    3.20
   2   2  -3  472.85   27.30
   2   2  -3  486.55   27.30
  -2  -2   3  480.15   27.30
   1   2  -3 2460.65  123.99
   1   2  -3 2054.39  123.89
  -1  -2   3 2049.59  123.89
   0   2  -3 2647.64  142.39
   0   2  -3 2426.86  142.29
   0  -2   3 2468.05  142.39
  -1   2  -3    7.70    0.70
   1  -2   3    6.00    0.60
  -2   2  -3   74.69    4.30
   2  -2   3   77.59    4.40
   2  -2   3   71.09    4.20
  -3   2  -3  162.98    9.10
  -3   2  -3  153.98    9.10
   3  -2   3  157.68    9.10
  -4   2  -3   14.30    1.10
  -4   2  -3   13.90    1.10
   4  -2   3   13.90    1.10
  -5   2  -3  119.29    7.00
  -5   2  -3  117.79    7.00
   5  -2   3  120.89    7.00
  -6   2  -3  346.47   20.20
  -6   2  -3  367.56   20.20
   6  -2   3  344.67   20.20
  -7   2  -3   -0.60    0.70
  -7   2  -3    0.30    0.80
   7  -2   3    0.20    0.80
  -8   2  -3    5.40    1.00
  -8   2  -3    4.30    0.90
   8  -2   3    4.30    1.00
  -9   2  -3   50.29    3.40
  -9   2  -3   45.30    3.30
   9  -2   3   51.29    3.50
 -10   2  -3   87.19    5.30
 -10   2  -3   80.49    5.30
  10  -2   3   83.89    5.50
 -11   2  -3    4.20    1.30
 -11   2  -3    5.20    1.40
  11  -2   3    6.50    1.80
  12  -2   3    3.00    1.90
  14   1  -3   12.10    2.40
  13   1  -3   -0.30    1.80
  12   1  -3    1.10    1.50
 -12  -1   3    1.30    1.60
  11   1  -3    5.50    1.60
 -11  -1   3    6.10    1.40
  10   1  -3   71.79    5.00
 -10  -1   3   79.79    4.80
   9   1  -3   17.60    1.80
  -9  -1   3   12.50    1.50
   8   1  -3   10.80    1.40
  -8  -1   3   11.90    1.20
  -8  -1   3   12.70    1.30
   7   1  -3   23.00    1.90
  -7  -1   3   22.50    1.60
  -7  -1   3   26.00    1.80
   6   1  -3    0.90    0.70
  -6  -1   3    1.10    0.50
  -6  -1   3    1.30    0.60
   5   1  -3  230.88   13.30
  -5  -1   3  234.28   13.10
  -5  -1   3  223.48   13.20
   4   1  -3   95.39    6.00
  -4  -1   3  106.29    5.90
  -4  -1   3  103.69    6.00
   3   1  -3   64.59    3.80
  -3  -1   3   62.39    3.60
  -3  -1   3   61.79    3.70
   2   1  -3  244.08   13.90
   2   1  -3  240.98   13.90
  -2  -1   3  245.98   13.90
   1   1  -3 1350.46   76.39
  -1  -1   3 1345.47   76.39
   0   1  -3 3719.33  212.88
   0   1  -3 3683.23  212.88
   0  -1   3 3866.01  212.88
  -1   1  -3  221.98   12.70
  -1   1  -3  219.68   12.80
   1  -1   3  227.28   12.70
  -2   1  -3   16.30    1.00
  -2   1  -3   12.00    1.00
   2  -1   3   13.40    0.90
  -3   1  -3    7.30    0.70
  -3   1  -3    7.60    0.70
   3  -1   3    6.80    0.70
  -4   1  -3   93.79    5.20
  -4   1  -3   81.19    5.20
   4  -1   3   87.79    5.10
  -5   1  -3   90.59    5.20
  -5   1  -3   83.69    5.20
   5  -1   3   89.19    5.20
  -6   1  -3    2.80    0.70
  -6   1  -3    2.30    0.70
   6  -1   3    2.40    0.70
  -7   1  -3    0.30    0.70
  -7   1  -3   -0.20    0.70
   7  -1   3   -0.40    0.80
  -8   1  -3  152.28    8.80
  -8   1  -3  154.18    8.90
   8  -1   3  142.79    8.90
  -9   1  -3   52.89    3.50
  -9   1  -3   46.80    3.40
   9  -1   3   55.79    3.60
 -10   1  -3   61.69    4.10
 -10   1  -3   64.39    4.20
  10  -1   3   65.99    4.40
 -11   1  -3    1.90    1.30
  11  -1   3    4.50    1.70
  12  -1   3   -0.60    1.60
  13  -1   3   11.20    2.50
  15   0  -3    2.90    2.60
  14   0  -3    1.50    2.10
  13   0  -3    5.00    1.90
 -13   0   3    5.30    1.90
  12   0  -3   29.40    2.90
 -12   0   3   36.40    3.00
  11   0  -3    1.60    1.30
 -11   0   3    2.90    1.20
  10   0  -3    0.70    1.20
 -10   0   3    0.20    1.00
   9   0  -3   -0.50    1.00
  -9   0   3   -0.10    1.00
   8   0  -3    3.60    1.00
  -8   0   3    1.80    0.80
   7   0  -3   11.60    1.40
  -7   0   3   15.30    1.10
  -7   0   3   16.00    1.30
   6   0  -3   57.29    3.90
  -6   0   3   67.19    3.70
  -6   0   3   63.89    3.90
   5   0  -3    1.30    0.60
  -5   0   3    0.50    0.30
  -5   0   3   -0.50    0.50
   4   0  -3    6.40    0.80
  -4   0   3    5.70    0.40
  -4   0   3    6.20    0.60
   3   0  -3   74.99    4.40
  -3   0   3   73.59    4.20
  -3   0   3   75.29    4.40
   2   0  -3  206.18   11.90
  -2   0   3  211.28   11.80
  -2   0   3  203.88   11.90
   1   0  -3 2117.79  117.89
   1   0  -3 2113.29  117.89
   1   0  -3 2012.60  117.89
   0   0  -3  939.21   53.19
   0   0  -3  940.11   53.19
   0   0  -3  935.61   53.19
  -1   0  -3  105.19    6.10
  -1   0  -3  105.19    6.10
   1   0   3  107.29    6.10
  -2   0  -3  119.29    6.80
  -2   0  -3  114.29    6.80
   2   0   3  119.99    6.80
  -3   0  -3   42.90    2.50
  -3   0  -3   42.60    2.50
   3   0   3   37.10    2.50
  -4   0  -3   28.20    1.70
  -4   0  -3   24.20    1.80
   4   0   3   26.20    1.80
  -5   0  -3    6.60    0.90
  -5   0  -3    5.80    0.70
   5   0   3    4.70    0.80
  -6   0  -3    5.30    0.90
  -6   0  -3    4.80    0.70
   6   0   3    5.60    0.90
  -7   0  -3    1.40    0.80
  -7   0  -3    1.00    0.70
   7   0   3    2.10    0.90
  -8   0  -3   10.70    1.40
  -8   0  -3    9.80    1.20
   8   0   3   14.40    1.70
  -9   0  -3    4.60    1.10
  -9   0  -3    4.50    1.20
   9   0   3    2.10    1.30
 -10   0  -3    2.40    1.40
  10   0   3    0.40    1.40
 -11   0  -3    8.80    1.60
  11   0   3    4.80    1.70
 -12   0  -3   10.50    1.90
  12   0   3   12.10    2.20
  13   0   3   19.30    2.80
  14   0   3    6.20    2.80
  15  -1  -3    1.00    2.40
  14  -1  -3   -0.50    2.00
 -14   1   3    0.10    2.10
  13  -1  -3   -1.10    1.60
 -13   1   3    0.80    1.80
  12  -1  -3    0.10    1.40
 -12   1   3    0.40    1.40
  11  -1  -3    1.10    1.30
 -11   1   3    0.80    1.20
  10  -1  -3    1.90    1.20
 -10   1   3    6.80    1.30
   9  -1  -3   20.40    1.90
  -9   1   3   19.20    1.80
   8  -1  -3    4.90    1.00
  -8   1   3    2.50    0.90
   7  -1  -3  148.29    8.90
  -7   1   3  160.98    8.90
  -7   1   3  147.19    8.70
   6  -1  -3   64.89    3.70
   6  -1  -3   64.59    4.00
  -6   1   3   61.09    3.90
   5  -1  -3   21.20    1.60
   5  -1  -3   22.00    1.30
  -5   1   3   23.50    1.50
   4  -1  -3   35.20    2.30
  -4   1   3   35.10    2.20
   3  -1  -3  135.49    7.90
  -3   1   3  136.39    7.90
   2  -1  -3  237.58   13.60
   2  -1  -3  237.38   13.50
  -2   1   3  238.08   13.60
   1  -1  -3 9083.29  539.45
   1  -1  -3 9999.00  539.35
  -1   1   3 9476.55  539.25
   0  -1  -3   74.89    4.30
   0  -1  -3   78.39    4.40
   0  -1  -3   70.89    4.30
  -1  -1  -3  361.46   20.50
  -1  -1  -3  361.16   20.40
   1   1   3  356.46   20.50
  -2  -1  -3  331.17   19.10
  -2  -1  -3  339.67   19.00
   2   1   3  328.97   19.10
  -3  -1  -3   10.40    0.80
  -3  -1  -3    8.10    0.90
   3   1   3    9.20    0.90
  -4  -1  -3   13.60    1.20
  -4  -1  -3   14.90    1.10
   4   1   3   15.40    1.20
  -5  -1  -3  166.58    9.40
  -5  -1  -3  161.28    9.30
   5   1   3  156.68    9.50
  -6  -1  -3   96.79    5.50
  -6  -1  -3   88.39    5.60
   6   1   3   94.89    5.70
  -7  -1  -3  110.79    6.70
  -7  -1  -3  112.09    6.60
   7   1   3  112.79    6.80
  -8  -1  -3  224.68   13.20
   8   1   3  224.88   13.20
  -9  -1  -3   54.39    3.80
   9   1   3   54.99    3.90
 -10  -1  -3    3.80    1.40
  10   1   3    8.40    1.80
 -11  -1  -3    9.70    1.70
  11   1   3    5.20    1.90
 -12  -1  -3    7.10    2.10
  12   1   3    8.90    2.40
  13   1   3    2.50    2.50
  15  -2  -3    1.90    2.50
 -15   2   3   -0.80    2.20
  14  -2  -3    1.30    2.00
 -14   2   3    0.70    2.20
  13  -2  -3    0.50    1.70
 -13   2   3    3.10    1.70
  12  -2  -3   -0.30    1.40
 -12   2   3    0.50    1.40
  11  -2  -3   89.39    6.00
 -11   2   3   96.39    5.90
  10  -2  -3  115.79    7.40
 -10   2   3  124.29    7.30
   9  -2  -3    6.90    1.30
  -9   2   3    7.40    1.20
   8  -2  -3    3.40    1.10
  -8   2   3    3.80    1.00
   7  -2  -3   -0.50    0.70
   7  -2  -3   -0.10    0.30
  -7   2   3    0.70    0.80
   6  -2  -3   62.89    3.60
   6  -2  -3   59.69    3.90
  -6   2   3   63.59    3.80
   5  -2  -3  128.29    7.80
   5  -2  -3  132.99    7.50
  -5   2   3  136.09    7.70
   4  -2  -3   43.50    2.30
   4  -2  -3   36.10    2.60
  -4   2   3   36.50    2.50
   3  -2  -3    4.60    0.40
   3  -2  -3    3.90    0.60
  -3   2   3    4.00    0.60
   2  -2  -3    0.10    0.50
   2  -2  -3    0.70    0.30
  -2   2   3    0.60    0.40
   1  -2  -3  305.97   17.70
   1  -2  -3  316.37   17.70
  -1   2   3  308.97   17.70
   0  -2  -3  430.66   25.20
   0  -2  -3  444.96   25.30
   0   2   3  454.85   25.20
  -1  -2  -3  399.76   22.70
   1   2   3  395.26   22.70
  -2  -2  -3  576.04   33.10
  -2  -2  -3  595.94   33.00
   2   2   3  570.64   33.10
  -3  -2  -3  122.29    6.70
  -3  -2  -3  110.69    6.90
   3   2   3  113.99    6.90
  -4  -2  -3    5.80    0.90
  -4  -2  -3    6.90    0.70
   4   2   3    8.70    1.00
  -5  -2  -3    4.30    0.90
  -5  -2  -3    4.40    0.60
   5   2   3    5.00    1.00
  -6  -2  -3  108.79    6.20
  -6  -2  -3  104.19    6.40
   6   2   3  104.79    6.40
  -7  -2  -3   99.49    6.40
   7   2   3  112.19    6.50
  -8  -2  -3    0.60    1.00
   8   2   3    1.10    1.20
  -9  -2  -3    1.20    1.40
   9   2   3    3.80    1.50
 -10  -2  -3    9.70    1.70
  10   2   3   11.40    2.20
 -11  -2  -3    1.20    1.60
  11   2   3    4.20    1.90
 -12  -2  -3   12.70    2.20
  12   2   3   14.60    2.80
  13   2   3    6.20    2.60
  15  -3  -3    7.20    2.70
 -15   3   3    6.60    2.50
  14  -3  -3    6.60    2.20
 -14   3   3    7.50    2.20
  13  -3  -3   12.50    2.10
 -13   3   3    7.30    1.90
  12  -3  -3   45.00    3.70
 -12   3   3   40.50    3.40
  11  -3  -3   17.40    2.20
 -11   3   3   13.40    1.90
  10  -3  -3    2.10    1.20
 -10   3   3    1.40    1.20
   9  -3  -3  157.48    9.50
  -9   3   3  160.08    9.40
   8  -3  -3   40.20    2.80
  -8   3   3   38.20    2.70
   7  -3  -3    7.10    0.60
   7  -3  -3    6.10    1.00
  -7   3   3    7.10    0.90
   6  -3  -3   28.50    1.70
   6  -3  -3   28.70    2.00
  -6   3   3   23.90    1.90
   5  -3  -3    4.80    0.80
   5  -3  -3    5.50    0.60
  -5   3   3    6.30    0.80
   4  -3  -3   82.89    4.70
   4  -3  -3   78.99    4.90
  -4   3   3   80.89    4.80
   3  -3  -3  214.48   12.40
   3  -3  -3  220.98   12.30
  -3   3   3  209.28   12.40
   2  -3  -3    6.80    0.70
   2  -3  -3    5.90    0.60
  -2   3   3    5.00    0.60
   1  -3  -3  104.39    5.90
   1  -3  -3   98.49    6.00
  -1   3   3  102.79    5.90
   0  -3  -3   90.59    5.40
   0  -3  -3   93.59    5.40
   0   3   3   90.39    5.30
  -1  -3  -3   39.40    2.40
   1   3   3   37.20    2.20
   1   3   3   37.90    2.40
  -2  -3  -3   92.39    5.30
   2   3   3   86.49    5.30
  -3  -3  -3  128.29    7.60
   3   3   3  130.99    7.60
  -4  -3  -3   50.89    3.50
  -4  -3  -3   57.79    3.20
   4   3   3   51.79    3.50
  -5  -3  -3    6.20    1.00
   5   3   3    3.40    0.90
  -6  -3  -3   -0.60    0.80
   6   3   3   -0.20    0.90
  -7  -3  -3   56.99    4.00
   7   3   3   65.29    4.10
  -8  -3  -3    5.30    1.30
   8   3   3    2.70    1.40
  -9  -3  -3    2.80    1.30
   9   3   3    2.40    1.50
 -10  -3  -3   -0.30    1.40
  10   3   3    0.50    1.60
 -11  -3  -3   23.20    2.60
  11   3   3   27.70    3.20
 -12  -3  -3    8.00    2.30
  12   3   3    4.90    2.40
  13   3   3   -1.30    2.60
  15  -4  -3    5.10    2.70
 -15   4   3    0.70    2.60
  14  -4  -3    3.30    2.30
 -14   4   3    3.30    2.10
  13  -4  -3    4.90    1.90
 -13   4   3    5.40    1.90
  12  -4  -3    2.20    1.60
 -12   4   3    3.90    1.50
  11  -4  -3    3.80    1.40
 -11   4   3    3.00    1.40
  10  -4  -3   14.90    1.90
 -10   4   3   13.30    1.80
   9  -4  -3   12.80    1.70
  -9   4   3   13.80    1.60
   8  -4  -3   -0.30    0.90
  -8   4   3    1.30    0.90
   7  -4  -3    1.00    0.80
  -7   4   3    0.50    0.80
   6  -4  -3    3.50    0.90
   6  -4  -3    5.90    0.60
  -6   4   3    3.10    0.90
   5  -4  -3    6.00    0.60
   5  -4  -3    3.10    0.80
  -5   4   3    4.60    0.80
   4  -4  -3   90.39    5.80
   4  -4  -3  102.09    5.60
  -4   4   3   96.89    5.70
   3  -4  -3    0.00    0.60
   3  -4  -3    0.70    0.40
  -3   4   3   -0.50    0.50
   2  -4  -3  182.08   10.70
   2  -4  -3  188.78   10.60
  -2   4   3  180.88   10.60
   1  -4  -3   44.50    2.60
   1  -4  -3   40.50    2.70
  -1   4   3   41.10    2.50
   0  -4  -3   11.30    1.00
   0   4   3    9.40    0.80
   0   4   3   10.90    1.00
  -1  -4  -3    4.70    0.70
   1   4   3    5.00    0.40
   1   4   3    4.90    0.80
  -2  -4  -3  196.38   12.00
   2   4   3  220.28   12.10
  -3  -4  -3    6.30    0.90
   3   4   3    6.20    1.00
  -4  -4  -3   19.30    1.60
   4   4   3   18.80    1.70
  -5  -4  -3   68.19    4.30
   5   4   3   67.19    4.30
  -6  -4  -3   24.60    2.00
   6   4   3   18.40    2.00
  -7  -4  -3  357.46   20.50
   7   4   3  348.87   20.50
  -8  -4  -3    3.00    1.20
   8   4   3    1.80    1.50
  -9  -4  -3    2.90    1.40
   9   4   3    1.60    1.70
 -10  -4  -3   -2.20    1.40
  10   4   3    1.20    1.80
 -11  -4  -3    1.70    1.80
  11   4   3    4.60    2.20
 -12  -4  -3    1.00    2.30
  12   4   3   -0.50    2.40
  15  -5  -3    1.40    2.50
 -15   5   3   -0.70    2.30
  14  -5  -3   11.10    2.30
 -14   5   3    4.70    2.30
  13  -5  -3    3.60    1.80
 -13   5   3    0.50    1.80
  12  -5  -3    0.60    1.60
 -12   5   3   -2.00    1.50
  11  -5  -3   48.50    3.70
 -11   5   3   42.90    3.50
  10  -5  -3    6.10    1.50
 -10   5   3    5.00    1.40
   9  -5  -3    2.20    1.10
  -9   5   3    3.70    1.20
   8  -5  -3    1.10    1.00
  -8   5   3    0.50    1.00
   7  -5  -3    0.00    0.80
  -7   5   3   -1.10    0.80
   6  -5  -3   20.50    1.80
   6  -5  -3   24.90    1.60
  -6   5   3   22.30    1.80
   5  -5  -3  333.27   19.50
   5  -5  -3  347.27   19.30
  -5   5   3  334.27   19.40
   4  -5  -3   42.40    2.50
   4  -5  -3   40.40    2.70
  -4   5   3   39.40    2.60
   3  -5  -3   51.79    2.90
   3  -5  -3   47.30    3.10
  -3   5   3   43.90    2.90
   2  -5  -3  104.89    5.90
   2  -5  -3   97.59    6.00
  -2   5   3   99.19    5.90
   1  -5  -3    0.20    0.50
   1  -5  -3    1.10    0.60
  -1   5   3    0.80    0.50
   0  -5  -3   35.30    2.20
   0   5   3   33.10    2.30
   0   5   3   32.00    2.00
  -1  -5  -3  360.96   20.80
   1   5   3  370.86   20.50
   1   5   3  350.76   20.80
  -2  -5  -3   17.70    1.50
   2   5   3   15.70    1.50
  -3  -5  -3   35.80    2.30
   3   5   3   31.00    2.40
  -4  -5  -3    8.20    1.20
   4   5   3    9.80    1.30
  -5  -5  -3   27.90    2.20
   5   5   3   25.40    2.20
  -6  -5  -3    4.30    1.20
   6   5   3    4.30    1.40
  -7  -5  -3   10.10    1.60
   7   5   3   15.20    1.90
  -8  -5  -3   10.30    1.70
   8   5   3    9.10    1.80
  -9  -5  -3   20.40    2.20
   9   5   3   12.60    2.20
 -10  -5  -3   19.80    2.50
  10   5   3   15.20    2.60
 -11  -5  -3    3.60    2.00
  11   5   3    3.30    2.70
 -12  -5  -3    0.10    2.30
  12   5   3    1.70    3.10
  14  -6  -3   38.60    3.80
 -14   6   3   41.70    3.90
  13  -6  -3   23.00    2.70
 -13   6   3   26.20    2.90
  12  -6  -3    0.20    1.60
 -12   6   3   -0.20    1.60
  11  -6  -3    9.30    1.90
 -11   6   3    6.80    1.60
  10  -6  -3   19.00    2.10
 -10   6   3   20.20    2.10
   9  -6  -3  252.27   14.90
  -9   6   3  254.27   14.80
   8  -6  -3   -0.40    1.00
  -8   6   3   -0.50    1.00
   7  -6  -3    7.80    1.20
  -7   6   3    6.50    1.20
   6  -6  -3    0.80    0.60
   6  -6  -3    1.00    1.00
  -6   6   3    0.60    0.90
   5  -6  -3   12.80    1.40
   5  -6  -3   10.80    1.00
  -5   6   3    8.60    1.20
   4  -6  -3   48.70    3.00
   4  -6  -3   49.60    3.10
  -4   6   3   44.50    3.00
   3  -6  -3   48.80    3.00
   3  -6  -3   45.60    3.10
  -3   6   3   47.70    3.00
   2  -6  -3  203.98   12.10
   2  -6  -3  210.38   12.00
  -2   6   3  208.18   11.90
   1  -6  -3   24.70    1.70
   1  -6  -3   20.10    1.70
  -1   6   3   20.70    1.50
   0  -6  -3  100.99    6.10
   0   6   3   98.69    6.20
   0   6   3  106.59    6.00
  -1  -6  -3  177.48   10.40
   1   6   3  179.68   10.50
  -2  -6  -3  173.18   10.20
   2   6   3  174.38   10.20
  -3  -6  -3   23.20    1.90
   3   6   3   22.70    2.00
  -4  -6  -3    2.90    0.80
   4   6   3    1.10    1.00
  -5  -6  -3   26.30    2.30
   5   6   3   28.10    2.40
  -6  -6  -3    6.40    1.40
   6   6   3    2.30    1.40
  -7  -6  -3   12.90    1.80
   7   6   3   14.10    2.00
  -8  -6  -3   76.19    5.10
   8   6   3   77.29    5.30
  -9  -6  -3   34.00    3.00
   9   6   3   28.80    3.10
 -10  -6  -3   -1.30    1.70
  10   6   3    1.40    2.10
 -11  -6  -3    4.80    2.20
  11   6   3    6.90    2.70
 -14   7   3   17.90    3.00
  13  -7  -3   14.70    2.40
 -13   7   3   15.10    2.40
  12  -7  -3   20.90    2.50
 -12   7   3   19.90    2.50
  11  -7  -3   22.70    2.60
 -11   7   3   21.70    2.50
  10  -7  -3   34.60    2.90
 -10   7   3   33.40    2.90
   9  -7  -3   25.30    2.40
  -9   7   3   27.50    2.40
   8  -7  -3   19.10    2.00
  -8   7   3   21.10    2.00
   7  -7  -3    1.30    1.10
  -7   7   3    0.70    1.00
   6  -7  -3    0.50    0.70
   6  -7  -3    0.20    0.90
  -6   7   3    0.80    0.90
   5  -7  -3    3.10    0.80
   5  -7  -3    1.10    0.90
  -5   7   3    0.90    0.80
   4  -7  -3    8.30    1.00
   4  -7  -3    6.10    1.10
  -4   7   3    7.90    1.00
   3  -7  -3   73.39    4.30
   3  -7  -3   71.79    4.40
  -3   7   3   66.49    4.30
   2  -7  -3    1.00    0.70
   2  -7  -3    0.40    0.80
  -2   7   3    1.90    0.70
   1  -7  -3   10.00    1.10
  -1   7   3   11.00    1.30
  -1   7   3   11.00    1.00
   0  -7  -3    4.50    0.90
   0   7   3    4.20    0.70
   0   7   3    6.40    1.10
  -1  -7  -3   66.99    4.10
   1   7   3   62.79    4.10
  -2  -7  -3   29.80    2.10
   2   7   3   27.60    2.20
  -3  -7  -3   17.60    1.80
   3   7   3   20.70    1.90
  -4  -7  -3   13.20    1.70
   4   7   3   20.10    1.90
  -5  -7  -3    2.30    1.20
   5   7   3    2.90    1.30
  -6  -7  -3   11.80    1.70
   6   7   3   14.50    2.00
  -7  -7  -3   17.40    2.10
   7   7   3   16.80    2.30
  -8  -7  -3   -0.20    1.50
   8   7   3    0.20    1.70
  -9  -7  -3   11.50    2.20
   9   7   3   14.90    2.70
 -10  -7  -3   -0.30    1.90
  10   7   3    2.10    2.40
 -11  -7  -3    6.00    2.90
 -14   8   3    0.00    2.40
 -13   8   3    0.60    2.20
  12  -8  -3    1.50    2.00
 -12   8   3    0.50    1.80
  11  -8  -3   19.90    2.40
 -11   8   3   20.40    2.40
  10  -8  -3    7.60    1.90
 -10   8   3    6.40    1.70
   9  -8  -3    7.00    1.70
  -9   8   3    3.80    1.50
   8  -8  -3    0.20    1.30
  -8   8   3    0.60    1.20
   7  -8  -3   13.40    1.70
  -7   8   3   14.00    1.70
   6  -8  -3   24.50    2.00
   6  -8  -3   26.40    2.20
  -6   8   3   24.80    2.10
   5  -8  -3   28.20    2.20
   5  -8  -3   26.80    2.10
  -5   8   3   27.70    2.10
   4  -8  -3    1.50    0.90
   4  -8  -3    3.00    0.90
  -4   8   3    2.60    0.80
   3  -8  -3   44.50    2.80
   3  -8  -3   39.00    2.90
  -3   8   3   41.60    2.80
   2  -8  -3    3.40    1.00
  -2   8   3    3.10    0.80
   1  -8  -3   34.80    2.60
  -1   8   3   38.10    2.40
  -1   8   3   36.30    2.60
   0  -8  -3   20.50    1.80
   0   8   3   22.20    1.90
  -1  -8  -3   10.10    1.40
   1   8   3   11.90    1.50
  -2  -8  -3   27.70    2.40
   2   8   3   34.00    2.50
  -3  -8  -3   42.60    3.10
   3   8   3   42.50    3.10
  -4  -8  -3   34.40    2.70
   4   8   3   32.00    2.80
  -5  -8  -3   45.40    3.40
   5   8   3   45.50    3.50
  -6  -8  -3   58.39    4.00
   6   8   3   51.89    4.10
  -7  -8  -3   25.80    2.60
   7   8   3   25.90    2.80
  -8  -8  -3   15.40    2.30
   8   8   3   17.10    2.60
  -9  -8  -3    8.40    2.20
   9   8   3   12.10    2.60
 -10  -8  -3    1.20    2.30
  10   8   3    2.80    2.60
 -13   9   3   15.30    2.80
 -12   9   3   -1.20    1.90
  11  -9  -3   15.10    2.50
 -11   9   3   16.80    2.40
  10  -9  -3    0.50    1.50
 -10   9   3    0.10    1.60
   9  -9  -3    0.70    1.60
  -9   9   3   -0.90    1.40
   8  -9  -3    1.30    1.50
  -8   9   3   -0.20    1.30
   7  -9  -3   35.00    2.70
  -7   9   3   29.70    2.60
   6  -9  -3    5.90    1.20
   6  -9  -3    6.20    1.50
  -6   9   3    5.10    1.30
   5  -9  -3   -0.20    1.00
   5  -9  -3    0.00    1.00
  -5   9   3   -0.50    0.90
   4  -9  -3    1.70    1.20
   4  -9  -3    0.50    0.90
  -4   9   3    1.30    0.90
   3  -9  -3   86.59    5.40
   3  -9  -3   81.89    5.20
  -3   9   3   85.09    5.20
   2  -9  -3   31.90    2.60
  -2   9   3   40.70    2.80
  -2   9   3   40.90    2.80
   1  -9  -3   98.49    6.10
  -1   9   3  102.09    6.20
   0  -9  -3    2.00    1.00
   0   9   3    1.80    1.10
  -1  -9  -3  113.99    6.80
   1   9   3  106.59    6.80
  -2  -9  -3    7.10    1.40
   2   9   3    4.50    1.40
  -3  -9  -3    3.60    1.30
   3   9   3    3.10    1.40
  -4  -9  -3   50.89    3.70
   4   9   3   50.39    3.80
  -5  -9  -3    5.80    1.50
   5   9   3    6.70    1.70
  -6  -9  -3   11.90    2.00
   6   9   3   13.70    2.20
  -7  -9  -3    1.30    1.70
   7   9   3    0.20    1.90
  -8  -9  -3   -0.50    1.80
   8   9   3    3.00    2.40
  -9  -9  -3    2.30    2.20
   9   9   3   -0.50    2.50
 -13  10   3   -0.20    2.40
 -12  10   3   16.40    2.80
 -11  10   3    0.40    2.00
 -10  10   3    1.10    1.80
   9 -10  -3    1.60    1.60
  -9  10   3   -0.90    1.60
   8 -10  -3    2.20    1.50
  -8  10   3    2.80    1.50
   7 -10  -3   -0.10    1.50
  -7  10   3    0.30    1.30
   6 -10  -3    4.70    1.50
   6 -10  -3    4.20    1.30
  -6  10   3    5.30    1.40
   5 -10  -3   47.00    3.60
   5 -10  -3   49.30    3.40
  -5  10   3   48.70    3.40
   4 -10  -3    3.90    1.30
   4 -10  -3    5.90    1.20
  -4  10   3    6.80    1.30
   3 -10  -3    2.90    1.10
  -3  10   3    2.90    1.20
   2 -10  -3    9.50    1.40
  -2  10   3    7.20    1.40
   1 -10  -3    0.80    1.10
  -1  10   3    1.00    1.10
   0 -10  -3    0.30    1.10
   0  10   3    0.00    1.10
  -1 -10  -3   40.80    3.10
   1  10   3   39.50    3.10
  -2 -10  -3   56.99    4.00
   2  10   3   55.79    4.00
  -3 -10  -3    0.40    1.30
   3  10   3   -1.90    1.30
  -4 -10  -3    5.80    1.50
   4  10   3    7.50    1.80
  -5 -10  -3   -0.60    1.50
   5  10   3   -0.30    1.60
  -6 -10  -3    2.40    1.70
   6  10   3    3.60    2.00
  -7 -10  -3   -1.40    1.80
   7  10   3   -0.80    2.00
  -8 -10  -3    5.00    2.60
   8  10   3    0.30    2.40
 -12  11   3    2.30    2.50
 -11  11   3   11.50    2.60
 -10  11   3    2.70    1.90
  -9  11   3   -2.00    1.60
   8 -11  -3    1.00    1.80
  -8  11   3    0.80    1.60
   7 -11  -3   17.10    2.20
  -7  11   3   21.70    2.40
   6 -11  -3    1.00    1.40
  -6  11   3    1.80    1.40
   5 -11  -3    1.70    1.30
   5 -11  -3    1.00    1.30
  -5  11   3    0.10    1.20
   4 -11  -3    3.00    1.40
  -4  11   3    3.20    1.40
   3 -11  -3    8.50    1.50
  -3  11   3    9.10    1.60
   2 -11  -3    7.50    1.50
  -2  11   3   10.30    1.70
   1 -11  -3   71.79    4.80
  -1  11   3   73.69    4.80
   0 -11  -3   51.59    3.90
   0  11   3   57.59    4.00
  -1 -11  -3    0.80    1.30
   1  11   3    2.00    1.40
  -2 -11  -3   16.60    2.10
   2  11   3   18.20    2.20
  -3 -11  -3    0.60    1.40
   3  11   3    1.40    1.60
  -4 -11  -3    1.30    1.50
   4  11   3   -1.00    1.70
  -5 -11  -3   40.30    3.40
   5  11   3   31.70    3.40
  -6 -11  -3   22.50    2.80
   6  11   3   25.10    3.10
  -7 -11  -3    9.10    2.70
   7  11   3   13.30    2.80
 -11  12   3    2.60    2.30
 -10  12   3    3.40    2.10
  -9  12   3    3.60    2.10
  -8  12   3    1.10    1.60
  -7  12   3    0.30    1.70
   6 -12  -3   -0.10    1.70
  -6  12   3    0.60    1.40
   5 -12  -3   30.10    2.90
  -5  12   3   30.80    3.00
   4 -12  -3    0.30    1.30
  -4  12   3    1.40    1.70
   3 -12  -3   24.70    2.50
  -3  12   3   25.20    2.50
   2 -12  -3  120.69    7.40
  -2  12   3  118.59    7.50
   1 -12  -3   63.49    4.60
  -1  12   3   68.59    4.60
   0 -12  -3    2.40    1.50
   0  12   3    8.20    1.80
  -1 -12  -3    0.30    1.40
   1  12   3    0.50    1.50
  -2 -12  -3    4.80    1.70
   2  12   3    5.60    1.80
  -3 -12  -3   21.40    2.50
   3  12   3   18.60    2.70
  -4 -12  -3   -0.10    1.80
   4  12   3    1.30    2.10
  -5 -12  -3    6.40    2.20
   5  12   3    2.10    2.30
   6  12   3   -1.40    2.30
 -10  13   3    7.00    2.30
  -9  13   3    4.10    2.40
  -8  13   3   13.10    2.50
   5 -13  -3   19.10    2.40
  -5  13   3   19.00    2.40
   4 -13  -3    8.60    2.00
  -4  13   3    8.30    2.10
   3 -13  -3    1.50    1.50
  -3  13   3    1.10    1.60
   2 -13  -3    2.80    1.60
  -2  13   3    1.00    1.90
   1 -13  -3    0.70    1.50
  -1  13   3   -0.30    1.60
   0 -13  -3    3.40    1.80
   0  13   3    3.70    1.80
  -1 -13  -3   11.80    2.10
   1  13   3   11.70    2.40
  -2 -13  -3   -0.50    1.70
   2  13   3    3.10    2.20
  -3 -13  -3    4.30    2.10
   3  13   3    1.40    2.40
  -4 -13  -3    5.70    2.20
   4  13   3    6.20    2.50
  -9  14   3    1.90    2.70
   4 -14  -3    4.90    1.80
   3 -14  -3   17.70    2.40
  -3  14   3   13.40    2.40
   2 -14  -3    1.20    1.80
  -2  14   3    2.50    1.90
   1 -14  -3   -0.70    1.80
  -1  14   3   -0.70    2.10
   0 -14  -3    6.40    2.10
   0  14   3    6.80    2.40
  -1 -14  -3   16.50    2.60
   1  14   3   11.60    2.50
  -2 -14  -3    0.70    2.00
   2  14   3    1.40    2.40
   4 -15  -3    0.90    2.00
   3 -15  -3   -2.10    2.00
   2 -15  -3   -0.70    2.10
   1 -15  -3   -0.20    2.10
  -1  15   3    2.60    2.50
   0 -15  -3    3.30    2.20
   0  15   3    5.00    2.70
   0 -16   4    0.80    2.30
   1 -16   4    2.10    2.40
   2 -16   4    5.40    2.30
   3 -16   4   24.10    3.10
   4 -16   4   -0.30    2.20
   5 -16   4    1.10    2.30
  -6  16  -4   18.50    2.90
   6 -16   4   20.20    3.10
  -3 -15   4   42.90    4.30
  -2 -15   4    6.10    2.30
  -1 -15   4   12.20    2.50
   0 -15   4    2.50    1.90
   1 -15   4    3.60    2.00
   2 -15   4    4.60    2.10
   3 -15   4    1.40    1.90
  -4  15  -4    2.30    1.80
   4 -15   4    2.60    2.10
   5 -15   4   27.30    3.10
  -6  15  -4   -0.70    1.90
   6 -15   4   -1.00    2.00
  -7  15  -4    0.10    2.10
   7 -15   4   -1.20    2.10
  -8  15  -4   -0.60    2.30
   8 -15   4   -1.00    2.20
  -6 -14   4    1.20    2.60
  -5 -14   4    7.10    2.50
  -4 -14   4   10.90    2.30
  -3 -14   4    5.00    2.10
  -2 -14   4    1.20    1.90
  -1 -14   4    7.90    2.00
   0 -14   4   42.10    3.70
   1 -14   4   10.70    2.10
   2 -14   4   15.30    2.20
  -3  14  -4   16.20    2.10
   3 -14   4   16.90    2.40
  -4  14  -4    1.60    1.60
   4 -14   4    2.90    1.80
  -5  14  -4   41.90    3.50
   5 -14   4   32.70    3.40
  -6  14  -4    0.60    1.80
   6 -14   4    0.70    1.70
  -7  14  -4   -0.40    1.80
   7 -14   4   -0.80    1.80
  -8  14  -4    6.90    2.30
   8 -14   4    5.30    2.20
  -9  14  -4   -0.80    2.30
   9 -14   4    2.10    2.10
   7  13  -4   42.20    4.20
  -7 -13   4   38.20    3.90
   6  13  -4    7.10    2.40
  -6 -13   4    8.20    2.60
  -5 -13   4   -0.60    1.80
  -4 -13   4    8.00    2.10
  -3 -13   4   12.20    2.10
  -2 -13   4   15.50    2.10
  -1 -13   4   12.50    2.00
   0 -13   4    1.10    1.50
   1 -13   4    6.10    1.60
  -2  13  -4   22.60    2.20
   2 -13   4   19.00    2.40
  -3  13  -4    0.80    1.50
   3 -13   4    0.60    1.50
  -4  13  -4    2.20    1.60
   4 -13   4   -0.60    1.40
  -5  13  -4   20.20    2.20
   5 -13   4   15.00    2.20
  -6  13  -4    0.70    1.50
   6 -13   4    0.70    1.60
  -7  13  -4    0.30    1.70
   7 -13   4    1.40    1.60
  -8  13  -4    0.20    1.70
   8 -13   4    2.70    2.00
  -9  13  -4    1.00    2.00
   9 -13   4    2.50    2.20
 -10  13  -4    7.50    2.50
   8  12  -4    7.80    2.70
  -8 -12   4    5.50    2.30
   7  12  -4    0.00    2.10
  -7 -12   4    1.10    2.00
   6  12  -4   13.30    2.40
  -6 -12   4   21.10    2.50
   5  12  -4   -0.60    1.90
  -5 -12   4   -0.20    1.60
   4  12  -4   40.30    3.50
  -4 -12   4   38.60    3.30
  -3 -12   4   46.40    3.60
  -2 -12   4    2.80    1.40
  -1 -12   4    1.90    1.40
   0  12  -4   12.90    1.80
   0 -12   4   11.90    1.70
  -1  12  -4   85.49    5.40
   1 -12   4   82.99    5.50
  -2  12  -4   33.40    2.80
   2 -12   4   29.40    2.80
  -3  12  -4    4.50    1.30
   3 -12   4    6.30    1.50
  -4  12  -4   15.10    1.80
   4 -12   4   13.90    2.00
  -5  12  -4   -1.20    1.20
   5 -12   4   -0.70    1.40
  -6  12  -4   20.30    2.30
   6 -12   4   19.20    2.20
  -7  12  -4   51.29    3.90
   7 -12   4   53.19    3.90
  -8  12  -4    0.60    1.50
   8 -12   4    0.70    1.80
  -9  12  -4   -1.10    1.70
   9 -12   4   -0.10    1.60
 -10  12  -4   27.10    3.00
  10 -12   4   30.20    2.90
 -11  12  -4    0.00    2.10
   9  11  -4   -2.00    2.40
  -9 -11   4    1.90    2.50
   8  11  -4   -0.80    2.20
  -8 -11   4    0.20    1.80
   7  11  -4    1.70    2.00
  -7 -11   4    2.10    1.90
   6  11  -4    4.00    1.80
  -6 -11   4    2.10    1.60
   5  11  -4    4.40    1.70
  -5 -11   4    7.20    1.70
   4  11  -4   20.50    2.20
  -4 -11   4   14.40    2.00
   3  11  -4    0.10    1.20
  -3 -11   4   -0.30    1.20
   2  11  -4    8.90    1.50
  -2 -11   4    9.90    1.60
   1  11  -4   26.00    2.10
  -1 -11   4   17.40    2.10
   0  11  -4  160.58    9.50
   0 -11   4  159.08    9.60
  -1  11  -4   18.50    1.80
   1 -11   4   17.90    2.00
  -2  11  -4   36.60    2.80
   2 -11   4   36.30    2.90
  -3  11  -4   15.60    1.80
   3 -11   4   16.60    1.90
  -4  11  -4    0.90    1.20
   4 -11   4   -0.20    1.10
  -5  11  -4   17.00    2.00
   5 -11   4   16.90    2.00
  -6  11  -4    8.70    1.60
   6 -11   4   11.30    1.60
  -7  11  -4    6.10    1.60
   7 -11   4    8.30    1.60
  -8  11  -4   24.00    2.50
   8 -11   4   21.10    2.30
  -9  11  -4    4.50    1.70
   9 -11   4    1.30    1.50
  10 -11   4   26.40    2.80
 -11  11  -4    5.10    2.00
 -12  11  -4    0.70    2.20
  10  10  -4    0.50    2.70
   9  10  -4    1.70    2.20
  -9 -10   4    0.90    2.10
   8  10  -4    6.50    2.20
  -8 -10   4    9.80    2.10
   7  10  -4    2.20    1.80
  -7 -10   4    2.00    1.70
   6  10  -4   71.39    5.00
  -6 -10   4   72.29    4.90
   5  10  -4    9.40    1.70
  -5 -10   4    4.90    1.50
   4  10  -4    0.10    1.40
  -4 -10   4    2.80    1.30
   3  10  -4   38.00    3.00
  -3 -10   4   47.90    3.20
   2  10  -4   88.19    5.40
   2  10  -4   84.09    5.50
  -2 -10   4   93.29    5.60
   1  10  -4    3.70    1.00
   1  10  -4    0.70    1.00
  -1 -10   4    2.90    1.10
   0  10  -4    5.90    1.10
   0 -10   4    8.00    1.30
   1 -10   4  153.18    9.20
  -2  10  -4   26.30    2.20
   2 -10   4   30.40    2.40
  -3  10  -4    8.90    1.30
   3 -10   4    5.90    1.20
  -4  10  -4   10.80    1.50
   4 -10   4   10.90    1.50
  -5  10  -4    0.30    1.00
   5 -10   4    0.50    1.10
  -6  10  -4   -0.70    1.10
   6 -10   4    0.70    1.10
  -7  10  -4   -0.50    1.20
   7 -10   4    0.40    1.20
  -8  10  -4    4.50    1.40
   8 -10   4    2.10    1.30
  -9  10  -4   -0.60    1.40
   9 -10   4    0.10    1.60
 -10  10  -4    4.80    1.70
  10 -10   4    5.00    1.60
 -11  10  -4   61.19    4.60
 -12  10  -4    6.50    2.20
  11   9  -4   -1.60    2.80
  10   9  -4   35.70    3.70
   9   9  -4    1.40    2.00
  -9  -9   4    0.70    1.80
   8   9  -4   29.40    3.20
  -8  -9   4   32.00    3.10
   7   9  -4   84.99    5.70
  -7  -9   4   83.99    5.50
   6   9  -4   12.00    1.90
  -6  -9   4   11.40    1.70
   5   9  -4   14.00    1.80
  -5  -9   4   12.80    1.70
   4   9  -4   83.29    5.60
  -4  -9   4   93.79    5.60
   3   9  -4   34.90    2.50
   3   9  -4   32.10    2.50
  -3  -9   4   37.70    2.70
   2   9  -4   79.59    4.80
   2   9  -4   78.19    4.80
  -2  -9   4   73.69    4.90
   1   9  -4    1.30    0.80
   1   9  -4    0.90    0.80
  -1  -9   4    1.80    1.00
   0   9  -4   47.40    3.00
   0   9  -4   42.00    3.00
   0  -9   4   50.19    3.20
  -1   9  -4   23.60    1.90
  -1   9  -4   21.60    1.80
   1  -9   4   23.00    2.00
  -2   9  -4    9.40    1.20
   2  -9   4    8.50    1.30
  -3   9  -4   14.00    1.60
   3  -9   4   17.90    1.70
  -4   9  -4  108.99    6.90
   4  -9   4  116.89    6.90
  -5   9  -4   42.10    3.00
   5  -9   4   44.00    3.10
  -6   9  -4   97.49    5.80
   6  -9   4   88.29    5.80
  -7   9  -4   11.20    1.60
   7  -9   4   13.00    1.60
  -8   9  -4    9.00    1.60
   8  -9   4    9.60    1.50
  -9   9  -4    5.50    1.60
   9  -9   4    7.30    1.50
 -10   9  -4    2.20    1.50
  10  -9   4    2.90    1.60
 -11   9  -4    3.10    1.70
  11  -9   4    3.30    1.60
 -12   9  -4    5.90    2.10
 -13   9  -4   -0.50    2.40
  11   8  -4   -1.10    2.20
  10   8  -4   15.40    2.60
   9   8  -4   -2.00    1.60
   8   8  -4    7.70    1.80
  -8  -8   4    6.30    1.70
   7   8  -4   25.40    2.60
  -7  -8   4   27.80    2.40
   6   8  -4   77.29    5.00
  -6  -8   4   76.69    4.90
   5   8  -4    4.20    1.30
   5   8  -4    8.90    1.50
  -5  -8   4    7.50    1.30
   4   8  -4   52.29    3.50
   4   8  -4   47.80    3.30
  -4  -8   4   55.49    3.50
   3   8  -4   66.99    4.30
   3   8  -4   67.59    4.20
  -3  -8   4   71.69    4.40
   2   8  -4   14.30    1.30
   2   8  -4   13.90    1.40
  -2  -8   4   14.20    1.50
   1   8  -4   59.39    3.50
   1   8  -4   54.59    3.40
  -1  -8   4   52.59    3.50
   0   8  -4   75.59    4.30
   0   8  -4   66.99    4.40
   0  -8   4   73.09    4.50
  -1   8  -4   32.00    1.90
  -1   8  -4   29.40    2.10
   1  -8   4   22.10    2.10
  -2   8  -4    0.20    0.70
  -2   8  -4    1.30    0.60
   2  -8   4    0.40    0.60
  -3   8  -4   47.00    3.00
   3  -8   4   41.20    3.00
  -4   8  -4    8.40    1.10
   4  -8   4    6.50    1.10
  -5   8  -4   -0.30    0.90
   5  -8   4    0.10    0.90
  -6   8  -4   89.79    5.50
   6  -8   4   88.59    5.50
  -7   8  -4   50.49    3.60
   7  -8   4   55.99    3.60
  -8   8  -4   74.39    5.00
   8  -8   4   80.19    5.00
  -9   8  -4   79.89    5.30
   9  -8   4   83.59    5.20
 -10   8  -4   19.70    2.20
  10  -8   4   18.20    2.10
 -11   8  -4    6.00    1.80
  11  -8   4    8.90    1.80
 -12   8  -4    8.90    2.30
 -13   8  -4   35.90    3.70
  12   7  -4    2.40    2.40
  11   7  -4   -0.30    2.10
  10   7  -4    3.30    1.90
   9   7  -4   32.50    3.10
   8   7  -4   31.30    3.00
  -8  -7   4   39.30    2.90
   7   7  -4    9.40    1.60
  -7  -7   4    8.20    1.40
   6   7  -4   12.40    1.70
  -6  -7   4   13.60    1.40
  -6  -7   4   15.70    1.50
   5   7  -4    0.60    1.10
   5   7  -4    1.80    0.90
  -5  -7   4    1.20    0.90
   4   7  -4    7.70    1.20
   4   7  -4    7.10    1.00
  -4  -7   4    8.70    1.10
   3   7  -4    2.60    0.90
   3   7  -4    1.50    0.80
  -3  -7   4    1.00    0.80
   2   7  -4  104.29    6.20
   2   7  -4  108.99    6.20
  -2  -7   4  100.89    6.30
   1   7  -4    3.50    0.70
   1   7  -4    3.00    0.70
  -1  -7   4    2.50    0.80
   0   7  -4   24.60    1.60
   0   7  -4   18.20    1.70
   0  -7   4   22.60    1.70
  -1   7  -4   17.10    1.60
  -1   7  -4   20.80    1.30
   1  -7   4   21.50    1.60
  -2   7  -4   21.10    1.70
  -2   7  -4   23.90    1.40
   2  -7   4   22.30    1.80
  -3   7  -4   54.19    3.50
   3  -7   4   54.79    3.50
  -4   7  -4    6.60    1.10
   4  -7   4    8.60    1.00
  -5   7  -4   28.10    2.20
   5  -7   4   32.40    2.30
  -6   7  -4   88.39    5.30
   6  -7   4   83.69    5.30
  -7   7  -4    2.20    1.00
   7  -7   4    1.30    1.00
  -8   7  -4   38.90    2.90
   8  -7   4   38.20    2.90
  -9   7  -4  162.78    9.80
   9  -7   4  164.68    9.80
 -10   7  -4   13.60    1.90
  10  -7   4   11.80    1.80
 -11   7  -4    1.80    1.50
  11  -7   4    1.50    1.40
 -12   7  -4    0.10    1.70
 -13   7  -4    3.90    2.10
 -14   7  -4    8.00    2.50
  12   6  -4    2.80    2.40
  11   6  -4   11.10    2.30
  10   6  -4   -0.70    1.60
   9   6  -4   -0.80    1.40
   8   6  -4   30.20    2.70
  -8  -6   4   32.10    2.60
   7   6  -4   56.59    3.80
  -7  -6   4   52.29    3.50
  -7  -6   4   53.69    3.50
   6   6  -4   21.70    2.10
  -6  -6   4   24.40    1.90
  -6  -6   4   23.50    1.70
   5   6  -4    1.50    0.70
   5   6  -4    1.90    0.90
  -5  -6   4    2.90    0.80
   4   6  -4   57.09    3.60
   4   6  -4   56.09    3.60
  -4  -6   4   57.69    3.60
   3   6  -4  501.45   28.30
   3   6  -4  481.75   28.30
  -3  -6   4  506.05   28.40
   2   6  -4  192.98   11.40
   2   6  -4  200.78   11.40
  -2  -6   4  197.98   11.40
   1   6  -4  102.39    6.10
   1   6  -4  105.19    6.00
  -1  -6   4   98.49    6.10
   0   6  -4   -0.10    0.50
   0   6  -4    0.90    0.60
   0  -6   4    0.80    0.60
  -1   6  -4    3.40    0.40
  -1   6  -4    3.60    0.60
   1  -6   4    2.80    0.70
  -2   6  -4  101.09    6.00
  -2   6  -4  104.09    6.20
   2  -6   4  114.79    6.30
  -3   6  -4  158.78    9.60
   3  -6   4  168.88    9.60
  -4   6  -4   31.90    2.50
   4  -6   4   38.40    2.20
   4  -6   4   37.50    2.50
  -5   6  -4   14.30    1.50
   5  -6   4   17.80    1.50
  -6   6  -4   14.70    1.40
   6  -6   4   12.50    1.30
  -7   6  -4   31.60    2.40
   7  -6   4   30.20    2.40
  -8   6  -4   27.30    2.20
   8  -6   4   24.60    2.30
  -9   6  -4    1.60    1.20
   9  -6   4    1.30    1.20
 -10   6  -4   68.89    4.60
  10  -6   4   69.39    4.70
 -11   6  -4    7.50    1.70
  11  -6   4   12.50    1.90
 -12   6  -4   -1.80    1.80
 -13   6  -4   15.40    2.40
 -14   6  -4    4.20    2.20
  13   5  -4    1.30    2.40
  12   5  -4    8.80    2.30
  11   5  -4   34.60    3.30
  10   5  -4   -1.20    1.50
   9   5  -4   -0.20    1.30
   8   5  -4  134.69    8.30
  -8  -5   4  136.29    8.10
  -8  -5   4  138.59    8.10
   7   5  -4   21.90    2.00
  -7  -5   4   19.80    1.70
  -7  -5   4   16.60    1.70
   6   5  -4  123.89    7.20
  -6  -5   4  115.39    7.00
  -6  -5   4  116.19    7.00
   5   5  -4    6.20    1.10
  -5  -5   4    6.50    0.90
  -5  -5   4    7.40    1.00
   4   5  -4   39.20    2.70
   4   5  -4   50.39    2.80
  -4  -5   4   39.90    2.80
   3   5  -4   66.39    4.00
   3   5  -4   65.99    4.00
  -3  -5   4   66.59    4.00
   2   5  -4   49.00    3.10
   2   5  -4   54.99    3.10
  -2  -5   4   45.50    3.10
   1   5  -4  178.88   10.40
   1   5  -4  178.38   10.30
  -1  -5   4  179.48   10.40
   0   5  -4    3.70    0.50
   0   5  -4    3.90    0.70
   0  -5   4    2.80    0.70
  -1   5  -4    7.00    0.80
  -1   5  -4    7.10    0.60
   1  -5   4    9.10    0.90
  -2   5  -4   55.19    3.60
   2  -5   4   61.69    3.60
  -3   5  -4  178.18   10.20
   3  -5   4  174.38   10.20
  -4   5  -4  540.15   31.30
   4  -5   4  559.54   31.10
   4  -5   4  541.05   31.30
  -5   5  -4   32.40    2.50
   5  -5   4   38.70    2.50
   5  -5   4   38.10    2.30
  -6   5  -4    1.50    0.80
   6  -5   4    1.30    0.80
   6  -5   4    3.20    0.70
  -7   5  -4  171.28   10.20
   7  -5   4  175.28   10.20
  -8   5  -4  237.38   13.90
   8  -5   4  239.38   13.90
  -9   5  -4   54.69    3.90
   9  -5   4   62.49    4.00
 -10   5  -4    0.80    1.20
  10  -5   4    0.40    1.30
 -11   5  -4    0.60    1.50
  11  -5   4    0.10    1.20
 -12   5  -4   43.50    3.50
 -13   5  -4    7.10    2.30
  13   4  -4   -1.90    2.20
  12   4  -4    3.20    2.00
  11   4  -4   24.00    2.70
  10   4  -4    2.30    1.50
   9   4  -4   32.40    2.90
  -9  -4   4   36.00    2.60
   8   4  -4   -1.50    1.10
  -8  -4   4    0.20    0.90
  -8  -4   4    0.20    0.80
   7   4  -4   25.10    2.10
  -7  -4   4   24.50    1.80
  -7  -4   4   20.20    1.80
   6   4  -4    5.10    1.10
  -6  -4   4    5.00    0.90
  -6  -4   4    6.20    0.90
   5   4  -4   25.60    2.00
  -5  -4   4   27.50    1.90
  -5  -4   4   28.80    1.90
   4   4  -4   16.40    1.40
   4   4  -4   17.30    1.30
  -4  -4   4   14.50    1.20
   3   4  -4   11.40    1.10
   3   4  -4   10.30    1.00
  -3  -4   4   10.90    1.00
   2   4  -4  432.06   24.40
   2   4  -4  436.36   24.40
  -2  -4   4  414.86   24.40
   1   4  -4    3.40    0.50
   1   4  -4    0.90    0.50
  -1  -4   4    1.70    0.50
   0   4  -4    5.60    0.60
   0   4  -4    8.10    0.80
   0  -4   4    5.60    0.70
  -1   4  -4  302.87   17.10
  -1   4  -4  298.07   17.30
   1  -4   4  303.97   17.30
  -2   4  -4  110.89    6.60
   2  -4   4  113.49    6.60
  -3   4  -4  219.38   12.80
   3  -4   4  217.88   12.60
   3  -4   4  228.88   12.80
  -4   4  -4   -0.30    0.60
   4  -4   4   -0.40    0.50
   4  -4   4    0.10    0.40
  -5   4  -4   26.50    1.90
   5  -4   4   26.00    1.90
   5  -4   4   26.60    1.70
  -6   4  -4   37.00    2.50
   6  -4   4   37.30    2.50
   6  -4   4   38.40    2.40
  -7   4  -4    6.40    1.10
   7  -4   4    8.10    1.00
   7  -4   4    6.40    1.00
  -8   4  -4   91.19    5.80
   8  -4   4   97.99    5.70
   8  -4   4   93.59    5.80
  -9   4  -4   96.09    6.10
   9  -4   4   99.99    6.10
 -10   4  -4    0.60    1.30
  10  -4   4   -0.30    1.10
 -11   4  -4    9.30    1.70
  11  -4   4   12.50    1.80
 -12   4  -4    4.30    1.80
  12  -4   4    0.40    1.60
  14   3  -4    9.80    2.80
  13   3  -4    1.90    2.30
  12   3  -4    0.20    1.80
  11   3  -4    3.00    1.60
 -11  -3   4    1.70    1.40
  10   3  -4   10.00    1.70
 -10  -3   4    8.70    1.50
   9   3  -4    2.20    1.20
  -9  -3   4    2.70    1.10
   8   3  -4    2.30    1.20
  -8  -3   4    3.10    1.00
   7   3  -4   61.39    3.90
  -7  -3   4   59.09    3.70
  -7  -3   4   61.69    3.80
   6   3  -4    4.60    1.00
  -6  -3   4    9.10    1.00
  -6  -3   4    7.30    0.90
   5   3  -4   43.90    2.80
  -5  -3   4   45.40    2.70
  -5  -3   4   39.70    2.60
   4   3  -4  433.76   25.10
  -4  -3   4  434.46   25.00
  -4  -3   4  448.16   25.00
   3   3  -4    7.30    0.80
   3   3  -4    6.90    0.80
  -3  -3   4    6.20    0.70
   2   3  -4  134.49    7.70
   2   3  -4  126.69    7.70
  -2  -3   4  134.89    7.60
   1   3  -4   52.69    3.10
   1   3  -4   51.29    3.20
  -1  -3   4   51.99    3.10
   0   3  -4  617.24   34.10
   0   3  -4  585.74   34.20
   0  -3   4  598.34   34.20
  -1   3  -4   26.50    1.50
   1  -3   4   22.40    1.70
  -2   3  -4  623.44   34.70
   2  -3   4  617.94   34.60
   2  -3   4  588.44   34.70
  -3   3  -4    6.40    0.80
   3  -3   4    6.10    0.50
   3  -3   4    5.10    0.70
  -4   3  -4  123.69    7.10
   4  -3   4  123.19    7.00
   4  -3   4  117.99    7.10
  -5   3  -4  142.49    8.20
  -5   3  -4  138.79    8.20
   5  -3   4  137.39    8.10
  -6   3  -4   80.89    5.00
  -6   3  -4   81.09    5.00
   6  -3   4   84.69    4.90
  -7   3  -4    2.90    0.90
  -7   3  -4    2.30    0.90
   7  -3   4    1.80    0.80
  -8   3  -4  434.06   25.30
  -8   3  -4  435.26   25.30
   8  -3   4  452.25   25.30
  -9   3  -4   74.39    4.80
  -9   3  -4   74.99    4.90
   9  -3   4   75.69    4.80
 -10   3  -4    2.70    1.30
 -10   3  -4    3.30    1.30
  10  -3   4    1.50    1.40
 -11   3  -4    0.10    1.50
 -11   3  -4   -0.30    1.20
  12  -3   4    2.60    1.50
  14   2  -4    1.90    2.20
  13   2  -4   32.60    3.50
  12   2  -4   -0.20    1.60
 -12  -2   4    1.00    1.40
  11   2  -4   34.00    2.90
 -11  -2   4   29.00    2.80
  10   2  -4    5.70    1.50
 -10  -2   4    4.80    1.30
   9   2  -4  209.28   12.10
  -9  -2   4  201.18   12.00
   8   2  -4   20.70    1.90
  -8  -2   4   20.10    1.70
   7   2  -4   63.89    4.20
  -7  -2   4   66.79    4.00
  -7  -2   4   69.49    4.10
   6   2  -4    0.30    0.70
  -6  -2   4    0.70    0.50
  -6  -2   4   -0.40    0.60
   5   2  -4    5.30    0.90
  -5  -2   4    6.40    0.70
  -5  -2   4    6.70    0.80
   4   2  -4  170.68    9.80
  -4  -2   4  171.58    9.60
  -4  -2   4  161.58    9.70
   3   2  -4    0.80    0.50
   3   2  -4    0.50    0.50
  -3  -2   4    0.50    0.40
   2   2  -4  133.19    7.90
   2   2  -4  137.39    7.80
  -2  -2   4  135.89    7.80
   1   2  -4    0.80    0.50
   1   2  -4    1.00    0.40
  -1  -2   4    0.90    0.30
   0   2  -4    0.60    0.30
   0   2  -4    1.10    0.40
   0  -2   4    0.30    0.40
  -1   2  -4  233.48   13.50
  -1   2  -4  242.48   13.40
   1  -2   4  228.98   13.50
  -2   2  -4  446.16   25.40
  -2   2  -4  433.76   25.30
   2  -2   4  453.95   25.30
  -3   2  -4  103.79    5.90
  -3   2  -4   99.79    5.90
   3  -2   4   99.69    5.80
  -4   2  -4   98.39    5.50
  -4   2  -4   90.89    5.50
   4  -2   4   90.09    5.40
  -5   2  -4    3.70    0.80
  -5   2  -4    5.90    0.80
   5  -2   4    5.50    0.80
  -6   2  -4   68.49    4.00
  -6   2  -4   66.99    4.10
   6  -2   4   62.79    4.00
  -7   2  -4    0.40    0.80
  -7   2  -4   -0.30    0.70
   7  -2   4    0.00    0.90
  -8   2  -4   21.70    1.80
  -8   2  -4   18.60    1.70
   8  -2   4   18.40    1.90
  -9   2  -4   18.40    1.90
  -9   2  -4   21.50    2.00
   9  -2   4   19.40    2.00
 -10   2  -4    0.30    1.20
 -10   2  -4   -0.90    1.20
  10  -2   4    0.90    1.30
 -11   2  -4   -0.70    1.50
  11  -2   4   -0.20    1.50
 -12   2  -4   10.40    1.80
  14   1  -4   -1.40    2.20
  13   1  -4   11.40    2.20
 -13  -1   4    6.40    2.00
  12   1  -4    0.40    1.40
 -12  -1   4    0.00    1.40
  11   1  -4    0.70    1.30
 -11  -1   4    0.60    1.20
  10   1  -4  123.09    7.60
 -10  -1   4  124.39    7.50
   9   1  -4    0.10    1.00
  -9  -1   4   -0.50    0.90
   8   1  -4   42.10    3.10
  -8  -1   4   50.09    3.10
   7   1  -4  164.88   10.00
  -7  -1   4  173.18    9.90
  -7  -1   4  170.28    9.70
   6   1  -4   26.50    1.90
  -6  -1   4   24.60    1.60
  -6  -1   4   24.40    1.80
   5   1  -4  117.99    7.30
  -5  -1   4  118.99    7.20
  -5  -1   4  129.49    7.10
   4   1  -4    9.30    1.00
  -4  -1   4    9.00    0.70
  -4  -1   4    8.20    0.90
   3   1  -4  265.77   14.80
  -3  -1   4  257.07   14.70
  -3  -1   4  250.67   14.80
   2   1  -4   72.19    4.10
   2   1  -4   66.99    4.10
  -2  -1   4   68.99    4.00
   1   1  -4 2480.65  145.49
   1   1  -4 2562.54  145.49
  -1  -1   4 2660.93  145.49
   0   1  -4  206.98   11.90
   0   1  -4  210.98   12.00
  -1   1  -4   10.30    0.80
  -1   1  -4    8.70    0.80
  -1   1  -4   10.60    0.90
  -2   1  -4   32.60    2.10
  -2   1  -4   33.60    2.10
   2  -1   4   34.50    2.10
  -3   1  -4    5.30    0.70
  -3   1  -4    4.90    0.60
   3  -1   4    4.40    0.60
  -4   1  -4   70.79    4.40
  -4   1  -4   74.39    4.30
   4  -1   4   71.59    4.30
  -5   1  -4   36.60    2.60
  -5   1  -4   40.80    2.50
   5  -1   4   39.00    2.50
  -6   1  -4    6.10    1.00
  -6   1  -4    7.40    0.90
   6  -1   4    7.80    1.00
  -7   1  -4  121.59    7.10
  -7   1  -4  120.19    7.00
   7  -1   4  111.29    7.00
  -8   1  -4  172.28   10.40
  -8   1  -4  182.98   10.60
   8  -1   4  183.78   10.60
  -9   1  -4   27.40    2.10
  -9   1  -4   25.20    2.20
   9  -1   4   22.50    2.30
 -10   1  -4   -0.70    1.20
  10  -1   4   -0.90    1.30
 -11   1  -4   35.50    3.00
  11  -1   4   37.60    3.40
 -12   1  -4    0.50    1.60
  12  -1   4   -0.20    1.90
  14   0  -4    0.10    2.10
 -14   0   4   -1.30    2.10
  13   0  -4   10.00    2.10
 -13   0   4    8.60    2.10
  12   0  -4   -0.60    1.70
 -12   0   4   -0.60    1.50
  11   0  -4   68.59    4.80
 -11   0   4   71.89    4.70
  10   0  -4    1.40    1.20
 -10   0   4   -0.60    1.00
   9   0  -4   41.50    3.20
  -9   0   4   48.70    3.20
   8   0  -4    1.60    0.90
  -8   0   4    1.10    0.80
   7   0  -4    2.90    0.90
  -7   0   4    4.00    0.80
   6   0  -4   31.60    2.30
  -6   0   4   32.90    1.90
  -6   0   4   30.50    2.20
   5   0  -4   -0.10    0.60
  -5   0   4    0.80    0.60
  -5   0   4    0.40    0.20
   4   0  -4   75.69    4.90
  -4   0   4   83.19    4.90
  -4   0   4   85.79    4.70
   3   0  -4   13.70    1.10
  -3   0   4   13.00    0.80
  -3   0   4   12.70    1.00
   2   0  -4  249.28   14.40
  -2   0   4  255.47   14.30
  -2   0   4  246.78   14.30
   1   0  -4 3557.44  201.68
   1   0  -4 3609.94  201.68
   1   0  -4 3507.55  201.58
   0   0  -4  604.94   34.20
   0   0  -4  606.04   34.20
   0   0  -4  593.34   34.20
  -1   0  -4  107.69    6.20
  -1   0  -4  104.39    6.20
  -1   0  -4  105.99    6.10
  -2   0  -4   20.60    1.30
  -2   0  -4   18.40    1.40
   2   0   4   17.70    1.30
  -3   0  -4  133.29    7.70
  -3   0  -4  133.59    7.60
   3   0   4  130.39    7.70
  -4   0  -4  421.86   22.80
  -4   0  -4  398.56   22.90
   4   0   4  380.36   22.90
  -5   0  -4   93.19    5.60
  -5   0  -4   99.69    5.70
   5   0   4   92.09    5.70
  -6   0  -4   13.10    1.20
  -6   0  -4   10.40    1.30
   6   0   4   12.50    1.40
  -7   0  -4   49.10    3.20
  -7   0  -4   56.89    3.50
   7   0   4   50.39    3.40
  -8   0  -4   50.29    3.30
  -8   0  -4   50.39    3.50
   8   0   4   53.99    3.70
  -9   0  -4   27.00    2.40
   9   0   4   27.00    2.70
 -10   0  -4    3.70    1.40
  10   0   4    3.10    1.50
 -11   0  -4    0.60    1.60
  11   0   4    1.20    1.60
 -12   0  -4    9.70    1.90
  12   0   4   13.50    2.30
  13   0   4   47.10    4.30
  15  -1  -4   21.90    3.50
 -15   1   4   20.80    2.90
  14  -1  -4    3.70    2.20
 -14   1   4    1.90    2.20
  13  -1  -4    0.10    1.70
 -13   1   4    0.80    1.70
  12  -1  -4    2.10    1.60
 -12   1   4    3.70    1.50
  11  -1  -4   76.59    5.20
 -11   1   4   79.49    5.10
  10  -1  -4    3.00    1.30
 -10   1   4    3.00    1.10
   9  -1  -4   29.30    2.30
  -9   1   4   21.60    2.00
   8  -1  -4  233.78   13.20
  -8   1   4  218.28   13.10
   7  -1  -4    0.30    0.70
  -7   1   4   -0.80    0.70
   6  -1  -4  324.17   18.40
  -6   1   4  312.97   18.30
   5  -1  -4    1.70    0.70
  -5   1   4    4.10    0.70
   4  -1  -4   14.30    1.20
  -4   1   4   14.80    1.20
   3  -1  -4    0.80    0.50
   3  -1  -4    1.40    0.20
  -3   1   4    1.20    0.50
   2  -1  -4 1196.88   65.59
   2  -1  -4 1139.09   65.69
  -2   1   4 1136.69   65.69
   1  -1  -4 1996.30  115.49
   1  -1  -4 2074.89  115.49
  -1   1   4 2043.00  115.49
   0  -1  -4  246.78   14.00
   0  -1  -4  244.48   14.00
   0  -1  -4  242.88   14.00
  -1  -1  -4  489.75   28.20
  -1  -1  -4  502.65   28.20
   1   1   4  494.85   28.20
  -2  -1  -4  129.69    7.50
  -2  -1  -4  130.89    7.40
   2   1   4  122.99    7.50
  -3  -1  -4   88.79    5.10
  -3  -1  -4   84.99    5.00
   3   1   4   82.89    5.10
  -4  -1  -4    0.10    0.50
  -4  -1  -4    1.80    0.50
   4   1   4    0.50    0.60
  -5  -1  -4   13.70    1.40
  -5  -1  -4   16.90    1.20
   5   1   4   15.10    1.50
  -6  -1  -4   79.69    5.00
  -6  -1  -4   86.69    4.80
   6   1   4   75.09    5.00
  -7  -1  -4   31.60    2.40
   7   1   4   32.20    2.50
  -8  -1  -4  124.09    7.90
   8   1   4  138.29    8.00
  -9  -1  -4    1.10    1.40
   9   1   4    4.30    1.50
 -10  -1  -4   13.50    1.90
  10   1   4   12.40    2.00
 -11  -1  -4   12.40    2.00
  11   1   4    8.30    2.10
 -12  -1  -4   35.10    3.20
  12   1   4   28.70    3.20
  13   1   4    0.10    2.40
  15  -2  -4    4.00    2.60
 -15   2   4    1.50    2.60
  14  -2  -4   -0.30    2.00
 -14   2   4   -1.40    1.90
  13  -2  -4   26.00    2.80
 -13   2   4   18.20    2.50
  12  -2  -4    5.10    1.70
 -12   2   4    2.60    1.50
  11  -2  -4   50.29    3.70
 -11   2   4   46.60    3.50
  10  -2  -4   92.39    6.10
 -10   2   4  100.69    6.00
   9  -2  -4   78.59    5.10
  -9   2   4   80.09    5.00
   8  -2  -4   85.09    5.40
  -8   2   4   87.69    5.30
   7  -2  -4    1.90    0.90
  -7   2   4    3.80    0.90
   6  -2  -4   31.90    2.30
  -6   2   4   35.80    2.30
   5  -2  -4   10.90    1.20
  -5   2   4   14.40    1.20
   4  -2  -4   77.49    4.20
   4  -2  -4   73.29    4.40
  -4   2   4   63.29    4.40
   3  -2  -4  796.72   45.20
   3  -2  -4  799.92   45.00
  -3   2   4  784.42   45.10
   2  -2  -4   68.59    4.00
   2  -2  -4   70.69    4.10
  -2   2   4   66.59    4.00
   1  -2  -4  206.68   12.00
   1  -2  -4  211.68   11.90
  -1   2   4  205.08   11.90
   0  -2  -4    1.10    0.60
   0  -2  -4    1.40    0.50
   0   2   4    1.20    0.40
  -1  -2  -4  130.89    7.60
  -1  -2  -4  133.29    7.50
   1   2   4  126.79    7.60
  -2  -2  -4   15.90    1.00
  -2  -2  -4   13.80    1.30
   2   2   4   15.70    1.30
  -3  -2  -4   52.39    3.10
   3   2   4   51.79    3.30
  -4  -2  -4   15.60    1.40
  -4  -2  -4   16.00    1.10
   4   2   4   16.10    1.40
  -5  -2  -4   31.60    2.00
  -5  -2  -4   29.70    2.30
   5   2   4   31.90    2.30
  -6  -2  -4  171.98   10.10
   6   2   4  169.38   10.10
  -7  -2  -4    5.40    1.20
   7   2   4    7.20    1.30
  -8  -2  -4   55.29    3.80
   8   2   4   54.59    3.90
  -9  -2  -4    4.30    1.40
   9   2   4    1.90    1.50
 -10  -2  -4   23.80    2.60
  10   2   4   24.10    2.60
 -11  -2  -4    7.90    1.90
  11   2   4    8.10    2.10
 -12  -2  -4    9.40    2.20
  12   2   4   14.20    2.90
  13   2   4   11.00    3.30
  15  -3  -4    2.10    2.50
 -15   3   4    2.80    2.40
  14  -3  -4   16.10    2.60
 -14   3   4   15.90    2.80
  13  -3  -4    9.70    2.10
 -13   3   4    9.30    2.10
  12  -3  -4    0.60    1.50
 -12   3   4    1.40    1.50
  11  -3  -4   -0.30    1.40
 -11   3   4   -1.20    1.20
  10  -3  -4    1.30    1.20
 -10   3   4    2.40    1.20
   9  -3  -4   13.40    1.60
  -9   3   4   11.60    1.50
   8  -3  -4   56.39    3.80
  -8   3   4   60.19    3.80
   7  -3  -4    1.40    0.90
  -7   3   4    1.00    0.80
   6  -3  -4    4.60    0.90
   6  -3  -4    5.50    0.40
  -6   3   4    5.00    0.90
   5  -3  -4    3.10    0.80
   5  -3  -4    3.80    0.40
  -5   3   4    3.30    0.70
   4  -3  -4    4.30    0.50
   4  -3  -4    2.70    0.80
  -4   3   4    4.80    0.70
   3  -3  -4   67.19    3.80
   3  -3  -4   61.99    4.00
  -3   3   4   66.39    3.90
   2  -3  -4    3.50    0.70
   2  -3  -4    4.10    0.60
  -2   3   4    4.10    0.60
   1  -3  -4    0.40    0.50
   1  -3  -4   -0.80    0.60
  -1   3   4   -0.10    0.40
   0  -3  -4  139.79    8.10
   0  -3  -4  138.79    8.10
   0   3   4  139.29    8.00
  -1  -3  -4    2.80    0.60
   1   3   4    1.70    0.40
   1   3   4    1.70    0.60
  -2  -3  -4    1.80    0.60
   2   3   4    1.50    0.70
   2   3   4    1.90    0.30
  -3  -3  -4    1.00    0.70
  -3  -3  -4    0.80    0.30
   3   3   4    0.10    0.70
  -4  -3  -4    0.20    0.80
   4   3   4    0.20    0.80
  -5  -3  -4   31.20    2.20
   5   3   4   24.10    2.10
  -6  -3  -4   18.20    1.80
   6   3   4   18.40    1.90
  -7  -3  -4  552.04   31.60
   7   3   4  546.65   31.60
  -8  -3  -4   37.80    2.90
   8   3   4   32.80    2.90
  -9  -3  -4   11.70    1.90
   9   3   4   16.20    2.10
 -10  -3  -4    5.30    1.70
  10   3   4    5.40    1.90
 -11  -3  -4   11.40    2.10
  11   3   4    9.40    2.30
 -12  -3  -4   26.20    3.10
  12   3   4   32.20    3.60
  15  -4  -4    1.70    2.70
 -15   4   4   -0.20    2.60
  14  -4  -4    2.40    2.20
 -14   4   4    2.70    2.30
  13  -4  -4    4.30    1.80
 -13   4   4    6.20    1.90
  12  -4  -4   16.70    2.20
 -12   4   4   14.60    2.20
  11  -4  -4   -1.00    1.30
 -11   4   4   -0.70    1.30
  10  -4  -4   54.39    3.90
 -10   4   4   58.79    3.90
   9  -4  -4    0.70    1.10
  -9   4   4    1.20    1.10
   8  -4  -4    8.50    1.30
  -8   4   4    6.40    1.20
   7  -4  -4   -0.30    0.80
  -7   4   4    0.20    0.90
   6  -4  -4   48.80    2.70
   6  -4  -4   42.60    3.00
  -6   4   4   39.80    3.00
   5  -4  -4   43.30    2.80
   5  -4  -4   42.70    2.50
  -5   4   4   35.80    2.70
   4  -4  -4  249.88   15.50
   4  -4  -4  281.67   15.40
  -4   4   4  273.17   15.50
   3  -4  -4    2.20    0.50
   3  -4  -4    2.10    0.70
  -3   4   4    2.10    0.70
   2  -4  -4    0.80    0.50
   2  -4  -4   -0.20    0.60
  -2   4   4    0.50    0.40
   1  -4  -4   46.90    2.70
   1  -4  -4   41.40    2.80
  -1   4   4   41.60    2.60
   0  -4  -4  110.59    6.20
   0  -4  -4   99.39    6.30
   0   4   4  105.39    6.10
  -1  -4  -4   15.80    1.40
   1   4   4   15.90    1.00
   1   4   4   16.70    1.40
  -2  -4  -4   31.90    2.20
   2   4   4   32.20    2.30
  -3  -4  -4   49.20    3.10
   3   4   4   44.00    3.10
  -4  -4  -4    2.00    0.90
   4   4   4    2.60    0.90
  -5  -4  -4   -0.20    0.90
   5   4   4    0.60    1.00
  -6  -4  -4  196.78   11.90
   6   4   4  208.88   12.00
  -7  -4  -4   35.80    2.80
   7   4   4   35.20    2.90
  -8  -4  -4   19.00    2.10
   8   4   4   19.00    2.30
  -9  -4  -4    1.20    1.50
   9   4   4    1.30    1.90
 -10  -4  -4    9.40    1.90
  10   4   4    8.00    2.10
 -11  -4  -4    1.80    1.90
  11   4   4   -0.90    2.10
 -12  -4  -4   -0.30    2.20
  12   4   4   -1.20    2.70
  15  -5  -4    1.90    2.50
 -15   5   4    3.90    3.20
  14  -5  -4   -0.50    2.00
 -14   5   4    1.50    2.20
  13  -5  -4    0.30    1.70
 -13   5   4    1.80    1.80
  12  -5  -4   15.20    2.10
 -12   5   4   13.50    2.10
  11  -5  -4   55.39    4.10
 -11   5   4   60.79    4.20
  10  -5  -4   17.00    1.90
 -10   5   4   13.80    2.00
   9  -5  -4  227.68   13.60
  -9   5   4  235.88   13.60
   8  -5  -4  162.98    9.70
  -8   5   4  162.08    9.60
   7  -5  -4   21.50    1.90
  -7   5   4   20.70    1.90
   6  -5  -4    0.60    0.80
   6  -5  -4   -0.30    0.50
  -6   5   4   -0.10    0.80
   5  -5  -4    0.00    0.50
   5  -5  -4   -0.20    0.80
  -5   5   4   -0.50    0.70
   4  -5  -4   74.59    4.90
   4  -5  -4   81.99    4.80
  -4   5   4   84.69    4.90
   3  -5  -4   70.19    4.10
   3  -5  -4   73.19    4.20
  -3   5   4   60.19    4.00
   2  -5  -4   36.10    2.30
   2  -5  -4   32.60    2.40
  -2   5   4   34.50    2.20
   1  -5  -4    9.20    1.10
   1  -5  -4    9.70    1.00
  -1   5   4    9.10    0.90
   0  -5  -4  143.69    8.50
   0   5   4  148.19    8.40
   0   5   4  143.59    8.60
  -1  -5  -4    1.90    0.70
   1   5   4    3.90    0.40
   1   5   4    2.70    0.80
  -2  -5  -4    5.00    0.90
   2   5   4    5.70    1.00
  -3  -5  -4   21.10    1.80
   3   5   4   18.90    1.80
  -4  -5  -4   11.00    1.40
   4   5   4    8.40    1.30
  -5  -5  -4   18.90    1.90
   5   5   4   19.90    2.00
  -6  -5  -4    7.80    1.40
   6   5   4    6.30    1.50
  -7  -5  -4  297.27   17.00
   7   5   4  285.07   17.10
  -8  -5  -4   -0.50    1.30
   8   5   4   -1.90    1.50
  -9  -5  -4    3.70    1.60
   9   5   4    6.80    2.00
 -10  -5  -4    2.10    1.80
  10   5   4   -0.30    2.00
 -11  -5  -4   14.20    2.60
  11   5   4   13.90    2.90
  14  -6  -4    0.50    2.10
 -14   6   4    1.70    2.20
  13  -6  -4    5.00    2.20
 -13   6   4    3.10    2.00
  12  -6  -4   12.80    2.10
 -12   6   4    8.30    2.00
  11  -6  -4    6.50    1.70
 -11   6   4    6.90    1.70
  10  -6  -4  166.88    9.80
 -10   6   4  157.78    9.80
   9  -6  -4   19.80    2.10
  -9   6   4   18.70    2.00
   8  -6  -4    1.60    1.10
  -8   6   4    0.70    1.10
   7  -6  -4    6.00    1.30
  -7   6   4    6.00    1.20
   6  -6  -4    6.40    1.20
   6  -6  -4   10.10    1.10
  -6   6   4    8.70    1.20
   5  -6  -4    2.10    1.00
   5  -6  -4    4.60    0.70
  -5   6   4    5.20    1.00
   4  -6  -4   17.70    1.60
   4  -6  -4   18.50    1.40
  -4   6   4   15.10    1.40
   3  -6  -4    0.10    0.60
   3  -6  -4    0.50    0.80
  -3   6   4    0.10    0.70
   2  -6  -4   20.20    1.70
   2  -6  -4   21.90    1.60
  -2   6   4   20.40    1.60
   1  -6  -4   75.09    4.40
   1  -6  -4   73.49    4.50
  -1   6   4   70.39    4.30
   0  -6  -4    6.90    1.00
   0   6   4    8.30    1.10
   0   6   4    8.70    0.80
  -1  -6  -4    2.80    0.80
   1   6   4    1.20    0.90
  -2  -6  -4   27.90    2.30
   2   6   4   34.30    2.40
  -3  -6  -4   11.60    1.40
   3   6   4   10.80    1.40
  -4  -6  -4    0.00    1.00
   4   6   4    0.40    1.00
  -5  -6  -4   14.10    1.70
   5   6   4   15.40    1.90
  -6  -6  -4  483.45   28.20
   6   6   4  493.55   28.20
  -7  -6  -4    1.20    1.40
   7   6   4   -0.50    1.40
  -8  -6  -4   20.70    2.40
   8   6   4   23.80    2.70
  -9  -6  -4    0.40    1.60
   9   6   4   -1.10    1.90
 -10  -6  -4   -0.50    1.90
  10   6   4    1.10    2.30
 -11  -6  -4    4.40    2.40
  11   6   4    2.30    2.70
  14  -7  -4    3.70    2.30
 -14   7   4    2.60    2.30
  13  -7  -4   10.10    2.30
 -13   7   4   10.70    2.50
  12  -7  -4    5.20    1.80
 -12   7   4    2.20    1.90
  11  -7  -4   17.90    2.40
 -11   7   4   17.70    2.30
  10  -7  -4   81.09    5.80
 -10   7   4   94.09    5.80
   9  -7  -4   56.19    4.10
  -9   7   4   61.19    4.10
   8  -7  -4   -0.30    1.10
  -8   7   4   -0.40    1.10
   7  -7  -4   -0.30    1.00
  -7   7   4   -0.40    1.00
   6  -7  -4    0.70    1.10
  -6   7   4   -0.30    0.90
   5  -7  -4    3.80    0.80
   5  -7  -4    2.00    1.20
  -5   7   4    3.90    1.10
   4  -7  -4   48.40    3.30
   4  -7  -4   53.19    3.10
  -4   7   4   44.40    3.10
   3  -7  -4   56.89    3.50
   3  -7  -4   54.39    3.70
  -3   7   4   57.19    3.50
   2  -7  -4   45.40    3.20
   2  -7  -4   48.80    3.10
  -2   7   4   48.60    3.00
   1  -7  -4   73.29    4.80
  -1   7   4   79.59    4.70
  -1   7   4   84.89    4.90
   0  -7  -4    2.70    0.90
   0   7   4    3.70    1.00
  -1  -7  -4    2.40    1.00
   1   7   4    2.80    1.00
  -2  -7  -4   11.20    1.40
   2   7   4   11.30    1.50
  -3  -7  -4    5.10    1.20
   3   7   4    9.60    1.40
  -4  -7  -4    7.70    1.40
   4   7   4    7.80    1.50
  -5  -7  -4   82.99    5.40
   5   7   4   83.59    5.50
  -6  -7  -4    8.10    1.60
   6   7   4   12.00    1.90
  -7  -7  -4   18.90    2.20
   7   7   4   18.90    2.50
  -8  -7  -4   31.40    3.10
   8   7   4   33.20    3.20
  -9  -7  -4    3.00    2.00
   9   7   4    1.50    2.10
 -10  -7  -4    2.40    2.20
  10   7   4    1.50    2.60
  13  -8  -4    1.60    2.10
 -13   8   4    3.10    2.20
  12  -8  -4   -1.50    2.00
 -12   8   4    3.90    2.00
  11  -8  -4    0.40    1.60
 -11   8   4    2.20    1.70
  10  -8  -4  207.98   12.70
 -10   8   4  213.78   12.60
   9  -8  -4    2.90    1.50
  -9   8   4    4.50    1.50
   8  -8  -4   26.60    2.50
  -8   8   4   25.10    2.40
   7  -8  -4    4.20    1.40
  -7   8   4    3.90    1.30
   6  -8  -4    0.50    1.10
  -6   8   4    0.20    1.20
   5  -8  -4    7.90    1.10
   5  -8  -4    7.30    1.40
  -5   8   4    9.80    1.30
   4  -8  -4   31.40    2.30
   4  -8  -4   30.90    2.40
  -4   8   4   29.50    2.20
   3  -8  -4   31.40    2.40
   3  -8  -4   29.40    2.20
  -3   8   4   30.00    2.20
   2  -8  -4    2.20    0.90
   2  -8  -4    2.70    1.10
  -2   8   4    1.60    0.80
   1  -8  -4    1.50    1.00
  -1   8   4    1.40    1.00
   0  -8  -4   26.50    2.30
   0   8   4   33.60    2.40
  -1  -8  -4    0.90    1.00
   1   8   4    2.60    1.10
  -2  -8  -4    5.20    1.20
   2   8   4    3.30    1.30
  -3  -8  -4    6.10    1.40
   3   8   4    7.50    1.50
  -4  -8  -4    0.90    1.20
   4   8   4    0.10    1.30
  -5  -8  -4    2.20    1.10
   5   8   4    3.10    1.50
  -6  -8  -4    5.90    1.70
   6   8   4    4.10    1.70
  -7  -8  -4    8.00    1.90
   7   8   4    7.90    2.00
  -8  -8  -4    2.60    1.90
   8   8   4    2.30    2.00
  -9  -8  -4   28.60    3.40
   9   8   4   33.90    3.70
 -13   9   4   23.10    3.20
  12  -9  -4    3.30    2.10
 -12   9   4    5.50    2.20
 -11   9   4   56.59    4.40
  10  -9  -4   15.10    2.40
 -10   9   4   14.50    2.20
   9  -9  -4   56.39    4.10
  -9   9   4   45.80    3.80
   8  -9  -4   35.20    3.00
  -8   9   4   32.40    2.90
   7  -9  -4    0.70    1.30
  -7   9   4   -2.10    1.30
   6  -9  -4    3.00    1.30
  -6   9   4    5.10    1.30
   5  -9  -4   38.00    3.00
   5  -9  -4   36.30    2.80
  -5   9   4   42.50    2.80
   4  -9  -4    6.10    1.10
   4  -9  -4    7.90    1.50
  -4   9   4    7.00    1.30
   3  -9  -4    1.60    1.10
   3  -9  -4    2.10    1.10
  -3   9   4    2.40    1.10
   2  -9  -4    1.30    1.10
  -2   9   4    1.10    1.10
   1  -9  -4    1.70    1.00
  -1   9   4    1.60    1.10
   0  -9  -4   -0.70    1.00
   0   9   4    1.30    1.20
  -1  -9  -4    7.20    1.40
   1   9   4   10.10    1.60
  -2  -9  -4    1.40    1.20
   2   9   4    1.10    1.40
  -3  -9  -4    4.10    1.40
   3   9   4    4.30    1.50
  -4  -9  -4    4.10    1.40
   4   9   4    6.30    1.70
  -5  -9  -4   16.20    2.10
   5   9   4   17.30    2.20
  -6  -9  -4    0.20    1.60
   6   9   4    0.90    1.80
  -7  -9  -4    7.30    2.00
   7   9   4    7.60    2.20
  -8  -9  -4    8.00    2.30
   8   9   4    9.00    2.50
 -12  10   4    1.10    2.30
 -11  10   4   -0.10    2.10
  10 -10  -4   49.50    3.90
 -10  10   4   42.80    3.90
   9 -10  -4    2.40    1.70
  -9  10   4    0.10    1.60
   8 -10  -4   -0.40    1.50
  -8  10   4    1.00    1.50
   7 -10  -4    9.10    1.80
  -7  10   4    7.60    1.70
   6 -10  -4   29.40    2.90
  -6  10   4   30.30    2.60
   5 -10  -4    2.60    1.40
   5 -10  -4    3.40    1.10
  -5  10   4    3.10    1.40
   4 -10  -4    9.30    1.80
   4 -10  -4    8.90    1.40
  -4  10   4   11.60    1.60
   3 -10  -4    3.00    1.20
  -3  10   4    4.60    1.40
   2 -10  -4   13.70    1.70
  -2  10   4   15.30    2.00
   1 -10  -4   46.00    3.40
  -1  10   4   49.70    3.50
   0 -10  -4    9.60    1.50
   0  10   4    6.90    1.50
  -1 -10  -4    0.60    1.20
   1  10   4    0.10    1.30
  -2 -10  -4   14.00    1.90
   2  10   4   14.90    2.00
  -3 -10  -4   -0.50    1.30
   3  10   4   -0.40    1.60
  -4 -10  -4    0.70    1.50
   4  10   4   -0.40    1.60
  -5 -10  -4   44.30    3.70
   5  10   4   44.40    3.80
  -6 -10  -4   12.90    2.20
   6  10   4    4.60    2.50
  -7 -10  -4    2.40    2.10
   7  10   4    2.80    2.60
 -12  11   4    5.80    2.70
 -11  11   4    5.60    2.40
 -10  11   4    1.00    2.00
   9 -11  -4    3.40    2.00
  -9  11   4    2.70    1.90
   8 -11  -4    3.80    1.90
  -8  11   4    4.30    2.00
   7 -11  -4   33.30    3.10
  -7  11   4   38.20    3.10
   6 -11  -4   24.70    2.60
  -6  11   4   28.40    2.60
   5 -11  -4   56.19    3.80
   5 -11  -4   56.39    4.10
   4 -11  -4   11.10    1.60
  -4  11   4    7.90    1.70
   3 -11  -4    2.90    1.30
  -3  11   4    3.20    1.40
   2 -11  -4   85.19    5.50
  -2  11   4   87.19    5.60
   1 -11  -4    1.10    1.30
  -1  11   4   -0.30    1.30
   0 -11  -4    3.30    1.40
   0  11   4    3.50    1.70
  -1 -11  -4   -1.60    1.20
   1  11   4    0.80    1.50
  -2 -11  -4    6.20    1.60
   2  11   4    5.50    1.80
  -3 -11  -4    1.20    1.60
   3  11   4    0.40    1.70
  -4 -11  -4    1.40    1.70
   4  11   4    1.30    1.90
  -5 -11  -4   -0.80    1.80
   5  11   4   -2.40    1.90
  -6 -11  -4    4.70    2.20
   6  11   4    5.70    2.60
 -11  12   4   27.00    3.80
 -10  12   4    8.50    2.70
  -9  12   4    7.40    2.20
  -8  12   4   -1.30    2.00
   7 -12  -4    5.10    2.10
  -7  12   4    6.10    1.80
   6 -12  -4    2.40    1.70
   4 -12  -4    0.30    1.30
  -4  12   4    1.70    1.60
   3 -12  -4   82.49    5.40
  -3  12   4   80.59    5.50
   2 -12  -4   14.40    1.90
  -2  12   4    9.50    1.90
   1 -12  -4    1.80    1.60
  -1  12   4    1.10    1.60
   0 -12  -4   -0.20    1.70
   0  12   4   -1.10    1.50
  -1 -12  -4    2.80    1.60
   1  12   4    2.60    1.70
  -2 -12  -4   -1.40    1.60
   2  12   4    0.10    1.80
  -3 -12  -4    1.50    1.70
   3  12   4    0.80    2.00
  -4 -12  -4   21.70    2.80
   4  12   4   20.80    3.00
  -5 -12  -4    2.60    2.10
   5  12   4    3.20    2.50
 -10  13   4    0.90    2.30
  -9  13   4   10.20    2.70
  -6  13   4    3.30    1.90
  -5  13   4    0.10    1.80
   4 -13  -4   16.30    2.30
  -4  13   4   18.70    2.50
   3 -13  -4   -0.40    1.80
  -3  13   4   -0.40    1.70
   2 -13  -4    1.20    1.70
  -2  13   4    4.00    1.80
   1 -13  -4    1.10    1.60
  -1  13   4   -0.50    2.00
   0 -13  -4    8.70    2.00
   0  13   4    7.60    2.20
  -1 -13  -4    8.60    2.10
   1  13   4   11.40    2.30
  -2 -13  -4    3.90    2.00
   2  13   4    2.40    2.10
  -3 -13  -4   -0.10    2.00
   3  13   4    0.90    2.30
  -5  14   4    2.20    2.00
   4 -14  -4    6.90    2.30
  -4  14   4    8.10    2.50
   3 -14  -4    3.30    2.00
  -3  14   4    1.60    2.00
   2 -14  -4    1.00    1.90
  -2  14   4    1.50    2.40
   1 -14  -4   11.00    2.20
  -1  14   4    9.60    2.40
   0 -14  -4   -1.30    2.00
   0  14   4    0.30    2.20
  -1 -14  -4    0.50    2.10
   1  14   4   -0.10    2.50
   3 -15  -4   -0.60    2.10
  -3  15   4    0.80    2.60
   2 -15  -4   16.40    2.70
   0 -16   5    3.00    2.40
   1 -16   5   14.40    2.80
   2 -16   5   10.30    2.60
   3 -16   5    0.50    2.20
   4 -16   5    4.20    2.50
  -5  16  -5    0.30    2.30
   5 -16   5    1.30    2.30
  -6  16  -5   -0.90    2.60
   6 -16   5    2.00    2.40
  -4 -15   5   43.50    4.70
  -3 -15   5   12.50    2.70
  -2 -15   5    9.90    2.50
  -1 -15   5    2.10    2.10
   0 -15   5    5.30    2.20
   1 -15   5    1.60    2.00
   2 -15   5   19.00    2.70
   3 -15   5    9.40    2.40
  -4  15  -5    0.30    1.80
   4 -15   5    1.00    2.00
  -5  15  -5    3.30    2.00
   5 -15   5    6.20    2.30
  -6  15  -5   10.20    2.30
   6 -15   5   12.70    2.50
  -7  15  -5    0.90    2.20
   7 -15   5   -1.20    2.20
  -8  15  -5   -0.30    2.60
   8 -15   5    0.50    2.40
  -6 -14   5   34.10    3.80
  -5 -14   5    5.50    2.40
  -4 -14   5   29.80    3.30
  -3 -14   5    9.70    2.30
  -2 -14   5   29.30    3.10
  -1 -14   5    1.50    1.80
   0 -14   5    6.70    1.90
   1 -14   5    6.00    1.80
  -2  14  -5    7.00    1.90
   2 -14   5    8.30    2.00
  -3  14  -5    0.00    1.50
   3 -14   5    0.30    1.60
  -4  14  -5   -1.60    1.50
   4 -14   5    0.60    1.80
  -5  14  -5   16.00    2.30
   5 -14   5   21.10    2.60
  -6  14  -5   -1.20    1.90
   6 -14   5   -0.60    1.90
  -7  14  -5   -1.40    1.80
   7 -14   5   -0.90    1.90
  -8  14  -5   -1.20    1.90
   8 -14   5    1.40    2.00
  -9  14  -5   -0.30    2.30
   9 -14   5    0.50    2.10
  -7 -13   5   12.70    2.70
  -6 -13   5    5.30    2.20
  -5 -13   5    6.40    2.30
  -4 -13   5   12.00    2.20
  -3 -13   5    0.60    1.70
  -2 -13   5    2.90    1.70
  -1 -13   5   -0.60    1.50
   0 -13   5   11.60    2.00
  -1  13  -5    2.10    1.40
   1 -13   5    4.70    1.60
  -2  13  -5   25.00    2.50
   2 -13   5   24.60    2.60
  -3  13  -5   -0.40    1.40
   3 -13   5   -0.10    1.50
  -4  13  -5    3.80    1.50
   4 -13   5    4.30    1.70
  -5  13  -5    8.50    1.80
   5 -13   5    8.80    1.90
  -6  13  -5   14.60    2.10
   6 -13   5   16.00    2.20
  -7  13  -5   11.60    2.10
   7 -13   5   12.90    2.20
  -8  13  -5    0.40    1.80
   8 -13   5    0.80    1.80
  -9  13  -5    0.20    2.10
   9 -13   5    0.70    1.90
 -10  13  -5    2.20    2.30
  10 -13   5    2.60    2.10
   8  12  -5    3.50    2.50
  -8 -12   5    1.00    2.20
   7  12  -5    0.30    2.40
  -7 -12   5   -0.50    1.90
   6  12  -5    0.40    1.90
  -6 -12   5    0.80    2.00
   5  12  -5  159.68    9.90
  -5 -12   5  133.09    8.90
  -4 -12   5   19.80    2.40
  -3 -12   5   30.80    2.90
  -2 -12   5    3.40    1.50
  -1 -12   5   21.60    2.30
   0  12  -5    5.10    1.30
   0 -12   5    9.20    1.60
  -1  12  -5   11.20    1.70
   1 -12   5    9.80    1.70
  -2  12  -5    0.20    1.20
   2 -12   5    0.20    1.30
  -3  12  -5    0.70    1.30
   3 -12   5   -1.10    1.40
  -4  12  -5   40.50    3.20
   4 -12   5   44.90    3.40
  -5  12  -5   22.70    2.30
   5 -12   5   21.70    2.40
  -6  12  -5   -1.10    1.30
   6 -12   5    0.40    1.50
  -7  12  -5    2.40    1.60
   7 -12   5    3.30    1.60
  -8  12  -5    1.20    1.80
   8 -12   5    2.30    1.60
  -9  12  -5    2.60    1.80
   9 -12   5    2.00    1.80
 -10  12  -5    0.10    2.00
  10 -12   5    1.50    1.90
 -11  12  -5   51.79    4.50
   9  11  -5    3.50    2.70
   8  11  -5    0.30    2.00
  -8 -11   5    0.90    1.80
   7  11  -5    0.90    1.90
  -7 -11   5    0.10    1.70
   6  11  -5    7.20    1.90
  -6 -11   5    6.50    1.70
   5  11  -5   23.10    2.60
  -5 -11   5   18.80    2.20
   4  11  -5    7.90    1.80
  -4 -11   5    9.40    1.70
  -3 -11   5   16.00    2.00
   2  11  -5   36.60    2.80
  -2 -11   5   32.80    2.90
   1  11  -5  119.19    7.20
  -1 -11   5  117.99    7.40
   0  11  -5   25.10    2.30
   0 -11   5   23.50    2.30
  -1  11  -5    9.40    1.50
   1 -11   5   11.00    1.60
  -2  11  -5    0.70    1.10
   2 -11   5    0.20    1.20
  -3  11  -5   51.49    3.60
   3 -11   5   53.79    3.70
  -4  11  -5   10.80    1.60
   4 -11   5   12.50    1.70
  -5  11  -5   23.70    2.20
   5 -11   5   20.90    2.20
  -6  11  -5    2.70    1.40
   6 -11   5    2.20    1.40
  -7  11  -5    0.10    1.40
   7 -11   5   -0.30    1.40
  -8  11  -5    2.20    1.50
   8 -11   5    1.00    1.40
  -9  11  -5    2.50    1.60
   9 -11   5   -0.70    1.50
 -10  11  -5   18.30    2.60
  10 -11   5   26.10    2.80
 -11  11  -5    8.30    2.30
  11 -11   5   10.30    2.20
  10  10  -5    0.70    2.50
   9  10  -5    0.80    2.10
   8  10  -5    2.30    2.20
  -8 -10   5    0.80    1.60
   7  10  -5    4.20    2.00
  -7 -10   5    1.20    1.50
   6  10  -5  161.88    9.70
  -6 -10   5  155.08    9.60
   5  10  -5  105.79    6.30
  -5 -10   5   91.29    6.20
   4  10  -5    7.50    1.50
  -4 -10   5   10.00    1.60
   3  10  -5    1.50    1.10
   3  10  -5    1.70    1.10
  -3 -10   5    0.50    1.20
   2  10  -5   36.60    2.80
   2  10  -5   38.20    2.70
  -2 -10   5   37.20    2.90
   1  10  -5   32.60    2.50
  -1 -10   5   34.50    2.70
   0  10  -5   63.79    4.30
   0 -10   5   70.59    4.40
  -1  10  -5    3.60    1.10
   1 -10   5    2.70    1.10
  -2  10  -5  115.59    7.40
   2 -10   5  130.29    7.50
  -3  10  -5   40.40    2.90
   3 -10   5   40.50    3.00
  -4  10  -5   57.99    4.00
   4 -10   5   64.29    4.10
  -5  10  -5   25.10    2.20
   5 -10   5   23.40    2.30
  -6  10  -5    1.80    1.20
   6 -10   5    1.80    1.20
  -7  10  -5    4.70    1.40
   7 -10   5    4.30    1.40
  -8  10  -5    2.40    1.50
   8 -10   5    1.20    1.60
  -9  10  -5   14.30    1.90
   9 -10   5   17.60    2.10
 -10  10  -5    7.90    1.90
  10 -10   5    8.60    2.00
 -11  10  -5    7.50    2.00
  11 -10   5    8.60    2.20
 -12  10  -5    9.30    2.40
  11   9  -5   10.50    2.80
  10   9  -5   16.10    3.00
   9   9  -5    2.00    2.20
   8   9  -5   24.50    2.90
  -8  -9   5   29.10    2.70
   7   9  -5    1.20    1.80
  -7  -9   5    2.70    1.40
   6   9  -5   82.29    5.50
  -6  -9   5   81.29    5.30
   5   9  -5    7.90    1.60
  -5  -9   5    7.40    1.40
   4   9  -5   35.40    2.70
   4   9  -5   38.50    2.80
  -4  -9   5   39.00    2.80
   3   9  -5    0.20    0.90
   3   9  -5    0.80    0.90
  -3  -9   5    0.60    1.00
   2   9  -5   18.70    1.70
   2   9  -5   16.40    1.60
  -2  -9   5   18.10    1.80
   1   9  -5   10.00    1.20
   1   9  -5    8.20    1.20
  -1  -9   5   14.90    1.40
   0   9  -5  123.79    7.50
   0  -9   5  126.09    7.50
  -1   9  -5   44.60    3.00
   1  -9   5   45.30    3.00
  -2   9  -5    1.60    0.90
   2  -9   5   -0.40    0.90
  -3   9  -5    1.70    1.00
   3  -9   5    0.40    0.90
  -4   9  -5    0.60    1.00
   4  -9   5    2.80    1.10
  -5   9  -5   31.90    2.60
   5  -9   5   35.60    2.60
  -6   9  -5    2.30    1.10
   6  -9   5    2.10    1.10
  -7   9  -5   -1.60    1.10
   7  -9   5    0.40    1.10
  -8   9  -5   26.10    2.60
   8  -9   5   31.70    2.60
  -9   9  -5   28.70    2.60
   9  -9   5   24.80    2.50
 -10   9  -5   14.70    2.10
  10  -9   5   14.40    2.00
 -11   9  -5   11.00    2.10
  11  -9   5   13.00    2.00
 -12   9  -5    0.90    1.90
 -13   9  -5    2.50    2.30
  11   8  -5   19.40    3.00
  10   8  -5    9.90    2.30
   9   8  -5   -1.10    1.70
   8   8  -5   39.50    3.40
  -8  -8   5   42.60    3.30
   7   8  -5    1.70    1.40
  -7  -8   5    4.30    1.40
   6   8  -5  190.78   12.00
  -6  -8   5  198.48   11.90
  -6  -8   5  225.48   12.20
   5   8  -5   18.80    2.00
   5   8  -5   18.80    1.80
  -5  -8   5   22.70    2.00
   4   8  -5   93.19    5.50
   4   8  -5   85.29    5.40
  -4  -8   5   89.09    5.50
   3   8  -5   84.49    5.30
   3   8  -5   83.79    5.30
  -3  -8   5   92.19    5.40
   2   8  -5   99.79    6.00
   2   8  -5   92.69    5.90
  -2  -8   5  106.69    6.10
   1   8  -5   50.69    3.40
   1   8  -5   51.99    3.30
  -1  -8   5   53.29    3.40
   0   8  -5   14.10    1.40
   0   8  -5   14.90    1.20
   0  -8   5   12.70    1.40
  -1   8  -5   15.40    1.50
   1  -8   5   14.60    1.50
  -2   8  -5    4.20    1.00
   2  -8   5    5.50    1.10
  -3   8  -5    5.50    1.10
   3  -8   5    5.50    0.90
  -4   8  -5    8.00    1.20
   4  -8   5    7.10    1.20
  -5   8  -5   64.59    4.20
   5  -8   5   63.49    4.10
  -6   8  -5   69.79    4.60
   6  -8   5   74.39    4.60
  -7   8  -5    8.40    1.50
   7  -8   5   14.70    1.60
  -8   8  -5    3.20    1.30
   8  -8   5    2.60    1.40
  -9   8  -5   17.90    2.00
   9  -8   5   15.60    1.90
 -10   8  -5  144.79    9.00
  10  -8   5  147.99    9.00
 -11   8  -5   17.30    2.20
  11  -8   5   16.40    2.10
 -12   8  -5    7.30    2.10
 -13   8  -5    0.90    2.40
  12   7  -5    0.10    2.40
  11   7  -5   38.30    3.80
  10   7  -5    3.10    1.90
   9   7  -5    9.00    1.90
   8   7  -5  102.79    6.80
  -8  -7   5  110.29    6.60
   7   7  -5   31.40    2.80
  -7  -7   5   37.30    2.50
  -7  -7   5   35.60    2.70
   6   7  -5  252.67   15.20
  -6  -7   5  266.17   15.10
  -6  -7   5  261.97   15.10
   5   7  -5    9.80    1.20
   5   7  -5    9.70    1.40
  -5  -7   5    7.70    1.20
   4   7  -5    3.80    1.00
   4   7  -5    3.90    1.00
  -4  -7   5    4.00    1.00
   3   7  -5   11.70    1.20
   3   7  -5   12.00    1.20
  -3  -7   5   10.50    1.30
   2   7  -5   10.60    1.10
   2   7  -5    6.70    1.00
  -2  -7   5    7.00    1.00
   1   7  -5  378.86   21.60
   1   7  -5  383.06   21.50
  -1  -7   5  364.86   21.60
   0   7  -5   69.39    4.10
   0   7  -5   67.79    4.00
   0  -7   5   62.89    4.20
  -1   7  -5   24.70    1.90
  -1   7  -5   27.90    1.70
   1  -7   5   25.00    2.00
  -2   7  -5  156.38    9.10
   2  -7   5  152.48    9.10
  -3   7  -5   18.30    1.60
   3  -7   5   17.30    1.60
  -4   7  -5    0.60    0.90
   4  -7   5    1.50    0.90
  -5   7  -5   -0.70    0.80
   5  -7   5    0.60    0.90
  -6   7  -5   33.80    2.60
   6  -7   5   35.00    2.50
  -7   7  -5    8.10    1.30
   7  -7   5    6.20    1.20
  -8   7  -5   14.80    1.80
   8  -7   5   18.20    1.80
  -9   7  -5    2.00    1.20
   9  -7   5    0.20    1.30
 -10   7  -5    9.80    1.70
  10  -7   5    8.50    1.80
 -11   7  -5    5.10    1.70
  11  -7   5    2.90    1.50
 -12   7  -5   13.10    2.40
  12  -7   5   10.60    2.20
 -13   7  -5    4.20    2.40
  12   6  -5   23.50    3.10
  11   6  -5    4.70    2.00
  10   6  -5    2.50    1.70
   9   6  -5   -1.40    1.40
   8   6  -5  101.49    6.30
  -8  -6   5   96.09    6.00
   7   6  -5    1.40    1.20
  -7  -6   5    2.40    1.00
  -7  -6   5    0.70    1.00
   6   6  -5  106.09    6.50
  -6  -6   5  107.89    6.40
  -6  -6   5  103.49    6.40
   5   6  -5    3.00    1.00
   5   6  -5    4.80    0.90
  -5  -6   5    1.80    0.90
   4   6  -5   15.00    1.50
   4   6  -5   12.30    1.30
  -4  -6   5   13.40    1.30
   3   6  -5   74.39    4.70
   3   6  -5   80.59    4.70
  -3  -6   5   76.39    4.70
   2   6  -5    2.60    0.70
   2   6  -5    3.50    0.70
  -2  -6   5    3.70    0.80
   1   6  -5  123.09    7.30
   1   6  -5  128.99    7.40
  -1  -6   5  126.69    7.40
   0   6  -5   11.20    1.20
   0   6  -5   12.10    0.90
   0  -6   5    9.30    1.10
  -1   6  -5   69.09    3.70
  -1   6  -5   55.59    3.90
   1  -6   5   57.29    3.90
  -2   6  -5  177.48   10.40
   2  -6   5  177.98   10.40
  -3   6  -5    5.40    1.00
   3  -6   5    5.70    0.90
  -4   6  -5  310.07   17.90
   4  -6   5  309.77   17.90
  -5   6  -5   23.30    1.90
   5  -6   5   22.20    1.80
  -6   6  -5    3.30    1.00
   6  -6   5    3.10    0.90
  -7   6  -5   88.79    5.30
   7  -6   5   79.19    5.20
  -8   6  -5   -0.70    1.00
   8  -6   5    0.30    1.00
  -9   6  -5   10.30    1.60
   9  -6   5   10.20    1.50
 -10   6  -5   12.20    1.80
  10  -6   5   16.80    1.90
 -11   6  -5   17.20    2.20
  11  -6   5   21.40    2.40
 -12   6  -5   11.90    2.00
  12  -6   5    5.40    2.00
 -13   6  -5    7.00    2.10
  13   5  -5    8.70    2.70
  12   5  -5   14.80    2.60
  11   5  -5   29.10    3.20
  10   5  -5    0.30    1.50
   9   5  -5   71.09    4.80
  -9  -5   5   67.89    4.40
   8   5  -5    3.60    1.40
  -8  -5   5    5.20    1.20
   7   5  -5  570.04   32.90
  -7  -5   5  567.34   32.70
  -7  -5   5  579.54   32.70
   6   5  -5    6.80    1.20
  -6  -5   5    5.40    1.00
  -6  -5   5    5.10    1.00
   5   5  -5   13.00    1.30
   5   5  -5   14.20    1.40
  -5  -5   5   13.30    1.30
   4   5  -5   54.69    3.40
   4   5  -5   50.29    3.30
  -4  -5   5   52.89    3.30
   3   5  -5   35.80    2.40
   3   5  -5   31.80    2.30
  -3  -5   5   38.10    2.40
   2   5  -5   26.60    1.90
   2   5  -5   29.00    1.90
  -2  -5   5   27.70    1.90
   1   5  -5  169.68   10.10
   1   5  -5  178.08   10.00
  -1  -5   5  171.58   10.10
   0   5  -5    3.20    0.70
   0   5  -5    4.90    0.50
   0  -5   5    3.20    0.70
  -1   5  -5   26.40    2.10
  -1   5  -5   33.80    1.90
   1  -5   5   30.90    2.20
  -2   5  -5   17.30    1.40
   2  -5   5   18.00    1.40
  -3   5  -5   44.70    3.20
   3  -5   5   55.39    3.20
  -4   5  -5  165.98   10.10
   4  -5   5  176.88   10.10
   4  -5   5  175.18    9.90
  -5   5  -5    4.70    0.80
   5  -5   5    4.20    0.90
  -6   5  -5   28.60    2.10
   6  -5   5   26.10    2.10
  -7   5  -5   66.69    4.20
   7  -5   5   65.89    4.20
  -8   5  -5    8.20    1.30
   8  -5   5    8.80    1.40
  -9   5  -5  286.97   17.20
   9  -5   5  306.47   17.30
 -10   5  -5   29.20    2.80
  10  -5   5   31.60    2.60
 -11   5  -5    6.40    1.60
  11  -5   5    7.00    1.70
 -12   5  -5    9.20    2.10
  12  -5   5   11.90    1.90
  13   4  -5    0.30    2.20
  12   4  -5   74.89    5.40
  11   4  -5   66.19    4.80
  10   4  -5    1.20    1.40
 -10  -4   5   -0.50    1.30
   9   4  -5  138.59    8.30
  -9  -4   5  131.29    8.00
   8   4  -5   59.19    3.90
  -8  -4   5   55.99    3.70
   7   4  -5   62.89    4.00
  -7  -4   5   58.79    3.80
  -7  -4   5   58.09    3.70
   6   4  -5   31.50    2.20
  -6  -4   5   23.70    2.00
  -6  -4   5   28.70    2.00
   5   4  -5   67.59    4.20
  -5  -4   5   68.69    4.10
  -5  -4   5   66.39    4.10
   4   4  -5   21.40    1.50
   4   4  -5   17.10    1.40
  -4  -4   5   16.80    1.40
   3   4  -5  315.97   18.00
   3   4  -5  313.47   18.00
  -3  -4   5  310.67   17.90
   2   4  -5 1057.69   59.19
   2   4  -5 1018.30   59.19
  -2  -4   5 1050.89   59.19
   1   4  -5  182.48   10.30
   1   4  -5  183.38   10.40
  -1  -4   5  174.08   10.40
   0   4  -5   68.89    4.10
   0   4  -5   71.69    4.00
   0  -4   5   63.39    4.10
  -1   4  -5  297.87   16.80
  -1   4  -5  299.97   16.90
   1  -4   5  287.37   16.90
  -2   4  -5    7.40    0.90
   2  -4   5    6.80    0.90
  -3   4  -5    1.40    0.70
   3  -4   5    1.10    0.30
   3  -4   5    0.30    0.60
  -4   4  -5  461.75   26.70
   4  -4   5  481.05   26.60
   4  -4   5  457.65   26.80
  -5   4  -5  143.49    8.60
   5  -4   5  145.39    8.40
   5  -4   5  149.79    8.60
  -6   4  -5   36.30    2.40
   6  -4   5   33.60    2.30
   6  -4   5   34.30    2.40
  -7   4  -5   19.20    1.80
   7  -4   5   25.80    1.90
  -8   4  -5    0.40    1.00
   8  -4   5    1.80    1.00
  -9   4  -5  117.29    7.40
   9  -4   5  129.29    7.50
 -10   4  -5   -1.20    1.20
  10  -4   5    0.60    1.40
 -11   4  -5    1.10    1.40
  11  -4   5    0.30    1.40
 -12   4  -5    5.40    2.60
  12  -4   5    3.10    1.60
  14   3  -5    3.40    2.50
  13   3  -5    0.00    1.90
  12   3  -5    0.20    1.70
  11   3  -5    1.00    1.40
 -11  -3   5    1.80    1.30
  10   3  -5   56.99    4.00
 -10  -3   5   52.99    3.80
   9   3  -5   43.10    3.10
  -9  -3   5   38.50    2.90
   8   3  -5  180.18   10.80
  -8  -3   5  183.28   10.60
   7   3  -5   94.19    5.80
  -7  -3   5   92.79    5.60
  -7  -3   5   97.39    5.70
   6   3  -5    1.20    0.90
  -6  -3   5    0.20    0.60
  -6  -3   5    0.60    0.80
   5   3  -5   49.00    3.20
  -5  -3   5   47.10    3.00
  -5  -3   5   51.69    3.10
   4   3  -5   28.50    1.90
   4   3  -5   30.20    1.90
  -4  -3   5   25.30    1.80
   3   3  -5   32.90    2.20
   3   3  -5   34.10    2.20
  -3  -3   5   34.80    2.10
   2   3  -5  655.03   37.30
   2   3  -5  656.93   37.30
  -2  -3   5  655.33   37.30
   1   3  -5   68.19    3.90
   1   3  -5   66.79    4.00
  -1  -3   5   62.59    3.90
   0   3  -5    4.60    0.70
   0   3  -5    5.80    0.50
   0  -3   5    4.10    0.60
  -1   3  -5   25.40    1.40
  -1   3  -5   20.40    1.60
   1  -3   5   20.10    1.60
  -2   3  -5  102.49    5.80
   2  -3   5   92.39    5.80
   2  -3   5   99.79    5.70
  -3   3  -5  485.85   27.50
   3  -3   5  478.25   27.40
   3  -3   5  482.15   27.50
  -4   3  -5    4.50    0.80
   4  -3   5    5.10    0.80
   4  -3   5    4.90    0.60
  -5   3  -5   21.30    1.80
  -5   3  -5   21.20    1.80
   5  -3   5   24.40    1.60
  -6   3  -5   10.50    1.30
  -6   3  -5   11.80    1.20
   6  -3   5   11.20    1.20
  -7   3  -5   82.19    5.10
  -7   3  -5   82.79    5.20
   7  -3   5   83.79    5.10
  -8   3  -5    7.20    1.30
  -8   3  -5    9.20    1.30
   8  -3   5    8.80    1.30
  -9   3  -5   40.00    3.10
  -9   3  -5   45.70    3.10
 -10   3  -5   14.10    2.00
 -10   3  -5   16.60    1.90
 -11   3  -5    0.70    1.60
  12  -3   5    4.00    1.90
  14   2  -5   -2.60    2.60
  13   2  -5    1.70    2.00
  12   2  -5   -0.70    1.50
 -12  -2   5    1.00    1.40
  11   2  -5    4.50    1.50
 -11  -2   5    5.70    1.60
  10   2  -5   22.70    2.30
 -10  -2   5   23.60    2.10
   9   2  -5    0.90    1.10
  -9  -2   5    1.10    1.00
   8   2  -5  246.48   14.40
  -8  -2   5  245.08   14.30
   7   2  -5    2.90    1.00
  -7  -2   5    4.30    0.90
   6   2  -5  227.78   13.80
  -6  -2   5  238.78   13.80
  -6  -2   5  246.78   13.70
   5   2  -5    4.80    0.90
  -5  -2   5    6.00    0.90
  -5  -2   5    7.40    0.70
   4   2  -5   48.70    3.20
  -4  -2   5   50.39    3.20
  -4  -2   5   53.69    3.10
   3   2  -5   91.19    5.60
   3   2  -5  102.69    5.70
  -3  -2   5   93.29    5.50
   2   2  -5  711.13   40.20
   2   2  -5  684.63   40.20
  -2  -2   5  723.03   40.10
   1   2  -5  404.76   23.40
   1   2  -5  412.06   23.40
  -1  -2   5  415.66   23.40
   0   2  -5    3.80    0.50
   0   2  -5    3.40    0.60
   0  -2   5    3.50    0.50
  -1   2  -5  224.18   12.50
  -1   2  -5  215.98   12.50
   1  -2   5  212.58   12.50
  -2   2  -5   13.40    1.10
  -2   2  -5   13.10    1.10
   2  -2   5   13.60    1.00
  -3   2  -5  383.16   21.90
  -3   2  -5  392.56   22.00
   3  -2   5  376.16   21.80
  -4   2  -5    2.70    0.70
  -4   2  -5    2.90    0.70
   4  -2   5    3.10    0.60
  -5   2  -5   65.59    3.90
  -5   2  -5   64.89    4.00
   5  -2   5   60.29    3.80
  -6   2  -5    6.30    1.00
  -6   2  -5    5.50    1.00
   6  -2   5    6.90    1.00
  -7   2  -5   97.39    5.90
  -7   2  -5   93.69    5.70
   7  -2   5   94.79    5.80
  -8   2  -5  205.28   12.30
   8  -2   5  211.58   12.20
  -9   2  -5   60.89    4.30
  -9   2  -5   61.79    4.20
   9  -2   5   68.09    4.30
 -10   2  -5   -0.50    1.30
  10  -2   5    3.20    1.70
 -11   2  -5    3.60    1.60
 -12   2  -5    3.60    1.80
  14   1  -5    1.90    2.30
  13   1  -5  124.59    8.30
 -13  -1   5  132.29    8.10
  12   1  -5   15.50    2.20
 -12  -1   5   15.40    2.20
  11   1  -5   13.40    2.00
 -11  -1   5   16.70    1.90
  10   1  -5    1.80    1.30
 -10  -1   5    1.90    1.30
   9   1  -5   26.80    2.40
  -9  -1   5   28.10    2.20
   8   1  -5  239.18   14.00
  -8  -1   5  239.98   13.90
   7   1  -5    0.90    0.90
  -7  -1   5   -0.20    0.70
   6   1  -5   13.70    1.60
  -6  -1   5   19.90    1.20
  -6  -1   5   22.30    1.60
   5   1  -5  134.69    8.10
  -5  -1   5  133.89    8.10
  -5  -1   5  142.29    7.90
   4   1  -5  165.88    9.70
  -4  -1   5  163.18    9.50
  -4  -1   5  173.38    9.70
   3   1  -5  152.78    8.60
   3   1  -5  148.19    8.60
  -3  -1   5  143.49    8.40
   2   1  -5    0.50    0.50
   2   1  -5    0.10    0.50
  -2  -1   5    0.20    0.30
   1   1  -5   47.40    2.90
   1   1  -5   49.00    3.00
  -1  -1   5   48.60    2.90
   0   1  -5  122.19    7.00
   0   1  -5  121.19    7.00
   0   1  -5  117.19    7.00
  -1   1  -5  584.34   32.90
  -1   1  -5  571.74   32.90
  -2   1  -5  465.35   26.90
  -2   1  -5  466.65   27.00
   2  -1   5  485.05   26.90
  -3   1  -5  129.79    7.40
  -3   1  -5  126.99    7.30
   3  -1   5  122.79    7.30
  -4   1  -5  341.77   19.40
  -4   1  -5  339.07   19.50
   4  -1   5  336.97   19.40
  -5   1  -5   60.29    4.20
  -5   1  -5   71.89    4.10
   5  -1   5   69.09    4.10
  -6   1  -5    0.90    0.80
  -6   1  -5    0.70    0.70
   6  -1   5    0.70    0.80
  -7   1  -5   13.10    1.30
  -7   1  -5   13.90    1.50
   7  -1   5   12.60    1.50
  -8   1  -5  278.07   16.10
  -8   1  -5  274.07   15.90
   8  -1   5  276.37   16.10
  -9   1  -5   31.60    2.80
   9  -1   5   40.40    3.00
 -10   1  -5    2.90    1.40
  10  -1   5    3.50    1.70
 -11   1  -5    4.10    1.60
  11  -1   5    5.40    2.00
 -12   1  -5   21.60    2.80
 -13   1  -5    0.60    2.60
  14   0  -5    1.90    2.50
 -14   0   5   -0.30    2.20
  13   0  -5   22.00    2.70
 -13   0   5   19.80    2.60
  12   0  -5   40.90    3.30
 -12   0   5   34.90    3.30
  11   0  -5   25.20    2.50
 -11   0   5   24.40    2.40
  10   0  -5  108.89    6.70
 -10   0   5  105.79    6.60
   9   0  -5    1.70    1.10
  -9   0   5    2.60    1.10
   8   0  -5  119.19    7.70
  -8   0   5  135.49    7.60
   7   0  -5   11.10    1.30
  -7   0   5   13.60    1.30
   6   0  -5    1.70    0.70
  -6   0   5    3.20    0.80
   5   0  -5  179.88   10.40
  -5   0   5  176.38   10.30
   4   0  -5   32.60    2.20
  -4   0   5   32.60    1.90
  -4   0   5   29.90    2.10
   3   0  -5 1611.44   92.79
  -3   0   5 1666.53   92.69
  -3   0   5 1628.44   92.79
   2   0  -5  180.58   10.40
   2   0  -5  172.68   10.40
   2   0  -5  184.48   10.30
   1   0  -5   80.69    4.70
   1   0  -5   78.09    4.70
   1   0  -5   80.19    4.60
   0   0  -5  254.37   14.40
   0   0  -5  246.78   14.40
   0   0  -5  253.07   14.40
  -1   0  -5   20.90    1.60
  -1   0  -5   24.50    1.60
  -1   0  -5   23.40    1.50
  -2   0  -5    2.50    0.70
  -2   0  -5    3.30    0.50
   2   0   5    2.30    0.50
  -3   0  -5    4.30    0.60
  -3   0  -5    4.50    0.80
   3   0   5    3.30    0.70
  -4   0  -5  148.39    9.30
  -4   0  -5  165.08    9.20
   4   0   5  162.78    9.30
  -5   0  -5   70.29    4.10
  -5   0  -5   65.29    4.30
   5   0   5   68.69    4.30
  -6   0  -5   64.59    3.90
  -6   0  -5   60.29    3.70
   6   0   5   56.79    3.80
  -7   0  -5    3.50    1.10
  -7   0  -5    3.60    0.90
   7   0   5    4.10    1.10
  -8   0  -5    0.90    1.10
   8   0   5    2.40    1.20
  -9   0  -5   48.60    3.70
   9   0   5   54.39    3.70
 -10   0  -5    2.70    1.50
  10   0   5    4.60    1.60
 -11   0  -5    6.90    1.80
  11   0   5   10.40    2.20
 -12   0  -5   -1.30    1.90
  12   0   5    1.00    2.00
 -13   0  -5   30.90    3.30
  15  -1  -5    0.80    2.90
 -15   1   5   -1.60    2.60
  14  -1  -5   13.80    2.70
 -14   1   5   12.20    2.40
  13  -1  -5    2.10    2.00
 -13   1   5    1.20    1.90
  12  -1  -5    4.70    1.70
 -12   1   5    6.50    1.70
  11  -1  -5   45.90    3.60
 -11   1   5   48.70    3.50
  10  -1  -5   13.40    1.80
 -10   1   5   17.00    1.80
   9  -1  -5   38.40    2.90
  -9   1   5   38.70    2.80
   8  -1  -5    3.10    1.10
  -8   1   5    3.20    1.00
   7  -1  -5  254.37   15.30
  -7   1   5  274.07   15.30
   6  -1  -5    0.30    0.70
  -6   1   5    0.20    0.70
   5  -1  -5   -0.20    0.70
  -5   1   5    0.60    0.60
   4  -1  -5    3.30    0.70
  -4   1   5    3.10    0.70
  -4   1   5    2.30    0.20
   3  -1  -5    8.90    1.00
   3  -1  -5   10.10    0.70
  -3   1   5   10.20    0.90
   2  -1  -5   45.10    2.80
   2  -1  -5   43.20    2.60
  -2   1   5   42.60    2.70
   1  -1  -5  286.17   15.80
   1  -1  -5  271.77   15.80
   1  -1  -5  271.97   15.90
   0  -1  -5  188.58   10.90
   0  -1  -5  191.38   10.80
   0  -1  -5  185.28   10.80
  -1  -1  -5  482.15   27.30
  -1  -1  -5  483.35   27.30
   1   1   5  472.55   27.30
  -2  -1  -5  493.75   27.70
  -2  -1  -5  491.95   27.80
   2   1   5  476.15   27.80
  -3  -1  -5   13.60    1.10
  -3  -1  -5   14.60    1.30
   3   1   5   13.10    1.20
  -4  -1  -5   19.30    1.40
  -4  -1  -5   21.10    1.60
   4   1   5   17.70    1.50
  -5  -1  -5   37.40    2.40
  -5  -1  -5   40.30    2.70
   5   1   5   37.80    2.60
  -6  -1  -5   63.59    3.80
  -6  -1  -5   63.19    4.00
   6   1   5   59.69    4.00
  -7  -1  -5   79.99    4.90
   7   1   5   73.59    4.90
  -8  -1  -5   21.60    2.20
   8   1   5   21.80    2.20
  -9  -1  -5    5.20    1.50
   9   1   5    5.50    1.60
 -10  -1  -5    2.30    1.50
  10   1   5    1.20    1.60
 -11  -1  -5   10.10    2.20
  11   1   5   12.60    2.30
 -12  -1  -5   10.70    2.50
  12   1   5   14.30    2.90
 -13  -1  -5    0.70    2.60
  13   1   5    3.50    3.10
  15  -2  -5    5.70    2.70
 -15   2   5    5.30    2.70
  14  -2  -5    0.50    2.10
 -14   2   5    2.70    2.40
  13  -2  -5   55.59    4.50
 -13   2   5   59.39    4.30
  12  -2  -5    4.30    1.70
 -12   2   5    5.70    1.60
  11  -2  -5    7.50    1.70
 -11   2   5    8.30    1.60
  10  -2  -5   27.40    2.60
 -10   2   5   30.50    2.50
   9  -2  -5  245.58   14.40
  -9   2   5  244.28   14.30
   8  -2  -5  120.39    7.50
  -8   2   5  127.09    7.40
   7  -2  -5    0.40    0.80
  -7   2   5    1.60    0.90
   6  -2  -5    7.70    1.10
  -6   2   5    7.30    1.00
   5  -2  -5   56.79    3.60
  -5   2   5   57.89    3.50
   4  -2  -5    0.00    0.60
   4  -2  -5   -0.10    0.30
  -4   2   5    0.40    0.60
   3  -2  -5   90.09    5.50
   3  -2  -5   91.79    5.30
  -3   2   5   91.29    5.40
   2  -2  -5   92.09    5.30
   2  -2  -5   92.99    5.50
  -2   2   5   89.99    5.40
   1  -2  -5  452.25   26.10
   1  -2  -5  460.65   26.20
  -1   2   5  461.65   26.10
   0  -2  -5   84.09    5.00
   0  -2  -5   83.19    4.90
   0   2   5   82.79    4.90
  -1  -2  -5  193.38   10.90
  -1  -2  -5  187.68   11.00
   1   2   5  190.58   11.10
  -2  -2  -5    6.20    0.90
  -2  -2  -5    8.40    0.70
   2   2   5    7.50    1.00
  -3  -2  -5   70.59    3.80
  -3  -2  -5   62.79    4.00
   3   2   5   58.59    4.00
  -4  -2  -5    3.40    0.60
  -4  -2  -5    4.10    0.90
   4   2   5    4.40    0.90
  -5  -2  -5   75.09    4.50
   5   2   5   68.19    4.50
  -6  -2  -5   23.20    1.90
   6   2   5   21.50    2.00
  -7  -2  -5  362.46   21.20
   7   2   5  371.26   21.30
  -8  -2  -5   33.80    2.70
   8   2   5   30.20    2.80
  -9  -2  -5    1.40    1.40
   9   2   5    0.40    1.50
 -10  -2  -5    0.40    1.50
  10   2   5    1.50    2.00
 -11  -2  -5   64.99    5.10
  11   2   5   77.69    5.50
 -12  -2  -5   24.40    3.00
  12   2   5   20.00    3.20
  15  -3  -5    5.10    2.60
 -15   3   5    6.20    2.50
  14  -3  -5   47.60    4.10
 -14   3   5   41.80    4.00
  13  -3  -5   33.40    3.30
 -13   3   5   33.10    3.20
  12  -3  -5    8.10    1.80
 -12   3   5    9.10    1.80
  11  -3  -5   38.10    3.20
 -11   3   5   41.30    3.20
  10  -3  -5   37.50    3.00
 -10   3   5   38.20    3.00
   9  -3  -5  145.29    8.80
  -9   3   5  144.59    8.70
   8  -3  -5   28.00    2.30
  -8   3   5   28.00    2.20
   7  -3  -5    0.90    0.90
  -7   3   5    0.70    0.80
   6  -3  -5   86.09    5.50
  -6   3   5   93.19    5.40
   5  -3  -5   12.50    0.90
   5  -3  -5   12.20    1.30
  -5   3   5   13.60    1.20
   4  -3  -5  109.99    5.90
   4  -3  -5   92.29    6.10
  -4   3   5  100.29    6.10
   3  -3  -5    1.30    0.50
   3  -3  -5    2.20    0.70
  -3   3   5    1.00    0.50
   2  -3  -5    0.10    0.50
   2  -3  -5    0.00    0.60
  -2   3   5    0.50    0.50
   1  -3  -5   33.40    2.10
   1  -3  -5   29.30    2.00
  -1   3   5   30.20    1.90
   0  -3  -5    2.10    0.70
   0  -3  -5    1.70    0.60
   0   3   5    1.40    0.50
  -1  -3  -5  162.28    9.50
   1   3   5  168.78    9.30
   1   3   5  155.28    9.50
  -2  -3  -5  106.49    6.30
   2   3   5   96.69    6.30
   2   3   5  109.69    6.10
  -3  -3  -5    2.80    0.70
  -3  -3  -5    3.20    0.40
   3   3   5    1.60    0.90
  -4  -3  -5   42.10    2.80
   4   3   5   40.60    2.80
  -5  -3  -5   13.10    1.30
   5   3   5    9.10    1.40
  -6  -3  -5    1.90    1.00
   6   3   5    2.20    1.20
  -7  -3  -5    3.80    1.30
   7   3   5    3.00    1.50
  -8  -3  -5   17.80    2.10
   8   3   5   16.50    2.10
  -9  -3  -5    9.50    1.80
   9   3   5    6.80    1.80
 -10  -3  -5    1.20    1.70
  10   3   5   -0.70    1.80
 -11  -3  -5    7.90    2.10
  11   3   5    5.40    2.30
 -12  -3  -5   18.10    2.90
  12   3   5   19.90    3.60
  15  -4  -5    0.70    2.50
 -15   4   5    0.10    2.40
  14  -4  -5    2.00    2.20
 -14   4   5    1.40    2.20
  13  -4  -5   -0.60    1.80
 -13   4   5   -2.40    1.80
  12  -4  -5   12.40    2.10
 -12   4   5   14.30    2.10
  11  -4  -5   10.80    1.80
 -11   4   5    7.40    1.70
  10  -4  -5    4.00    1.50
 -10   4   5    1.80    1.30
   9  -4  -5   34.10    2.80
  -9   4   5   36.40    2.70
   8  -4  -5   -0.50    1.00
  -8   4   5   -0.60    0.90
   7  -4  -5  145.29    9.00
  -7   4   5  155.88    8.90
   6  -4  -5   22.10    1.80
  -6   4   5   18.90    1.70
   5  -4  -5  118.69    6.90
   5  -4  -5  119.79    6.70
  -5   4   5  105.29    6.80
   4  -4  -5   48.30    2.90
   4  -4  -5   45.90    3.10
  -4   4   5   46.10    3.00
   3  -4  -5  177.58   10.00
   3  -4  -5  171.08   10.20
  -3   4   5  170.48   10.10
   2  -4  -5    3.40    0.70
   2  -4  -5    3.10    0.80
  -2   4   5    4.00    0.70
   1  -4  -5  148.49    9.10
   1  -4  -5  160.48    9.00
  -1   4   5  153.38    8.90
   0  -4  -5    6.50    0.90
   0  -4  -5    4.00    0.90
   0   4   5    4.40    0.60
  -1  -4  -5  642.04   36.90
   1   4   5  641.34   36.70
   1   4   5  656.43   36.90
  -2  -4  -5   16.90    1.50
   2   4   5   15.80    1.50
  -3  -4  -5   52.09    3.30
   3   4   5   45.70    3.30
  -4  -4  -5   11.70    1.40
   4   4   5   10.50    1.40
  -5  -4  -5   14.10    1.60
   5   4   5   11.00    1.60
  -6  -4  -5   90.39    5.40
   6   4   5   79.89    5.40
  -7  -4  -5    2.30    1.30
   7   4   5    3.80    1.50
  -8  -4  -5    0.30    1.40
   8   4   5    0.90    1.50
  -9  -4  -5   19.40    2.30
   9   4   5   15.00    2.40
 -10  -4  -5    1.80    1.80
  10   4   5    3.50    2.10
 -11  -4  -5    3.30    2.50
  11   4   5    8.10    2.60
 -12  -4  -5   74.39    5.90
  14  -5  -5    1.10    2.20
 -14   5   5   -1.30    2.10
  13  -5  -5    0.20    2.10
 -13   5   5    3.90    2.00
  12  -5  -5   21.70    2.50
 -12   5   5   18.30    2.40
  11  -5  -5    3.30    1.60
 -11   5   5    1.70    1.50
  10  -5  -5  310.37   18.10
 -10   5   5  307.77   18.00
   9  -5  -5    3.40    1.30
  -9   5   5    3.20    1.30
   8  -5  -5   29.60    2.40
  -8   5   5   26.90    2.30
   7  -5  -5   10.30    1.40
  -7   5   5    6.40    1.30
   6  -5  -5    4.90    1.10
  -6   5   5    2.30    0.90
   5  -5  -5   10.80    1.00
   5  -5  -5    8.80    1.30
  -5   5   5   12.60    1.30
   4  -5  -5   43.40    2.50
   4  -5  -5   36.80    2.80
  -4   5   5   38.90    2.70
   3  -5  -5   58.09    3.70
   3  -5  -5   60.09    3.50
  -3   5   5   53.39    3.50
   2  -5  -5   14.00    1.20
   2  -5  -5   13.90    1.50
  -2   5   5   15.70    1.20
   1  -5  -5  104.59    6.40
   1  -5  -5  107.19    6.50
  -1   5   5  109.89    6.30
   0  -5  -5  161.68    9.10
   0   5   5  160.38    8.90
   0   5   5  140.19    9.10
  -1  -5  -5   17.90    1.50
   1   5   5   14.20    1.50
  -2  -5  -5   -0.20    0.80
   2   5   5   -0.30    0.70
  -3  -5  -5   45.50    3.10
   3   5   5   46.50    3.20
  -4  -5  -5   59.89    4.10
   4   5   5   65.49    4.20
  -5  -5  -5    3.10    1.10
   5   5   5    1.90    1.20
  -6  -5  -5   66.09    4.50
   6   5   5   67.19    4.50
  -7  -5  -5   59.89    4.40
   7   5   5   67.79    4.60
  -8  -5  -5   13.50    2.00
   8   5   5   12.20    2.10
  -9  -5  -5   -0.30    1.80
   9   5   5    1.70    1.90
 -10  -5  -5    2.50    2.00
  10   5   5   -0.80    2.20
 -11  -5  -5   22.30    3.10
  11   5   5   20.00    3.40
  14  -6  -5    7.30    2.40
 -14   6   5    6.20    2.40
  13  -6  -5    1.50    2.20
 -13   6   5    1.90    2.10
  12  -6  -5   -1.30    1.60
 -12   6   5    0.60    1.70
  11  -6  -5   15.70    2.10
 -11   6   5   11.90    2.00
  10  -6  -5   -0.40    1.40
 -10   6   5   -0.30    1.30
   9  -6  -5    1.20    1.30
  -9   6   5    0.40    1.30
   8  -6  -5   20.20    2.10
  -8   6   5   18.60    1.90
   7  -6  -5    1.60    1.10
  -7   6   5   -0.60    0.90
   6  -6  -5   34.10    2.70
  -6   6   5   37.80    2.70
   5  -6  -5   15.50    1.30
   5  -6  -5   15.40    1.70
  -5   6   5   11.50    1.40
   4  -6  -5   98.29    6.30
   4  -6  -5  108.39    6.10
  -4   6   5   99.29    6.10
   3  -6  -5    6.10    1.10
   3  -6  -5    6.50    0.90
  -3   6   5    7.70    1.00
   2  -6  -5   55.69    4.00
   2  -6  -5   68.39    3.90
  -2   6   5   63.29    3.80
   1  -6  -5   40.70    2.80
   1  -6  -5   41.50    2.90
  -1   6   5   41.50    2.60
   0  -6  -5   18.80    1.60
   0   6   5   17.70    1.70
  -1  -6  -5  118.59    7.30
   1   6   5  126.39    7.40
  -2  -6  -5   17.30    1.80
   2   6   5   21.00    1.90
  -3  -6  -5   60.19    4.00
   3   6   5   61.49    4.10
  -4  -6  -5    0.40    1.10
   4   6   5    1.10    1.10
  -5  -6  -5   59.49    4.20
   5   6   5   66.29    4.30
  -6  -6  -5   75.99    5.00
   6   6   5   72.79    5.00
  -7  -6  -5    0.60    1.40
   7   6   5   -1.10    1.60
  -8  -6  -5    0.50    1.60
   8   6   5    2.00    1.80
  -9  -6  -5   18.50    2.70
   9   6   5   17.00    2.70
 -10  -6  -5   23.30    2.90
  10   6   5   15.50    3.10
  14  -7  -5    1.80    2.40
 -14   7   5    0.30    2.50
  13  -7  -5    2.70    2.40
 -13   7   5    1.20    2.10
  12  -7  -5   17.30    2.50
 -12   7   5   18.70    2.60
  11  -7  -5   -0.50    1.60
 -11   7   5   -2.50    1.50
  10  -7  -5   39.80    3.50
 -10   7   5   50.59    3.60
   9  -7  -5   40.50    3.40
  -9   7   5   41.30    3.20
   8  -7  -5    4.70    1.50
  -8   7   5    3.70    1.40
   7  -7  -5   15.10    1.90
  -7   7   5   10.30    1.60
   6  -7  -5   12.20    1.60
  -6   7   5   15.10    1.60
   5  -7  -5  302.87   17.10
   5  -7  -5  290.57   16.80
  -5   7   5  284.37   16.90
   4  -7  -5   46.70    3.10
   4  -7  -5   41.20    2.80
  -4   7   5   42.70    2.90
   3  -7  -5    4.50    1.20
   3  -7  -5    5.20    0.90
  -3   7   5    6.70    1.00
   2  -7  -5    8.90    1.20
   2  -7  -5    8.80    1.30
  -2   7   5    9.90    1.10
   1  -7  -5   37.60    2.80
  -1   7   5   44.60    2.90
   0  -7  -5    8.10    1.20
   0   7   5    5.90    1.20
  -1  -7  -5   17.20    1.70
   1   7   5   15.60    1.70
  -2  -7  -5    1.70    1.00
   2   7   5    0.70    1.10
  -3  -7  -5   28.20    2.30
   3   7   5   24.10    2.30
  -4  -7  -5    9.30    1.60
   4   7   5    7.20    1.50
  -5  -7  -5   -0.50    1.20
   5   7   5    0.90    1.40
  -6  -7  -5    1.10    1.40
   6   7   5    1.20    1.60
  -7  -7  -5    1.80    1.60
   7   7   5    2.20    1.80
  -8  -7  -5   12.00    2.10
   8   7   5    9.30    2.40
  -9  -7  -5    1.10    2.10
   9   7   5    2.30    2.40
 -10  -7  -5   -1.00    2.30
  13  -8  -5    4.20    2.40
 -13   8   5    8.90    2.60
  12  -8  -5   14.50    2.60
 -12   8   5   13.70    2.60
  11  -8  -5    1.60    1.80
 -11   8   5   -0.50    1.70
  10  -8  -5   26.40    3.00
 -10   8   5   33.60    3.00
   9  -8  -5   24.00    2.60
  -9   8   5   33.50    2.80
   8  -8  -5    8.10    1.70
  -8   8   5    9.90    1.70
   7  -8  -5   30.90    2.70
  -7   8   5   33.30    2.70
   6  -8  -5   10.00    1.70
  -6   8   5   13.00    1.60
   5  -8  -5    1.40    1.20
   5  -8  -5    2.20    0.90
  -5   8   5    2.40    1.10
   4  -8  -5    1.30    0.90
   4  -8  -5    0.30    1.10
  -4   8   5   -1.60    1.00
   3  -8  -5   69.39    4.40
   3  -8  -5   63.89    4.20
  -3   8   5   67.89    4.20
   2  -8  -5   58.29    3.90
   2  -8  -5   54.79    3.70
   1  -8  -5    0.90    1.00
  -1   8   5    0.40    1.10
   0  -8  -5   62.39    4.20
   0   8   5   67.59    4.30
  -1  -8  -5   30.00    2.40
   1   8   5   27.90    2.50
  -2  -8  -5    0.60    1.10
   2   8   5   -1.10    1.10
  -3  -8  -5   -0.30    1.20
   3   8   5   -0.40    1.20
  -4  -8  -5   17.00    2.00
   4   8   5   15.20    2.00
  -5  -8  -5   16.10    2.00
   5   8   5   14.40    2.20
  -6  -8  -5    1.60    1.60
   6   8   5    0.90    1.70
  -7  -8  -5   42.20    3.60
   7   8   5   38.40    3.80
  -8  -8  -5    1.60    2.10
   8   8   5    8.50    2.50
  -9  -8  -5    1.10    2.20
   9   8   5   -0.60    2.60
  13  -9  -5    0.20    2.80
 -13   9   5    0.50    2.50
  12  -9  -5    3.80    2.50
 -12   9   5    6.00    2.30
 -11   9   5   40.00    3.70
  10  -9  -5    2.70    1.80
 -10   9   5    5.80    2.00
   9  -9  -5   62.79    4.80
  -9   9   5   66.59    4.60
   8  -9  -5   -0.80    1.50
  -8   9   5    2.10    1.50
   7  -9  -5   14.70    2.10
  -7   9   5   19.60    2.10
   6  -9  -5    3.80    1.50
  -6   9   5    2.90    1.40
   5  -9  -5    9.30    1.70
  -5   9   5   12.60    1.70
   4  -9  -5    0.10    1.10
   4  -9  -5    0.50    1.20
  -4   9   5    1.00    1.10
   3  -9  -5   13.90    1.80
   3  -9  -5   13.90    1.60
   2  -9  -5  334.27   19.30
  -2   9   5  330.77   19.40
   1  -9  -5   38.10    3.00
  -1   9   5   38.70    3.00
   0  -9  -5   14.70    1.80
   0   9   5   18.70    2.00
  -1  -9  -5    1.50    1.20
   1   9   5    3.70    1.40
  -2  -9  -5   24.90    2.40
   2   9   5   27.20    2.60
  -3  -9  -5    1.40    1.30
   3   9   5    1.40    1.50
  -4  -9  -5   70.99    5.00
   4   9   5   76.29    5.10
  -5  -9  -5  171.88   11.00
   5   9   5  193.28   11.30
  -6  -9  -5   -1.00    1.60
   6   9   5   -1.40    1.80
  -7  -9  -5    2.70    2.00
   7   9   5    4.50    2.30
  -8  -9  -5    1.10    2.30
   8   9   5    4.30    2.50
 -12  10   5   -0.50    2.40
  11 -10  -5    0.80    2.10
 -11  10   5    0.20    2.10
  10 -10  -5   22.30    2.70
 -10  10   5   15.10    2.70
   9 -10  -5    0.60    2.00
  -9  10   5    0.30    1.70
   8 -10  -5    3.20    1.70
  -8  10   5    7.70    1.80
   7 -10  -5    1.90    1.80
  -7  10   5   -0.70    1.60
   6 -10  -5    3.00    1.50
  -6  10   5    1.90    1.50
   5 -10  -5    0.30    1.30
  -5  10   5    1.30    1.40
   4 -10  -5    0.80    1.20
   4 -10  -5    0.50    1.40
   3 -10  -5    1.90    1.20
  -3  10   5    2.40    1.30
   2 -10  -5    3.40    1.40
  -2  10   5    2.90    1.40
   1 -10  -5    4.20    1.30
  -1  10   5    3.70    1.50
   0 -10  -5    2.30    1.30
   0  10   5   -0.30    1.30
  -1 -10  -5    1.80    1.30
   1  10   5    0.10    1.40
  -2 -10  -5    2.00    1.30
   2  10   5    3.30    1.50
  -3 -10  -5    1.10    1.50
   3  10   5    1.60    1.60
  -4 -10  -5   -0.60    1.60
   4  10   5   -0.70    1.80
  -5 -10  -5   38.60    3.70
   5  10   5   49.90    4.00
  -6 -10  -5   -0.30    1.90
   6  10   5   -0.80    2.30
  -7 -10  -5    7.20    2.40
   7  10   5    6.90    2.60
 -11  11   5   28.60    3.50
  10 -11  -5   -1.00    2.00
 -10  11   5   -0.70    2.00
   9 -11  -5    1.60    2.20
  -9  11   5    1.60    1.80
   8 -11  -5   16.70    2.40
  -8  11   5   11.20    2.10
   7 -11  -5   73.99    5.30
  -7  11   5   81.89    5.40
   6 -11  -5    6.90    1.80
   5 -11  -5   30.20    2.90
   4 -11  -5   10.40    1.70
  -4  11   5   10.70    1.90
   3 -11  -5    2.80    1.40
  -3  11   5    3.40    1.50
   2 -11  -5   52.49    3.80
  -2  11   5   55.09    4.00
   1 -11  -5    3.20    1.40
  -1  11   5    6.50    1.80
   0 -11  -5   12.50    1.90
   0  11   5   13.40    2.10
  -1 -11  -5    7.00    1.70
   1  11   5    7.60    1.90
  -2 -11  -5    4.90    1.70
   2  11   5    1.00    1.70
  -3 -11  -5    9.20    2.20
   3  11   5    8.00    2.10
  -4 -11  -5   12.70    2.30
   4  11   5   13.70    2.60
  -5 -11  -5    4.20    2.10
   5  11   5    4.10    2.30
 -10  12   5   -1.40    2.60
   9 -12  -5   18.20    3.20
  -9  12   5    7.30    2.40
   8 -12  -5    9.90    2.20
  -8  12   5    8.00    2.20
   7 -12  -5    0.50    1.80
   6 -12  -5    0.30    2.00
   4 -12  -5    0.10    1.70
  -4  12   5    0.80    1.60
   3 -12  -5   41.70    3.60
  -3  12   5   43.00    3.60
   2 -12  -5   34.10    3.30
  -2  12   5   37.30    3.30
   1 -12  -5   -0.40    1.50
  -1  12   5    1.60    1.70
   0 -12  -5   -0.30    1.60
   0  12   5    0.40    1.80
  -1 -12  -5    2.50    1.70
   1  12   5    1.20    1.80
  -2 -12  -5    9.30    2.10
   2  12   5    5.40    2.20
  -3 -12  -5    7.20    2.10
   3  12   5    8.20    2.40
  -4 -12  -5    8.70    2.40
   4  12   5    7.90    2.60
   7 -13  -5    2.70    2.20
  -6  13   5    2.30    2.00
  -5  13   5    8.80    2.40
  -4  13   5   -0.20    1.90
   3 -13  -5    1.10    1.60
  -3  13   5    0.10    1.90
   2 -13  -5    4.20    1.90
  -2  13   5    5.40    2.10
   1 -13  -5    0.60    1.80
  -1  13   5    0.90    2.00
   0 -13  -5   24.20    2.90
   0  13   5   21.30    3.00
  -1 -13  -5    4.20    2.10
   1  13   5    5.20    2.30
  -2 -13  -5    2.50    2.10
   2  13   5    1.40    2.30
  -6  14   5    1.20    2.20
  -5  14   5   24.40    3.10
  -4  14   5   -0.90    2.10
   3 -14  -5    0.90    2.20
  -3  14   5    0.00    2.40
   2 -14  -5    1.20    2.00
  -2  14   5   -0.90    2.20
   1 -14  -5   10.90    2.40
  -1  14   5    9.00    2.60
   0 -14  -5   11.00    2.40
   0  14   5    7.40    2.50
   0 -16   6    3.70    2.40
   1 -16   6    0.60    2.30
   2 -16   6    1.00    2.20
   3 -16   6   -1.80    2.20
  -4  16  -6    4.10    2.30
   4 -16   6    1.20    2.30
  -5  16  -6    2.10    2.60
   5 -16   6    4.30    2.50
  -4 -15   6   12.60    3.60
  -3 -15   6   12.90    2.80
  -2 -15   6    3.60    2.20
  -1 -15   6    3.60    2.20
   0 -15   6    0.20    2.00
   1 -15   6   24.60    3.10
   2 -15   6    7.20    2.30
  -3  15  -6   10.30    2.30
   3 -15   6    8.20    2.20
  -4  15  -6    1.30    2.10
   4 -15   6   -0.80    2.10
  -5  15  -6    0.10    2.00
   5 -15   6    1.30    2.40
  -6  15  -6    1.30    2.10
   6 -15   6    2.10    2.10
  -7  15  -6    1.80    2.60
   7 -15   6    4.40    2.70
   8 -15   6    4.90    2.70
  -5 -14   6   10.10    2.60
  -4 -14   6   10.90    2.50
  -3 -14   6    5.00    2.20
  -2 -14   6   -0.30    1.80
  -1 -14   6   11.30    2.20
   0 -14   6   27.80    3.00
  -1  14  -6   39.20    3.60
   1 -14   6   43.10    3.70
  -2  14  -6    7.90    1.90
   2 -14   6   14.40    2.30
  -3  14  -6    1.30    1.60
   3 -14   6    0.20    1.70
  -4  14  -6    1.00    1.90
   4 -14   6    1.00    1.80
  -5  14  -6    0.60    1.70
   5 -14   6    0.50    1.90
  -6  14  -6    9.20    2.20
   6 -14   6   12.10    2.30
  -7  14  -6    7.70    2.20
   7 -14   6    6.70    2.40
  -8  14  -6   -1.90    2.00
   8 -14   6    2.80    2.20
  -9  14  -6   -0.80    2.60
   9 -14   6   -0.80    2.60
  -7 -13   6    2.30    2.40
  -6 -13   6    0.10    2.00
  -5 -13   6    7.10    2.20
  -4 -13   6    4.40    2.00
  -3 -13   6   -1.00    1.60
  -2 -13   6   13.50    2.20
  -1 -13   6   14.40    2.10
   0  13  -6   76.39    5.00
   0 -13   6   71.39    5.10
  -1  13  -6   25.30    2.40
   1 -13   6   20.60    2.50
  -2  13  -6    3.90    1.70
   2 -13   6    5.50    1.70
  -3  13  -6   -0.40    1.40
   3 -13   6   -0.50    1.50
  -4  13  -6   25.90    2.60
   4 -13   6   31.30    3.00
  -5  13  -6   19.30    2.40
   5 -13   6   26.90    2.70
  -6  13  -6   21.60    2.50
   6 -13   6   14.80    2.30
  -7  13  -6   10.50    2.10
   7 -13   6   14.60    2.30
  -8  13  -6    5.50    2.00
   8 -13   6    1.20    1.90
  -9  13  -6    5.70    2.20
   9 -13   6    6.20    2.20
 -10  13  -6   20.10    3.40
  10 -13   6   22.00    2.90
   8  12  -6   -1.70    2.30
  -7 -12   6   -0.70    1.90
  -6 -12   6    4.20    1.90
  -4 -12   6   -0.40    1.50
  -3 -12   6    3.10    1.60
  -2 -12   6    7.50    1.70
   1  12  -6    7.80    1.50
  -1 -12   6    8.30    1.80
   0  12  -6    3.50    1.40
   0 -12   6    3.50    1.50
  -1  12  -6    1.10    1.30
   1 -12   6    2.20    1.50
  -2  12  -6   11.50    1.90
   2 -12   6   11.30    1.80
  -3  12  -6    0.20    1.30
   3 -12   6    2.90    1.50
  -4  12  -6    0.10    1.30
   4 -12   6    0.80    1.50
  -5  12  -6   -0.20    1.30
   5 -12   6    1.00    1.50
  -6  12  -6   19.10    2.30
   6 -12   6   20.80    2.30
  -7  12  -6   10.10    2.00
   7 -12   6   10.40    1.90
  -8  12  -6   26.30    2.70
   8 -12   6   16.50    2.40
  -9  12  -6   12.20    2.30
   9 -12   6    9.60    2.20
 -10  12  -6    4.40    2.20
  10 -12   6    6.90    2.20
   9  11  -6    0.00    2.30
   8  11  -6    4.50    2.20
   7  11  -6   38.20    3.70
  -7 -11   6   34.10    3.30
   6  11  -6    6.00    1.80
  -6 -11   6    4.30    1.70
   5  11  -6   12.70    1.90
  -5 -11   6   11.00    1.90
  -4 -11   6   23.50    2.40
   3  11  -6   11.50    1.80
  -3 -11   6   13.00    1.90
   2  11  -6    3.10    1.40
  -2 -11   6    3.70    1.40
   1  11  -6  197.28   11.50
  -1 -11   6  192.48   11.60
   0  11  -6  151.08    8.90
   0 -11   6  146.19    9.00
  -1  11  -6   -1.20    1.10
   1 -11   6    1.90    1.20
  -2  11  -6   15.00    1.80
   2 -11   6   14.00    1.80
  -3  11  -6    4.20    1.40
   3 -11   6    3.50    1.30
  -4  11  -6    0.60    1.20
   4 -11   6    1.80    1.30
  -5  11  -6    1.80    1.20
   5 -11   6    1.50    1.30
  -6  11  -6    4.10    1.50
   6 -11   6    2.40    1.50
  -7  11  -6    0.40    1.40
   7 -11   6   -1.40    1.40
  -8  11  -6    8.70    1.90
   8 -11   6    7.40    1.80
  -9  11  -6   10.30    2.00
   9 -11   6    9.00    2.00
 -10  11  -6   14.40    2.50
  10 -11   6   15.70    2.40
 -11  11  -6    1.90    2.10
  11 -11   6    0.50    2.20
  10  10  -6    1.70    2.50
   9  10  -6    1.90    2.20
   8  10  -6   28.00    3.00
   7  10  -6    4.30    2.00
  -7 -10   6    9.20    1.80
   6  10  -6   11.50    1.90
  -6 -10   6    9.20    1.80
   5  10  -6   72.39    4.70
  -5 -10   6   69.19    4.80
   4  10  -6    1.80    1.40
   4  10  -6    4.00    1.40
  -4 -10   6    4.70    1.40
   3  10  -6    0.20    1.20
  -3 -10   6    0.50    1.20
   2  10  -6   26.00    2.30
  -2 -10   6   29.30    2.50
   1  10  -6   19.50    1.90
  -1 -10   6   17.60    2.00
   0  10  -6   18.30    1.80
   0 -10   6   20.00    2.00
  -1  10  -6   28.50    2.30
   1 -10   6   23.70    2.30
  -2  10  -6   42.50    3.20
   2 -10   6   49.60    3.30
  -3  10  -6   63.09    4.20
   3 -10   6   64.89    4.30
  -4  10  -6   88.19    5.80
   4 -10   6   97.29    5.90
  -5  10  -6   11.50    1.60
   5 -10   6    7.20    1.50
  -6  10  -6    6.00    1.40
   6 -10   6    1.20    1.30
  -7  10  -6    2.40    1.30
   7 -10   6   -0.80    1.30
  -8  10  -6    3.00    1.40
   8 -10   6    0.30    1.40
  -9  10  -6    1.00    1.60
   9 -10   6    4.70    1.60
 -10  10  -6    5.00    2.00
  10 -10   6    5.50    1.80
 -11  10  -6    1.70    2.00
  11 -10   6    2.30    1.90
 -12  10  -6   14.10    2.60
  11   9  -6    3.60    2.50
  10   9  -6   19.70    2.90
   9   9  -6   12.30    2.40
   8   9  -6   16.60    2.30
   7   9  -6   21.30    2.50
  -7  -9   6   22.90    2.40
   6   9  -6   69.59    4.60
  -6  -9   6   63.59    4.60
   5   9  -6   37.00    3.10
   5   9  -6   39.10    2.90
  -5  -9   6   38.40    3.10
   4   9  -6    1.60    1.00
   4   9  -6    2.60    1.10
  -4  -9   6    2.30    1.10
   3   9  -6    1.10    1.10
   3   9  -6    1.90    1.20
  -3  -9   6    0.40    1.00
   2   9  -6    2.90    1.00
   2   9  -6    4.70    1.10
  -2  -9   6    4.20    1.20
   1   9  -6  175.48   10.40
  -1  -9   6  174.98   10.40
   0   9  -6   13.60    1.60
   0  -9   6   10.80    1.40
  -1   9  -6  117.59    7.10
   1  -9   6  116.99    7.10
  -2   9  -6    0.30    0.90
   2  -9   6   -0.50    0.90
  -3   9  -6   14.30    1.70
   3  -9   6   16.70    1.70
  -4   9  -6    4.50    1.20
   4  -9   6    4.10    1.20
  -5   9  -6    4.50    1.30
   5  -9   6    5.50    1.10
  -6   9  -6   64.39    4.20
   6  -9   6   59.19    4.10
  -7   9  -6    0.00    1.00
   7  -9   6    0.30    1.20
  -8   9  -6    1.60    1.30
   8  -9   6   -0.10    1.30
  -9   9  -6   22.20    2.40
   9  -9   6   22.10    2.30
 -10   9  -6  129.39    8.10
  10  -9   6  128.39    8.00
 -11   9  -6    6.60    2.00
  11  -9   6    5.50    1.80
 -12   9  -6    0.70    2.10
  12  -9   6    0.40    1.80
  11   8  -6    7.10    2.80
  10   8  -6    1.30    2.00
   9   8  -6   -0.60    1.70
   8   8  -6    2.10    1.60
   7   8  -6    4.80    1.50
  -7  -8   6    4.80    1.30
   6   8  -6   -0.80    1.30
  -6  -8   6    0.20    1.10
  -6  -8   6    1.80    1.20
   5   8  -6    1.90    1.10
   5   8  -6    2.70    1.30
  -5  -8   6    2.40    1.10
   4   8  -6    0.90    0.90
   4   8  -6    0.60    0.90
  -4  -8   6    2.80    1.00
   3   8  -6    1.60    1.00
   3   8  -6    1.30    0.90
  -3  -8   6    4.70    1.10
   2   8  -6    3.00    1.00
   2   8  -6    2.40    0.90
  -2  -8   6    2.10    1.00
   1   8  -6   58.89    3.60
   1   8  -6   57.89    3.80
  -1  -8   6   57.19    3.80
   0   8  -6   25.60    2.10
   0  -8   6   29.20    2.10
  -1   8  -6    7.50    1.10
   1  -8   6    5.50    1.10
  -2   8  -6  102.09    6.00
   2  -8   6   93.79    6.00
  -3   8  -6   14.50    1.60
   3  -8   6   16.10    1.60
  -4   8  -6   24.90    2.00
   4  -8   6   23.00    2.00
  -5   8  -6    0.00    1.00
   5  -8   6    0.80    1.00
  -6   8  -6   -0.20    1.00
   6  -8   6   -1.10    1.00
  -7   8  -6  238.08   14.20
   7  -8   6  246.68   14.20
  -8   8  -6   -1.30    1.30
   8  -8   6    1.10    1.20
  -9   8  -6   11.50    1.80
   9  -8   6   11.50    1.70
 -10   8  -6   58.49    4.30
  10  -8   6   60.89    4.30
 -11   8  -6    2.40    1.80
  11  -8   6    5.10    1.90
 -12   8  -6    6.40    2.10
  12  -8   6    0.30    2.00
 -13   8  -6    4.90    2.60
  12   7  -6    0.60    2.30
  11   7  -6   22.80    3.00
  10   7  -6    5.70    2.00
   9   7  -6   57.39    4.30
   8   7  -6    3.00    1.50
  -8  -7   6    2.60    1.30
   7   7  -6    6.60    1.50
  -7  -7   6    9.40    1.40
  -7  -7   6   10.90    1.50
   6   7  -6   92.59    6.20
  -6  -7   6  105.79    6.10
  -6  -7   6   99.79    6.10
   5   7  -6    4.10    1.00
   5   7  -6    3.80    1.10
  -5  -7   6    1.90    1.00
   4   7  -6    0.30    0.90
   4   7  -6    1.00    1.00
  -4  -7   6   -0.40    0.80
   3   7  -6   40.90    2.80
   3   7  -6   41.00    2.80
  -3  -7   6   45.10    2.90
   2   7  -6   35.10    2.30
   2   7  -6   35.80    2.40
  -2  -7   6   29.30    2.40
   1   7  -6    3.20    0.90
   1   7  -6    3.00    0.70
  -1  -7   6    3.40    0.90
   0   7  -6    9.40    0.80
   0   7  -6    6.80    1.00
   0  -7   6    7.40    1.10
  -1   7  -6   13.60    1.30
   1  -7   6   12.50    1.30
  -2   7  -6   39.90    2.80
   2  -7   6   44.10    2.90
  -3   7  -6   94.39    5.80
   3  -7   6   98.09    5.90
  -4   7  -6   25.60    2.10
   4  -7   6   26.20    2.10
  -5   7  -6    2.70    1.00
   5  -7   6    2.70    1.00
  -6   7  -6   32.10    2.50
   6  -7   6   32.20    2.50
  -7   7  -6   58.39    4.10
   7  -7   6   65.99    4.10
  -8   7  -6   38.10    2.80
   8  -7   6   30.50    2.70
  -9   7  -6   29.90    3.00
   9  -7   6   37.40    2.80
 -10   7  -6   13.20    1.90
  10  -7   6   11.40    1.80
 -11   7  -6    4.60    1.80
  11  -7   6    2.10    1.60
 -12   7  -6   28.80    3.10
  12  -7   6   28.80    2.90
 -13   7  -6    2.20    2.20
  12   6  -6    2.20    2.30
  11   6  -6   14.10    2.50
  10   6  -6   18.80    2.50
   9   6  -6   46.90    3.60
  -9  -6   6   45.80    3.40
   8   6  -6   62.59    4.30
  -8  -6   6   60.99    4.00
   7   6  -6    1.80    1.30
  -7  -6   6    0.70    1.00
  -7  -6   6    0.80    0.90
   6   6  -6    1.80    1.10
  -6  -6   6    1.80    1.00
  -6  -6   6    2.10    0.90
   5   6  -6   16.10    1.60
   5   6  -6   15.70    1.50
  -5  -6   6   16.80    1.60
   4   6  -6    5.60    1.10
   4   6  -6    8.90    1.10
  -4  -6   6    5.70    1.00
   3   6  -6    0.80    0.80
   3   6  -6    2.00    0.80
  -3  -6   6    0.20    0.70
   2   6  -6   13.00    1.20
   2   6  -6   12.40    1.30
  -2  -6   6   14.40    1.30
   1   6  -6  256.67   14.60
   1   6  -6  253.37   14.50
  -1  -6   6  247.38   14.60
   0   6  -6    0.90    0.70
   0   6  -6    0.50    0.40
   0  -6   6    0.80    0.70
  -1   6  -6  209.68   11.90
  -1   6  -6  196.78   12.10
   1  -6   6  218.98   12.10
  -2   6  -6  245.18   14.50
   2  -6   6  256.77   14.50
  -3   6  -6   10.60    1.10
   3  -6   6    8.00    1.10
  -4   6  -6    0.10    0.80
   4  -6   6    0.60    0.60
  -5   6  -6   24.30    2.00
   5  -6   6   24.40    2.00
  -6   6  -6  104.49    6.60
   6  -6   6  114.19    6.70
  -7   6  -6   71.49    4.40
   7  -6   6   65.49    4.40
  -8   6  -6    2.40    1.20
   8  -6   6    6.70    1.30
  -9   6  -6   49.50    3.80
   9  -6   6   60.89    3.90
 -10   6  -6   42.10    3.40
  10  -6   6   46.30    3.40
 -11   6  -6   -1.20    1.70
  11  -6   6    2.10    1.60
 -12   6  -6    0.30    1.80
  12  -6   6    0.60    1.70
 -13   6  -6    3.70    2.10
  13   5  -6    4.80    2.70
  12   5  -6    9.00    2.40
  11   5  -6    9.70    2.10
  10   5  -6    2.40    1.60
 -10  -5   6    0.90    1.40
   9   5  -6   40.20    3.10
  -9  -5   6   35.60    2.80
   8   5  -6    5.10    1.40
  -8  -5   6    2.90    1.10
   7   5  -6  105.59    7.10
  -7  -5   6  119.79    7.10
  -7  -5   6  124.89    7.00
   6   5  -6   12.30    1.40
  -6  -5   6   11.00    1.20
  -6  -5   6   10.30    1.30
   5   5  -6    4.40    1.00
   5   5  -6    3.10    1.00
  -5  -5   6    3.10    0.80
   4   5  -6    0.20    0.70
   4   5  -6    0.00    0.70
  -4  -5   6    0.30    0.60
   3   5  -6   53.69    3.40
   3   5  -6   53.99    3.40
  -3  -5   6   55.89    3.40
   2   5  -6    0.00    0.50
   2   5  -6    1.50    0.60
  -2  -5   6    0.80    0.60
   1   5  -6   18.50    1.50
   1   5  -6   17.00    1.20
  -1  -5   6   15.00    1.40
   0   5  -6    0.80    0.40
   0   5  -6   -0.20    0.60
   0  -5   6    0.60    0.60
  -1   5  -6   91.29    5.50
   1  -5   6   91.59    5.50
  -2   5  -6   61.29    3.60
   2  -5   6   52.79    3.50
  -3   5  -6   21.80    1.60
   3  -5   6   17.70    1.60
  -4   5  -6    5.90    1.00
   4  -5   6    7.80    1.10
  -5   5  -6    6.00    1.10
   5  -5   6    5.30    1.00
  -6   5  -6  114.29    6.80
   6  -5   6  110.19    6.80
  -7   5  -6   12.30    1.50
   7  -5   6   13.90    1.50
  -8   5  -6   87.19    5.50
   8  -5   6   86.79    5.50
  -9   5  -6  139.79    8.40
   9  -5   6  136.99    8.40
 -10   5  -6    0.80    1.40
  10  -5   6    0.20    1.30
 -11   5  -6    9.20    1.80
  11  -5   6    7.80    1.70
 -12   5  -6   -0.20    1.90
  12  -5   6   -1.20    1.60
  13   4  -6    3.70    2.40
  12   4  -6    8.10    2.10
  11   4  -6   30.90    3.10
 -11  -4   6   33.10    2.80
  10   4  -6    1.90    1.40
 -10  -4   6    2.80    1.40
   9   4  -6   14.60    1.90
  -9  -4   6   17.80    1.80
   8   4  -6    1.60    1.20
  -8  -4   6    1.40    1.00
   7   4  -6  324.47   18.80
  -7  -4   6  322.67   18.70
   6   4  -6    2.20    0.90
  -6  -4   6    1.30    0.80
  -6  -4   6    1.80    0.70
   5   4  -6  112.29    6.50
  -5  -4   6  101.79    6.30
  -5  -4   6  110.99    6.40
   4   4  -6    1.00    0.70
   4   4  -6   -0.40    0.60
  -4  -4   6   -0.30    0.60
   3   4  -6  272.07   15.60
   3   4  -6  268.97   15.50
  -3  -4   6  268.77   15.50
   2   4  -6   77.59    4.80
   2   4  -6   85.49    4.70
  -2  -4   6   75.39    4.70
   1   4  -6  481.55   28.80
   1   4  -6  521.25   28.70
  -1  -4   6  505.65   28.70
   0   4  -6   25.60    1.80
   0   4  -6   26.20    1.60
   0  -4   6   22.40    1.70
  -1   4  -6   47.60    2.70
  -1   4  -6   47.10    2.90
   1  -4   6   39.30    2.90
  -2   4  -6    0.30    0.60
   2  -4   6    1.40    0.30
   2  -4   6    1.70    0.70
  -3   4  -6   19.60    1.60
   3  -4   6   17.70    1.60
   3  -4   6   20.10    1.30
  -4   4  -6   52.79    3.40
   4  -4   6   53.59    3.40
   4  -4   6   53.69    3.20
  -5   4  -6   49.70    3.30
   5  -4   6   51.89    3.20
   5  -4   6   49.90    3.30
  -6   4  -6    1.00    0.90
   6  -4   6    1.00    0.90
  -7   4  -6   28.20    2.20
   7  -4   6   26.50    2.20
  -8   4  -6    1.50    1.10
   8  -4   6    0.90    1.00
  -9   4  -6   79.09    5.20
   9  -4   6   84.59    5.30
 -10   4  -6    0.40    1.30
  10  -4   6    2.00    1.40
 -11   4  -6    4.70    1.60
  11  -4   6    3.30    1.60
  12  -4   6    2.30    1.90
  13  -4   6   -0.70    1.90
  13   3  -6   21.10    2.90
  12   3  -6   -0.20    1.60
 -12  -3   6    2.30    1.50
  11   3  -6   19.00    2.40
 -11  -3   6   22.30    2.20
  10   3  -6  125.09    7.80
 -10  -3   6  125.69    7.70
   9   3  -6   24.40    2.40
  -9  -3   6   26.90    2.30
   8   3  -6    3.60    1.20
  -8  -3   6    5.10    1.10
   7   3  -6  191.68   11.30
  -7  -3   6  192.38   11.20
   6   3  -6   57.49    3.70
  -6  -3   6   54.59    3.60
  -6  -3   6   59.19    3.50
   5   3  -6   32.20    2.40
  -5  -3   6   32.40    2.40
  -5  -3   6   40.20    2.30
   4   3  -6   45.00    2.70
   4   3  -6   33.20    2.70
  -4  -3   6   44.10    2.60
   3   3  -6  160.68    8.90
   3   3  -6  144.39    8.90
  -3  -3   6  152.08    8.80
   2   3  -6   98.99    5.60
   2   3  -6   92.19    5.70
  -2  -3   6   94.29    5.60
   1   3  -6   51.99    3.10
   1   3  -6   51.59    3.20
  -1  -3   6   52.59    3.20
   0   3  -6   84.69    4.80
   0   3  -6   83.29    4.90
   0  -3   6   76.19    4.80
  -1   3  -6   64.09    4.20
  -1   3  -6   77.09    4.10
   1  -3   6   63.99    4.20
  -2   3  -6  105.29    6.40
   2  -3   6  103.99    6.40
   2  -3   6  112.79    6.20
  -3   3  -6  123.29    6.80
   3  -3   6  115.39    6.80
   3  -3   6  109.49    6.60
  -4   3  -6  193.58   11.30
  -4   3  -6  194.18   11.30
   4  -3   6  193.48   11.10
   4  -3   6  194.58   11.30
  -5   3  -6    6.20    1.00
  -5   3  -6    2.80    0.90
   5  -3   6    3.00    0.70
  -6   3  -6   12.70    1.40
  -6   3  -6   15.20    1.50
   6  -3   6   14.00    1.30
  -7   3  -6   33.70    2.40
  -7   3  -6   30.50    2.40
   7  -3   6   23.80    2.30
  -8   3  -6   23.40    2.00
  -8   3  -6   23.40    2.20
  -9   3  -6   -0.40    1.10
  -9   3  -6   -0.90    1.20
 -10   3  -6  130.69    8.00
 -10   3  -6  132.19    8.10
 -11   3  -6    0.20    1.70
  12  -3   6    0.90    2.00
  13  -3   6    7.10    2.40
  14   2  -6    1.80    2.30
  13   2  -6    6.60    2.10
 -13  -2   6    7.40    1.90
  12   2  -6    7.50    1.90
 -12  -2   6    4.10    1.80
  11   2  -6   12.90    2.00
 -11  -2   6   15.00    1.90
  10   2  -6   -0.80    1.30
 -10  -2   6    0.40    1.20
   9   2  -6   14.40    1.80
  -9  -2   6   16.30    1.70
   8   2  -6  165.08   10.10
  -8  -2   6  175.48   10.00
   7   2  -6   14.80    1.70
  -7  -2   6   16.80    1.50
   6   2  -6   66.89    4.60
  -6  -2   6   79.39    4.60
  -6  -2   6   78.19    4.50
   5   2  -6    4.40    0.90
  -5  -2   6    6.90    0.90
  -5  -2   6    6.40    0.70
   4   2  -6   24.10    1.80
  -4  -2   6   24.20    1.70
  -4  -2   6   22.70    1.50
   3   2  -6   45.20    2.90
   3   2  -6   44.80    2.90
  -3  -2   6   46.70    2.80
   2   2  -6  265.67   15.50
   2   2  -6  278.37   15.50
  -2  -2   6  264.47   15.40
   1   2  -6   94.19    5.40
   1   2  -6   93.59    5.40
  -1  -2   6   87.89    5.40
   0   2  -6  438.26   24.90
   0   2  -6  455.05   25.00
   0  -2   6  418.46   24.90
  -1   2  -6   42.20    2.50
  -1   2  -6   42.10    2.60
   1  -2   6   39.70    2.60
  -2   2  -6   10.60    1.00
  -2   2  -6    9.50    1.00
   2  -2   6    8.70    0.90
  -3   2  -6   11.10    1.10
  -3   2  -6   11.80    1.10
   3  -2   6    9.20    1.00
  -4   2  -6    3.50    0.80
  -4   2  -6    2.60    0.80
   4  -2   6    2.30    0.60
  -5   2  -6    3.50    1.00
  -5   2  -6    5.60    0.90
   5  -2   6    7.10    0.90
  -6   2  -6    6.20    1.10
  -6   2  -6    8.50    1.10
   6  -2   6    8.00    1.10
  -7   2  -6   61.39    4.10
  -7   2  -6   64.39    4.00
   7  -2   6   61.19    4.00
  -8   2  -6  282.97   16.90
  -8   2  -6  296.37   17.10
   8  -2   6  298.57   17.00
  -9   2  -6   86.09    5.70
  -9   2  -6   99.59    6.00
 -10   2  -6    0.10    1.40
 -11   2  -6    7.40    2.00
 -12   2  -6    0.90    1.80
 -13   2  -6    2.10    2.20
  14   1  -6   14.30    2.70
 -14  -1   6   13.50    2.60
  13   1  -6    1.10    1.90
 -13  -1   6   -0.90    1.70
  12   1  -6   31.20    3.20
 -12  -1   6   30.00    2.80
  11   1  -6   11.90    1.90
 -11  -1   6   12.70    1.80
  10   1  -6    5.90    1.40
 -10  -1   6    1.90    1.20
   9   1  -6   -0.60    1.10
  -9  -1   6   -0.20    1.00
   8   1  -6   10.20    1.40
  -8  -1   6    9.20    1.30
   7   1  -6  116.39    7.50
  -7  -1   6  133.89    7.50
   6   1  -6    0.50    0.80
  -6  -1   6    0.70    0.80
   5   1  -6    8.20    1.10
  -5  -1   6    9.20    1.00
  -5  -1   6    8.90    0.70
   4   1  -6   20.10    1.60
  -4  -1   6   22.10    1.60
  -4  -1   6   20.40    1.30
   3   1  -6  266.57   15.40
   3   1  -6  258.17   15.40
  -3  -1   6  273.87   15.20
   2   1  -6  132.99    7.90
   2   1  -6  133.49    7.90
  -2  -1   6  140.49    7.80
   1   1  -6  174.78   10.00
   1   1  -6  173.18   10.00
  -1  -1   6  168.88    9.90
   0   1  -6   31.60    2.00
   0   1  -6   30.00    2.00
   0   1  -6   29.30    2.00
  -1   1  -6   54.79    3.30
  -1   1  -6   50.39    3.30
  -1   1  -6   56.29    3.30
  -2   1  -6   56.89    3.50
  -2   1  -6   53.69    3.50
   2  -1   6   60.79    3.50
  -3   1  -6   56.09    3.50
  -3   1  -6   59.89    3.60
   3  -1   6   58.59    3.50
  -4   1  -6  119.29    6.60
  -4   1  -6   96.29    6.60
   4  -1   6  117.79    6.60
  -5   1  -6   49.90    3.00
  -5   1  -6   45.00    2.90
   5  -1   6   42.70    3.00
  -6   1  -6   59.39    3.60
  -6   1  -6   59.29    3.70
   6  -1   6   51.39    3.60
  -7   1  -6   68.49    4.10
  -7   1  -6   68.29    4.30
   7  -1   6   60.19    4.20
  -8   1  -6  102.49    6.60
   8  -1   6  110.99    6.60
   9  -1   6  116.09    7.30
 -10   1  -6    3.70    1.60
  10  -1   6    4.60    2.90
 -11   1  -6    0.80    1.60
 -12   1  -6    0.30    1.90
 -13   1  -6    3.00    2.40
  14   0  -6    6.10    2.70
 -14   0   6    6.20    2.40
  13   0  -6    4.20    2.10
 -13   0   6    6.30    2.20
  12   0  -6   17.30    2.30
 -12   0   6   17.60    2.20
  11   0  -6    7.70    1.80
 -11   0   6    5.90    1.50
  10   0  -6    4.80    1.40
 -10   0   6    0.80    1.30
   9   0  -6  145.09    8.60
  -9   0   6  139.09    8.50
   8   0  -6  149.49    9.00
  -8   0   6  148.99    8.90
   7   0  -6  218.88   12.90
  -7   0   6  222.48   12.80
   6   0  -6   54.69    3.40
  -6   0   6   47.80    3.30
   5   0  -6  111.49    6.50
  -5   0   6  105.89    6.50
   4   0  -6   12.90    1.20
  -4   0   6   12.30    0.90
  -4   0   6   12.00    1.10
   3   0  -6  469.65   26.70
  -3   0   6  477.25   26.60
  -3   0   6  454.75   26.70
   2   0  -6   -0.30    0.40
   2   0  -6    0.80    0.60
   2   0  -6   -0.10    0.50
   1   0  -6  260.87   15.00
   1   0  -6  264.17   15.00
   1   0  -6  258.47   14.90
   0   0  -6   24.10    1.70
   0   0  -6   23.00    1.60
   0   0  -6   24.00    1.70
  -1   0  -6    0.10    0.50
  -1   0  -6   -0.20    0.60
  -1   0  -6   -0.80    0.60
  -2   0  -6  118.49    7.20
  -2   0  -6  127.49    7.20
   2   0   6  123.09    7.20
  -3   0  -6    7.70    1.00
  -3   0  -6    9.90    0.90
   3   0   6    9.10    1.00
  -4   0  -6   -0.30    0.60
  -4   0  -6   -0.30    0.70
   4   0   6   -0.10    0.60
  -5   0  -6  136.49    8.40
  -5   0  -6  144.19    8.20
   5   0   6  140.19    8.30
  -6   0  -6    4.80    1.10
  -6   0  -6    4.80    0.90
   6   0   6    4.20    1.10
  -7   0  -6  497.85   28.10
   7   0   6  479.05   28.00
  -8   0  -6   52.19    3.90
   8   0   6   59.79    4.00
  -9   0  -6   76.59    5.40
   9   0   6   89.59    5.50
 -10   0  -6    1.40    1.70
  10   0   6   -0.70    1.60
 -11   0  -6   -0.80    1.50
  11   0   6   -1.30    1.90
 -12   0  -6    5.70    2.40
 -13   0  -6    5.00    2.60
  14  -1  -6    1.50    2.20
 -14   1   6    0.20    2.00
  13  -1  -6   11.20    2.20
 -13   1   6    9.60    2.10
  12  -1  -6    2.80    1.60
 -12   1   6    4.30    1.70
  11  -1  -6   10.10    1.80
 -11   1   6   10.90    1.70
  10  -1  -6   14.90    2.00
 -10   1   6   15.60    1.80
   9  -1  -6   15.20    1.80
  -9   1   6   12.80    1.60
   8  -1  -6   90.09    5.60
  -8   1   6   86.89    5.50
   7  -1  -6  148.19    8.60
  -7   1   6  141.29    8.60
   6  -1  -6   32.80    2.40
  -6   1   6   34.30    2.30
   5  -1  -6   35.10    2.40
  -5   1   6   31.50    2.30
   4  -1  -6  188.18   10.90
  -4   1   6  178.28   10.90
  -4   1   6  193.48   10.70
   3  -1  -6  413.66   23.90
   3  -1  -6  421.76   23.70
  -3   1   6  413.36   23.80
   2  -1  -6  469.05   26.70
   2  -1  -6  472.15   26.90
  -2   1   6  468.65   26.80
   1  -1  -6   40.90    2.70
   1  -1  -6   41.30    2.60
   1  -1  -6   41.40    2.60
   0  -1  -6  450.95   26.20
   0  -1  -6  448.26   26.10
   0  -1  -6  474.15   26.10
  -1  -1  -6  133.59    7.80
  -1  -1  -6  132.19    7.70
  -2  -1  -6   55.19    3.30
  -2  -1  -6   53.49    3.50
   2   1   6   57.59    3.50
  -3  -1  -6    2.30    0.80
  -3  -1  -6    2.60    0.60
   3   1   6    2.50    0.80
  -4  -1  -6   45.90    3.30
  -4  -1  -6   54.49    3.10
   4   1   6   48.60    3.30
  -5  -1  -6    0.10    0.60
  -5  -1  -6   -0.30    0.90
   5   1   6   -0.20    0.90
  -6  -1  -6   24.50    2.20
   6   1   6   25.10    2.10
  -7  -1  -6   29.90    2.60
   7   1   6   30.90    2.70
  -8  -1  -6    1.10    1.20
   8   1   6    0.40    1.40
  -9  -1  -6    1.40    1.40
   9   1   6    5.60    1.80
 -10  -1  -6    5.40    1.80
  10   1   6    5.80    1.90
 -11  -1  -6   -0.50    1.80
  11   1   6    2.50    2.30
 -12  -1  -6   27.10    3.10
  12   1   6   20.00    3.60
  14  -2  -6    9.00    2.70
 -14   2   6   13.30    2.50
  13  -2  -6   11.60    2.30
 -13   2   6   21.30    2.50
  12  -2  -6    5.10    1.70
 -12   2   6    3.60    1.70
  11  -2  -6    1.60    1.40
 -11   2   6    1.30    1.40
  10  -2  -6   12.50    1.80
 -10   2   6   17.40    1.80
   9  -2  -6  160.98    9.70
  -9   2   6  160.78    9.60
   8  -2  -6   22.10    2.00
  -8   2   6   22.30    1.90
   7  -2  -6    2.40    1.00
  -7   2   6    3.40    1.00
   6  -2  -6    7.30    1.20
  -6   2   6   10.00    1.10
   5  -2  -6    0.00    0.70
  -5   2   6   -0.30    0.70
   4  -2  -6   83.89    4.60
   4  -2  -6   78.79    4.80
  -4   2   6   68.79    4.70
   3  -2  -6   56.79    3.40
   3  -2  -6   59.89    3.60
  -3   2   6   55.39    3.50
   2  -2  -6  310.37   17.60
   2  -2  -6  316.47   17.70
  -2   2   6  298.27   17.60
   1  -2  -6  112.69    6.30
   1  -2  -6  107.39    6.30
  -1   2   6   99.99    6.20
   0  -2  -6  451.25   26.00
   0  -2  -6  456.95   26.00
   0   2   6  455.35   25.90
  -1  -2  -6  407.06   23.20
  -1  -2  -6  414.56   23.10
   1   2   6  391.36   23.20
  -2  -2  -6    8.20    1.00
  -2  -2  -6    8.20    0.80
   2   2   6    7.50    1.00
  -3  -2  -6   32.30    2.00
  -3  -2  -6   30.50    2.20
   3   2   6   30.00    2.20
  -4  -2  -6   18.20    1.70
   4   2   6   16.90    1.70
  -5  -2  -6   41.40    3.00
   5   2   6   42.20    3.00
  -6  -2  -6  285.27   17.10
   6   2   6  301.37   17.10
  -7  -2  -6  356.66   20.10
   7   2   6  334.27   20.10
  -8  -2  -6   64.29    4.60
   8   2   6   70.39    4.60
  -9  -2  -6   20.00    2.20
   9   2   6   12.10    2.10
 -10  -2  -6   -1.20    1.60
  10   2   6    2.80    1.90
 -11  -2  -6    9.10    2.20
  11   2   6    6.80    2.30
 -12  -2  -6    2.20    2.40
  12   2   6    2.40    2.70
  14  -3  -6    7.50    2.60
 -14   3   6    6.70    2.30
  13  -3  -6   17.20    2.50
 -13   3   6   14.30    2.40
  12  -3  -6   21.70    2.60
 -12   3   6   26.00    2.60
  11  -3  -6    2.50    1.50
 -11   3   6    7.00    1.70
  10  -3  -6   41.30    3.30
 -10   3   6   43.80    3.20
   9  -3  -6   35.80    2.70
  -9   3   6   29.90    2.60
   8  -3  -6   12.70    1.70
  -8   3   6   16.10    1.70
   7  -3  -6   -0.60    0.90
  -7   3   6   -0.50    0.80
   6  -3  -6   72.99    4.70
  -6   3   6   76.89    4.70
   5  -3  -6   52.29    3.50
  -5   3   6   53.99    3.40
   4  -3  -6   13.20    1.40
   4  -3  -6   15.00    1.10
  -4   3   6   12.80    1.30
   3  -3  -6  189.18   11.10
   3  -3  -6  198.78   11.30
  -3   3   6  194.18   11.20
   2  -3  -6   39.90    2.40
   2  -3  -6   36.60    2.60
  -2   3   6   37.10    2.40
   1  -3  -6   69.49    4.00
   1  -3  -6   62.49    4.10
  -1   3   6   65.99    4.00
   0  -3  -6    6.50    0.80
   0  -3  -6    5.00    0.90
   0   3   6    4.50    0.70
  -1  -3  -6  158.98    9.30
   1   3   6  152.08    9.30
   1   3   6  161.78    9.10
  -2  -3  -6   63.99    4.20
   2   3   6   63.59    4.20
   2   3   6   69.99    3.90
  -3  -3  -6    0.60    0.80
   3   3   6    2.40    0.90
  -4  -3  -6   59.89    4.00
   4   3   6   61.19    4.00
  -5  -3  -6  222.08   13.20
   5   3   6  227.98   13.20
  -6  -3  -6  223.58   13.40
   6   3   6  231.68   13.40
  -7  -3  -6   93.99    5.90
   7   3   6   88.19    5.90
  -8  -3  -6   29.60    2.70
   8   3   6   23.90    2.60
  -9  -3  -6    0.70    1.50
   9   3   6    0.80    1.70
 -10  -3  -6   13.10    2.30
  10   3   6    9.40    2.50
 -11  -3  -6    1.10    2.20
  11   3   6    3.80    2.40
  14  -4  -6    0.20    2.20
 -14   4   6    1.60    2.30
  13  -4  -6    0.30    2.10
 -13   4   6   -0.10    1.90
  12  -4  -6    9.90    2.00
 -12   4   6   11.40    2.00
  11  -4  -6    4.10    1.60
 -11   4   6    1.20    1.50
  10  -4  -6  278.47   16.40
 -10   4   6  277.37   16.30
   9  -4  -6  195.68   11.50
  -9   4   6  191.08   11.50
   8  -4  -6   51.29    3.50
  -8   4   6   48.20    3.40
   7  -4  -6  108.59    6.60
  -7   4   6  104.49    6.50
   6  -4  -6   11.90    1.50
  -6   4   6   14.10    1.50
   5  -4  -6   73.19    5.00
  -5   4   6   86.29    4.90
   4  -4  -6  268.67   15.40
  -4   4   6  268.47   15.50
   3  -4  -6   27.50    1.90
   3  -4  -6   29.40    2.10
  -3   4   6   26.80    2.00
   2  -4  -6    4.10    0.70
   2  -4  -6    2.90    0.90
  -2   4   6    3.30    0.70
   1  -4  -6   23.00    1.70
   1  -4  -6   23.40    1.90
  -1   4   6   22.80    1.60
   0  -4  -6   64.39    4.00
   0  -4  -6   68.69    4.20
   0   4   6   64.49    3.90
  -1  -4  -6   14.20    1.40
   1   4   6   12.20    1.00
   1   4   6   13.40    1.40
  -2  -4  -6    0.40    0.80
   2   4   6   -0.30    0.80
  -3  -4  -6    0.30    0.90
   3   4   6    0.40    0.90
  -4  -4  -6   -0.30    0.90
   4   4   6    0.60    1.00
  -5  -4  -6   39.70    2.70
   5   4   6   29.60    2.70
  -6  -4  -6   89.89    5.70
   6   4   6   88.89    5.80
  -7  -4  -6    5.30    1.50
   7   4   6    3.60    1.60
  -8  -4  -6   41.90    3.40
   8   4   6   41.60    3.70
  -9  -4  -6    1.10    1.80
   9   4   6    0.30    2.10
 -10  -4  -6   -0.10    1.90
  10   4   6    1.70    2.20
 -11  -4  -6    0.00    2.40
  11   4   6   -1.20    2.50
  14  -5  -6    3.10    2.40
 -14   5   6    4.00    2.40
  13  -5  -6    2.00    2.10
 -13   5   6    2.90    2.00
  12  -5  -6    4.80    2.00
 -12   5   6    7.20    1.90
  11  -5  -6    1.10    1.60
 -11   5   6    1.70    1.50
  10  -5  -6   63.19    4.20
 -10   5   6   51.59    4.00
   9  -5  -6    2.60    1.40
  -9   5   6    3.80    1.40
   8  -5  -6    0.40    1.20
  -8   5   6    1.70    1.20
   7  -5  -6   47.90    3.40
  -7   5   6   49.40    3.40
   6  -5  -6    3.20    1.20
  -6   5   6    6.90    1.10
   5  -5  -6    1.10    1.00
  -5   5   6    0.70    0.80
   4  -5  -6   43.90    3.10
   4  -5  -6   44.00    2.70
  -4   5   6   43.00    2.90
   3  -5  -6   17.70    1.40
   3  -5  -6   16.10    1.60
  -3   5   6   14.90    1.50
   2  -5  -6  150.18    9.30
   2  -5  -6  160.48    9.20
  -2   5   6  158.28    9.10
   1  -5  -6   -0.20    0.80
   1  -5  -6   -0.10    0.70
  -1   5   6   -0.10    0.60
   0  -5  -6   34.90    2.60
   0   5   6   37.60    2.40
   0   5   6   43.90    2.70
  -1  -5  -6   19.70    1.80
   1   5   6   23.80    1.90
  -2  -5  -6    0.00    0.90
   2   5   6    0.90    0.90
  -3  -5  -6    0.80    1.00
   3   5   6   -0.50    1.00
  -4  -5  -6    0.50    1.10
   4   5   6   -0.80    1.10
  -5  -5  -6    5.60    1.30
   5   5   6    7.60    1.50
  -6  -5  -6  290.97   17.10
   6   5   6  291.27   17.10
  -7  -5  -6   86.49    5.60
   7   5   6   81.19    5.70
  -8  -5  -6    6.20    1.80
   8   5   6    8.80    2.10
  -9  -5  -6   12.70    2.30
   9   5   6   13.90    2.60
 -10  -5  -6    5.50    2.30
  10   5   6    8.60    2.60
  14  -6  -6    6.50    2.60
 -14   6   6    5.40    2.50
  13  -6  -6   11.40    2.40
 -13   6   6   13.40    2.60
  12  -6  -6   13.30    2.50
 -12   6   6   10.60    2.20
  11  -6  -6   -0.90    1.50
 -11   6   6    1.60    1.60
  10  -6  -6    7.10    1.80
 -10   6   6   11.60    1.80
   9  -6  -6   -0.40    1.40
  -9   6   6   -0.50    1.20
   8  -6  -6    3.50    1.40
  -8   6   6    6.80    1.40
   7  -6  -6    2.30    1.20
  -7   6   6    0.90    1.10
   6  -6  -6   80.89    5.00
  -6   6   6   72.09    4.80
   5  -6  -6   22.70    2.10
  -5   6   6   19.00    1.80
   4  -6  -6   16.10    1.40
   4  -6  -6   17.30    1.80
  -4   6   6   12.30    1.40
   3  -6  -6   10.80    1.40
   3  -6  -6   10.10    1.10
  -3   6   6   11.70    1.20
   2  -6  -6   -0.20    0.80
   2  -6  -6    0.10    0.80
  -2   6   6    0.20    0.70
   1  -6  -6    3.60    1.00
   1  -6  -6    4.30    1.10
  -1   6   6    3.80    0.80
   0  -6  -6  441.96   25.40
   0   6   6  444.26   25.50
  -1  -6  -6   19.50    1.80
   1   6   6   19.20    1.90
  -2  -6  -6    7.10    1.30
   2   6   6    7.00    1.30
  -3  -6  -6    0.70    1.10
   3   6   6   -0.20    1.10
  -4  -6  -6  153.38    9.30
   4   6   6  153.78    9.30
  -5  -6  -6    7.40    1.60
   5   6   6    9.90    1.70
  -6  -6  -6    5.90    1.50
   6   6   6    2.80    1.60
  -7  -6  -6   -0.20    1.50
   7   6   6    0.60    1.70
  -8  -6  -6   22.10    2.70
   8   6   6   23.20    2.90
  -9  -6  -6   -0.20    2.30
   9   6   6    2.60    2.30
 -10  -6  -6   -0.80    2.40
  10   6   6    0.70    2.60
  14  -7  -6    0.40    2.90
  13  -7  -6    7.10    2.40
 -13   7   6    5.40    2.40
  12  -7  -6    3.20    2.20
 -12   7   6    1.80    2.00
  11  -7  -6   11.60    2.10
 -11   7   6   11.10    2.10
  10  -7  -6  180.98   11.30
 -10   7   6  194.18   11.40
   9  -7  -6  127.19    7.90
  -9   7   6  122.89    7.80
   8  -7  -6    1.30    1.30
  -8   7   6    2.60    1.30
   7  -7  -6   17.20    2.10
  -7   7   6   16.50    1.90
   6  -7  -6    6.10    1.50
  -6   7   6    6.20    1.20
   5  -7  -6   78.79    5.20
  -5   7   6   81.29    5.00
   4  -7  -6    3.10    1.20
   4  -7  -6    2.00    0.90
  -4   7   6    1.20    0.90
   3  -7  -6    3.30    1.10
   3  -7  -6    3.30    0.90
  -3   7   6    3.00    1.00
   2  -7  -6   24.10    1.90
   2  -7  -6   25.70    2.20
   1  -7  -6  122.79    7.40
  -1   7   6  122.79    7.50
   0  -7  -6   14.60    1.60
   0   7   6   13.10    1.70
  -1  -7  -6   37.30    2.80
   1   7   6   36.50    2.90
  -2  -7  -6    1.50    1.10
   2   7   6    0.80    1.20
  -3  -7  -6   59.09    4.00
   3   7   6   59.19    4.10
  -4  -7  -6    4.80    1.50
   4   7   6    5.40    1.60
  -5  -7  -6  130.19    8.10
   5   7   6  131.39    8.20
  -6  -7  -6   83.29    5.50
   6   7   6   80.09    5.60
  -7  -7  -6   16.80    2.40
   7   7   6   18.30    2.60
  -8  -7  -6   12.90    2.40
   8   7   6   14.30    2.70
  -9  -7  -6    2.60    2.20
   9   7   6    2.90    2.60
  13  -8  -6    0.30    2.30
 -13   8   6    2.60    2.40
  12  -8  -6   24.50    3.20
 -12   8   6   34.00    3.40
  11  -8  -6    5.80    2.00
 -11   8   6    7.50    2.10
 -10   8   6  128.49    8.10
   9  -8  -6   57.89    4.40
  -9   8   6   62.39    4.30
   8  -8  -6    2.10    1.80
  -8   8   6    2.60    1.50
   7  -8  -6    0.30    1.40
  -7   8   6    1.50    1.30
   6  -8  -6    5.80    1.50
  -6   8   6    4.00    1.30
   5  -8  -6   38.90    3.20
  -5   8   6   45.70    3.10
   4  -8  -6   17.00    2.00
   4  -8  -6   18.90    1.80
  -4   8   6   17.90    1.80
   3  -8  -6   48.50    3.30
   3  -8  -6   48.70    3.50
   2  -8  -6    8.70    1.30
   2  -8  -6    9.90    1.50
   1  -8  -6   14.80    1.60
  -1   8   6   17.30    2.00
   0  -8  -6   14.10    1.60
   0   8   6   10.70    1.70
  -1  -8  -6    2.40    1.20
   1   8   6    0.40    1.20
  -2  -8  -6   15.80    1.90
   2   8   6   14.00    2.00
  -3  -8  -6   39.20    3.30
   3   8   6   47.80    3.40
  -4  -8  -6    0.30    1.30
   4   8   6    2.50    1.60
  -5  -8  -6    3.60    1.70
   5   8   6    4.10    1.80
  -6  -8  -6   24.10    2.70
   6   8   6   17.70    2.60
  -7  -8  -6   -0.80    1.70
   7   8   6   -0.40    2.00
  -8  -8  -6    1.90    2.10
   8   8   6   -0.50    2.40
  13  -9  -6    1.00    2.70
  12  -9  -6    7.80    2.50
 -12   9   6    8.40    2.90
  11  -9  -6    5.70    2.20
 -11   9   6    4.90    2.20
  10  -9  -6    3.60    2.20
 -10   9   6    5.90    2.00
   9  -9  -6    6.40    2.00
  -9   9   6    8.00    1.90
   8  -9  -6   24.70    2.70
  -8   9   6   27.10    2.60
   7  -9  -6    6.30    1.70
  -7   9   6    9.40    1.70
   6  -9  -6   -0.10    1.40
  -6   9   6    0.70    1.50
   5  -9  -6    4.50    1.50
  -5   9   6    8.30    1.40
   4  -9  -6   -0.10    1.00
   4  -9  -6   -0.10    1.20
   3  -9  -6   -0.20    1.30
   3  -9  -6    2.20    1.20
   2  -9  -6   41.10    3.10
  -2   9   6   44.50    3.30
   1  -9  -6   84.19    5.30
  -1   9   6   81.69    5.40
   0  -9  -6   49.40    3.60
   0   9   6   55.19    3.80
  -1  -9  -6    6.70    1.50
   1   9   6    7.00    1.60
  -2  -9  -6    0.10    1.30
   2   9   6   -0.60    1.30
  -3  -9  -6    7.30    1.70
   3   9   6   11.90    1.90
  -4  -9  -6   23.40    2.40
   4   9   6   15.70    2.30
  -5  -9  -6   22.60    2.70
   5   9   6   28.40    3.00
  -6  -9  -6   28.80    3.30
   6   9   6   38.20    3.70
  -7  -9  -6    2.80    2.30
   7   9   6   -0.90    2.70
  12 -10  -6    4.70    2.70
 -12  10   6    8.60    3.00
  11 -10  -6   18.10    2.90
 -11  10   6   15.80    2.80
  10 -10  -6   20.20    2.80
 -10  10   6   17.60    2.60
   9 -10  -6    1.90    1.90
  -9  10   6    2.80    2.10
   8 -10  -6    2.00    1.90
  -8  10   6    2.60    1.70
   7 -10  -6   12.20    2.10
  -7  10   6   14.50    2.00
   6 -10  -6    0.80    1.50
  -6  10   6    2.40    1.70
   5 -10  -6   47.50    3.90
   4 -10  -6    0.70    1.40
   3 -10  -6    5.30    1.50
  -3  10   6    8.30    1.70
   2 -10  -6   18.00    2.10
  -2  10   6   17.40    2.10
   1 -10  -6    5.80    1.60
  -1  10   6    7.30    1.70
   0 -10  -6   42.70    3.40
   0  10   6   48.70    3.60
  -1 -10  -6   -0.70    1.40
   1  10   6    0.10    1.50
  -2 -10  -6   38.80    3.30
   2  10   6   38.60    3.40
  -3 -10  -6   86.59    6.00
   3  10   6   96.89    6.20
  -4 -10  -6   54.49    4.10
   4  10   6   45.90    4.20
  -5 -10  -6   33.70    3.40
   5  10   6   37.00    3.80
  -6 -10  -6    2.80    2.10
   6  10   6    2.60    2.60
  11 -11  -6    8.60    3.20
 -11  11   6   12.20    2.90
  10 -11  -6   14.50    2.70
 -10  11   6   15.50    3.00
   9 -11  -6    6.80    2.50
  -9  11   6   11.20    2.30
   8 -11  -6    6.90    2.10
  -8  11   6   11.00    2.10
   7 -11  -6   14.50    2.50
   6 -11  -6    2.80    1.80
   5 -11  -6    5.10    1.80
  -4  11   6   15.90    2.20
   3 -11  -6    3.30    1.40
  -3  11   6    4.80    1.70
   2 -11  -6    2.40    1.60
  -2  11   6    3.70    1.80
   1 -11  -6   45.80    3.70
  -1  11   6   53.89    3.90
   0 -11  -6    0.20    1.70
   0  11   6    1.30    1.70
  -1 -11  -6   -0.60    1.50
   1  11   6   -0.20    1.70
  -2 -11  -6    3.90    1.80
   2  11   6    3.00    1.90
  -3 -11  -6   37.80    3.60
   3  11   6   41.10    3.80
  -4 -11  -6    0.20    2.00
   4  11   6   -0.90    2.30
  -5 -11  -6    8.70    2.80
   5  11   6   11.40    3.10
  10 -12  -6    1.30    3.50
 -10  12   6    3.50    2.70
   9 -12  -6    6.20    2.80
  -9  12   6    5.30    2.40
   8 -12  -6    2.70    2.50
   7 -12  -6    8.60    2.30
   6 -12  -6   29.30    3.10
  -5  12   6   -1.40    1.80
  -4  12   6   13.00    2.30
   3 -12  -6   31.60    3.10
  -3  12   6   26.30    3.00
   2 -12  -6  102.09    6.40
  -2  12   6   95.49    6.60
   1 -12  -6    3.70    1.70
  -1  12   6    4.80    2.00
   0 -12  -6   12.90    2.10
   0  12   6   11.30    2.40
  -1 -12  -6    5.90    2.00
   1  12   6    7.10    2.20
  -2 -12  -6    2.90    2.00
   2  12   6    2.90    2.20
  -3 -12  -6   -0.10    2.00
   3  12   6   -0.50    2.20
   8 -13  -6   -1.60    2.90
   7 -13  -6    7.80    2.80
  -6  13   6   15.70    3.00
  -5  13   6    1.80    2.50
  -4  13   6    7.90    2.30
  -3  13   6   -1.10    2.30
   2 -13  -6   75.09    5.30
  -2  13   6   73.79    5.50
   1 -13  -6    6.40    2.10
  -1  13   6    6.60    2.40
   0 -13  -6    1.20    2.00
   0  13   6    0.40    2.30
  -1 -13  -6    9.50    2.40
   1  13   6   12.10    2.60
  -5  14   6    3.10    2.50
  -4  14   6    1.60    2.50
  -3  14   6    4.30    2.50
   2 -14  -6    3.60    2.20
  -2  14   6    8.30    2.60
   1 -16   7    0.30    2.70
   2 -16   7    6.50    3.00
  -3  16  -7    6.50    2.50
   3 -16   7    3.40    2.80
  -4  16  -7    7.10    2.50
  -3 -15   7    6.50    2.60
  -2 -15   7    1.90    2.70
  -1 -15   7    0.50    2.20
   0 -15   7   13.70    2.60
   1 -15   7    2.20    2.30
  -2  15  -7    2.60    1.90
   2 -15   7    0.80    2.00
  -3  15  -7    1.40    1.90
   3 -15   7    1.50    2.10
  -4  15  -7    2.20    2.00
   4 -15   7    0.50    2.10
  -5  15  -7   13.60    2.50
   5 -15   7   21.20    2.90
  -6  15  -7   -2.00    2.20
   6 -15   7   -1.00    2.20
  -7  15  -7    2.60    2.40
   7 -15   7    4.10    2.40
  -5 -14   7   18.30    2.90
  -4 -14   7   52.29    4.50
  -3 -14   7    3.90    2.10
  -2 -14   7   15.50    2.60
  -1 -14   7   -1.40    2.10
   0 -14   7   -0.10    1.90
  -1  14  -7    7.50    1.90
   1 -14   7   11.50    2.10
  -2  14  -7    1.20    1.90
   2 -14   7    0.00    1.80
  -3  14  -7    3.00    1.90
   3 -14   7    2.30    1.90
  -4  14  -7    3.40    1.80
   4 -14   7    8.00    2.10
  -5  14  -7    2.10    1.80
   5 -14   7    1.60    2.00
  -6  14  -7   14.90    2.40
   6 -14   7   13.50    2.40
  -7  14  -7    6.90    2.20
   7 -14   7    8.80    2.30
  -8  14  -7   -1.60    2.20
   8 -14   7    0.20    2.50
  -7 -13   7    7.10    2.90
  -6 -13   7    0.10    2.20
  -5 -13   7    3.70    2.10
  -4 -13   7    4.20    2.00
  -3 -13   7    4.10    1.90
  -2 -13   7   31.40    3.10
   1  13  -7   66.79    4.70
  -1 -13   7   62.69    4.70
   0  13  -7    5.90    1.80
   0 -13   7    3.20    1.70
  -1  13  -7   77.39    5.10
   1 -13   7   69.19    5.10
  -2  13  -7   28.20    2.80
   2 -13   7   29.20    2.90
  -3  13  -7    9.00    2.00
   3 -13   7    7.80    1.80
  -4  13  -7    5.60    1.70
   4 -13   7    6.60    1.80
  -5  13  -7    9.40    2.00
   5 -13   7   15.50    2.40
  -6  13  -7    0.70    1.70
   6 -13   7   -1.80    1.70
  -7  13  -7    6.90    2.00
   7 -13   7    6.80    2.10
  -8  13  -7   -1.00    2.00
   8 -13   7    0.90    2.00
  -9  13  -7    1.60    2.10
   9 -13   7    4.70    2.60
  10 -13   7   32.70    3.80
  -7 -12   7    1.10    2.00
  -6 -12   7   45.20    3.90
  -5 -12   7   10.30    2.10
  -4 -12   7   -0.20    1.50
  -3 -12   7    5.50    1.70
   2  12  -7   12.30    1.80
  -2 -12   7   11.60    2.00
   1  12  -7   25.70    2.50
  -1 -12   7   23.50    2.50
   0  12  -7    7.60    1.60
   0 -12   7    7.00    1.70
  -1  12  -7   27.60    2.60
   1 -12   7   28.90    2.80
  -2  12  -7   14.10    1.90
   2 -12   7   10.70    1.90
  -3  12  -7   12.00    1.80
   3 -12   7    7.10    1.70
  -4  12  -7   -0.60    1.40
   4 -12   7    0.60    1.50
  -5  12  -7    1.00    1.50
   5 -12   7    3.70    1.60
  -6  12  -7    4.70    1.70
   6 -12   7    2.80    1.60
  -7  12  -7    4.40    1.70
   7 -12   7    5.40    1.90
  -8  12  -7   16.20    2.40
   8 -12   7   17.10    2.50
  -9  12  -7   -0.90    1.90
   9 -12   7    0.10    1.90
 -10  12  -7    0.50    2.10
  10 -12   7    2.80    2.10
   9  11  -7    4.70    2.80
   8  11  -7    0.90    2.30
   7  11  -7    2.80    2.10
  -7 -11   7    1.40    2.00
  -6 -11   7   41.60    3.50
  -5 -11   7   53.09    4.00
  -4 -11   7    0.80    1.40
   3  11  -7   -0.30    1.20
  -3 -11   7    0.20    1.30
   2  11  -7   13.30    1.80
  -2 -11   7   11.20    1.80
   1  11  -7   27.20    2.40
  -1 -11   7   26.40    2.50
   0  11  -7    1.60    1.20
   0 -11   7    0.30    1.20
  -1  11  -7    2.70    1.30
   1 -11   7    2.70    1.30
  -2  11  -7   16.10    2.00
   2 -11   7   21.30    2.10
  -3  11  -7   10.90    1.70
   3 -11   7   14.60    1.90
  -4  11  -7    6.50    1.30
   4 -11   7    4.10    1.50
  -5  11  -7    3.10    1.40
   5 -11   7    4.70    1.50
  -6  11  -7   45.30    3.50
   6 -11   7   47.80    3.60
  -7  11  -7   -0.30    1.30
   7 -11   7    0.40    1.50
  -8  11  -7    3.50    1.80
   8 -11   7    2.00    1.70
  -9  11  -7    2.90    1.80
   9 -11   7    1.30    2.00
 -10  11  -7   57.89    4.70
  10 -11   7   60.39    4.70
 -11  11  -7    0.60    2.20
  11 -11   7    1.70    2.40
  10  10  -7    2.30    2.50
   9  10  -7    0.70    2.10
   8  10  -7    1.20    2.10
   7  10  -7   12.10    2.10
  -7 -10   7   16.60    2.30
   6  10  -7    7.00    1.90
  -6 -10   7    8.40    1.70
   5  10  -7    7.50    1.90
   5  10  -7    9.50    1.60
  -5 -10   7    7.80    1.70
   4  10  -7   46.30    3.40
  -4 -10   7   48.80    3.50
   3  10  -7    1.00    1.30
  -3 -10   7   -0.10    1.20
   2  10  -7   12.30    1.80
  -2 -10   7   15.10    1.80
   1  10  -7   14.30    1.70
  -1 -10   7   14.30    1.80
   0  10  -7  119.29    7.50
   0 -10   7  128.59    7.60
  -1  10  -7   23.90    2.30
   1 -10   7   27.80    2.20
  -2  10  -7    5.00    1.30
   2 -10   7    5.60    1.40
  -3  10  -7   -0.30    1.10
   3 -10   7    1.70    1.30
  -4  10  -7   63.19    4.30
   4 -10   7   64.69    4.30
  -5  10  -7   16.50    1.80
   5 -10   7   17.00    2.00
  -6  10  -7   16.00    1.90
   6 -10   7   11.90    1.80
  -7  10  -7   44.40    3.30
   7 -10   7   41.60    3.40
  -8  10  -7    2.30    1.50
   8 -10   7    4.80    1.60
  -9  10  -7   12.40    2.10
   9 -10   7   12.90    2.10
 -10  10  -7    5.60    2.00
  10 -10   7    5.30    1.90
 -11  10  -7    4.90    2.20
  11 -10   7    3.30    2.40
  11   9  -7    0.50    2.50
  10   9  -7   28.00    3.30
   9   9  -7    0.30    2.20
   8   9  -7    0.40    1.70
   7   9  -7   17.60    2.40
  -7  -9   7   18.50    2.30
   6   9  -7   24.30    2.30
   6   9  -7   22.80    2.40
  -6  -9   7   23.60    2.30
   5   9  -7   35.70    2.70
   5   9  -7   34.80    2.90
  -5  -9   7   33.50    2.90
   4   9  -7   35.30    2.80
   4   9  -7   38.60    2.80
  -4  -9   7   37.20    2.80
   3   9  -7   60.79    4.00
  -3  -9   7   61.59    4.10
   2   9  -7    0.10    1.20
  -2  -9   7    1.20    1.10
   1   9  -7   28.20    2.20
  -1  -9   7   24.50    2.30
   0   9  -7  139.09    8.10
   0  -9   7  128.29    8.10
  -1   9  -7    1.90    1.00
   1  -9   7    1.50    1.10
  -2   9  -7   34.80    2.80
   2  -9   7   40.00    2.80
  -3   9  -7   21.80    1.90
   3  -9   7   17.30    1.90
  -4   9  -7   97.59    6.10
   4  -9   7   98.09    6.10
  -5   9  -7    1.80    1.20
   5  -9   7    0.20    0.90
  -6   9  -7   34.50    2.90
   6  -9   7   38.50    2.90
  -7   9  -7   29.00    2.70
   7  -9   7   32.80    2.70
  -8   9  -7   62.59    4.60
   8  -9   7   71.09    4.60
  -9   9  -7   -1.00    1.50
   9  -9   7    0.30    1.50
 -10   9  -7    3.50    1.90
  10  -9   7    1.10    1.70
 -11   9  -7   16.60    2.70
  11  -9   7   25.30    2.80
 -12   9  -7    1.90    2.30
  12  -9   7   -0.30    2.00
  11   8  -7    3.10    2.40
  10   8  -7   23.90    2.90
   9   8  -7    9.30    2.00
   8   8  -7   50.99    3.90
   7   8  -7  114.79    7.10
  -7  -8   7  108.99    6.90
   6   8  -7    0.70    1.10
   6   8  -7   -0.20    1.20
  -6  -8   7   -0.10    1.20
   5   8  -7   24.80    2.40
   5   8  -7   25.30    2.20
  -5  -8   7   27.90    2.30
   4   8  -7   38.40    2.90
   4   8  -7   42.70    2.90
  -4  -8   7   40.70    2.90
   3   8  -7   43.10    3.00
   3   8  -7   45.90    3.00
  -3  -8   7   42.00    3.10
   2   8  -7    3.30    0.90
   2   8  -7    3.30    1.20
  -2  -8   7    2.60    1.00
   1   8  -7    0.60    0.90
  -1  -8   7    0.90    1.10
   0   8  -7   82.19    5.20
   0  -8   7   85.69    5.20
  -1   8  -7    1.20    1.00
   1  -8   7    1.50    1.00
  -2   8  -7    4.70    1.10
   2  -8   7    8.40    1.30
  -3   8  -7    7.20    1.30
   3  -8   7    8.60    1.30
  -4   8  -7   24.30    2.10
   4  -8   7   22.20    2.10
  -5   8  -7   79.99    5.20
   5  -8   7   84.49    5.20
  -6   8  -7    5.00    1.30
   6  -8   7    4.80    1.30
  -7   8  -7   21.70    2.20
   7  -8   7   21.90    2.20
  -8   8  -7    1.60    1.40
   8  -8   7    1.80    1.30
  -9   8  -7   83.09    5.90
   9  -8   7   98.89    6.00
 -10   8  -7   73.39    5.00
  10  -8   7   69.59    4.90
 -11   8  -7   14.50    2.40
  11  -8   7   11.80    2.10
 -12   8  -7    3.20    2.20
  12  -8   7    3.70    2.10
  12   7  -7   20.40    3.00
  11   7  -7    2.60    2.20
  10   7  -7    2.60    1.90
   9   7  -7   15.10    2.20
   8   7  -7   10.00    1.80
  -8  -7   7    9.60    1.50
   7   7  -7  224.98   13.50
  -7  -7   7  230.88   13.30
   6   7  -7   28.10    2.50
  -6  -7   7   37.20    2.60
  -6  -7   7   32.60    2.40
   5   7  -7   17.80    1.70
   5   7  -7   20.00    2.00
  -5  -7   7   15.90    1.60
   4   7  -7    6.50    1.10
   4   7  -7    7.70    1.10
  -4  -7   7    4.10    1.10
   3   7  -7   44.10    3.10
   3   7  -7   48.60    3.20
  -3  -7   7   49.90    3.20
   2   7  -7    5.80    1.20
   2   7  -7    6.70    0.90
  -2  -7   7    5.20    1.00
   1   7  -7    0.10    0.60
   1   7  -7   -0.30    0.90
  -1  -7   7   -0.60    0.80
   0   7  -7   41.10    2.80
   0  -7   7   37.90    2.70
  -1   7  -7   -0.20    0.80
   1  -7   7    0.30    0.60
  -2   7  -7   30.60    2.30
   2  -7   7   32.70    2.40
  -3   7  -7   15.00    1.50
   3  -7   7   13.00    1.50
  -4   7  -7   -0.20    0.90
   4  -7   7    0.10    0.90
  -5   7  -7   35.60    2.50
   5  -7   7   28.30    2.40
  -6   7  -7   84.19    5.50
   6  -7   7   89.79    5.50
  -7   7  -7  173.58   10.70
   7  -7   7  186.08   10.70
  -8   7  -7   15.50    1.90
   8  -7   7   14.40    1.80
  -9   7  -7   32.90    2.80
   9  -7   7   30.00    2.80
 -10   7  -7   -1.60    1.70
  10  -7   7   -0.80    1.50
 -11   7  -7   -1.20    1.80
  11  -7   7    0.30    1.70
 -12   7  -7    9.20    2.40
  12  -7   7   17.30    2.50
  12   6  -7    4.80    2.30
  11   6  -7    6.40    2.10
  10   6  -7    1.30    1.60
   9   6  -7   20.00    2.30
  -9  -6   7   18.00    2.00
   8   6  -7    9.50    1.80
  -8  -6   7   16.10    1.70
   7   6  -7   46.10    3.40
  -7  -6   7   47.30    3.20
   6   6  -7    1.50    1.20
  -6  -6   7    1.10    0.90
  -6  -6   7    0.60    0.90
   5   6  -7   13.30    1.50
   5   6  -7   15.20    1.60
  -5  -6   7   10.20    1.30
   4   6  -7   43.90    2.80
   4   6  -7   39.90    2.80
  -4  -6   7   38.40    2.80
   3   6  -7   89.09    5.40
   3   6  -7   87.09    5.50
  -3  -6   7   91.29    5.40
   2   6  -7   51.69    3.60
   2   6  -7   60.59    3.50
  -2  -6   7   57.29    3.60
   1   6  -7    4.10    0.70
   1   6  -7    3.60    0.90
  -1  -6   7    3.10    0.90
   0   6  -7   24.00    1.50
   0   6  -7   18.70    1.80
   0  -6   7   22.60    1.80
  -1   6  -7   14.80    1.40
   1  -6   7   14.30    1.40
  -2   6  -7    0.40    0.80
   2  -6   7    1.80    0.90
  -3   6  -7   23.60    1.90
   3  -6   7   21.50    1.90
  -4   6  -7   17.60    1.80
   4  -6   7   20.50    1.60
  -5   6  -7   14.60    1.60
   5  -6   7   16.90    1.70
  -6   6  -7  119.19    7.20
   6  -6   7  118.49    7.20
  -7   6  -7    0.20    1.10
   7  -6   7   -0.30    1.10
  -8   6  -7   51.29    3.60
   8  -6   7   48.90    3.60
  -9   6  -7    0.90    1.40
   9  -6   7    2.30    1.40
 -10   6  -7   11.50    1.90
  10  -6   7    7.00    1.80
 -11   6  -7    1.50    1.80
  11  -6   7    1.20    1.80
 -12   6  -7    6.90    2.10
  12  -6   7    5.30    2.10
  13  -6   7   -0.30    2.40
  13   5  -7    8.60    2.50
  12   5  -7    1.50    2.20
  11   5  -7   43.10    3.60
 -11  -5   7   39.70    3.70
  10   5  -7   22.00    2.50
 -10  -5   7   23.90    2.40
   9   5  -7   58.19    4.10
  -9  -5   7   57.59    4.00
   8   5  -7   14.20    1.80
  -8  -5   7   14.10    1.60
   7   5  -7    2.90    1.20
  -7  -5   7    3.20    1.00
   6   5  -7   -0.30    0.90
  -6  -5   7    0.10    0.80
  -6  -5   7    1.30    0.80
   5   5  -7   -1.70    0.80
   5   5  -7    0.20    0.80
  -5  -5   7    0.60    0.80
   4   5  -7   69.59    4.90
   4   5  -7   88.19    4.90
   3   5  -7   23.80    2.10
   3   5  -7   34.00    2.10
  -3  -5   7   30.00    2.10
   2   5  -7    8.50    1.00
   2   5  -7    7.80    1.10
  -2  -5   7    6.80    0.90
   1   5  -7    3.00    0.60
   1   5  -7    1.00    0.70
  -1  -5   7    2.40    0.70
   0   5  -7   20.00    1.80
   0   5  -7   26.70    1.60
   0  -5   7   25.60    1.80
  -1   5  -7   33.10    2.30
  -1   5  -7   33.70    2.00
   1  -5   7   32.10    2.30
  -2   5  -7   -0.10    0.70
   2  -5   7    0.00    0.70
  -3   5  -7  253.07   14.60
   3  -5   7  250.07   14.60
  -4   5  -7   31.50    2.30
   4  -5   7   30.90    2.30
  -5   5  -7   16.70    1.70
   5  -5   7   20.20    1.60
  -6   5  -7   16.20    1.70
   6  -5   7   18.20    1.80
  -7   5  -7   81.19    5.30
   7  -5   7   88.69    5.40
  -8   5  -7   31.50    2.80
   8  -5   7   44.10    3.00
  -9   5  -7   -0.50    1.30
   9  -5   7    0.70    1.30
 -10   5  -7   25.00    2.60
  10  -5   7   21.00    2.40
 -11   5  -7    2.00    1.70
  11  -5   7    5.50    1.70
  12  -5   7    0.50    1.90
  13  -5   7    4.30    2.20
  13   4  -7    4.10    2.40
  12   4  -7    5.20    2.00
 -12  -4   7    4.10    1.90
  11   4  -7    9.70    2.00
 -11  -4   7   11.50    1.80
  10   4  -7   21.30    2.40
 -10  -4   7   22.20    2.20
   9   4  -7   41.10    3.30
  -9  -4   7   47.20    3.30
   8   4  -7  216.68   12.90
  -8  -4   7  219.48   12.80
   7   4  -7   55.09    3.70
  -7  -4   7   55.19    3.60
   6   4  -7   10.00    1.30
  -6  -4   7   10.60    1.30
  -6  -4   7    7.70    1.20
   5   4  -7   16.40    1.60
   5   4  -7   16.00    1.50
  -5  -4   7   13.80    1.40
   4   4  -7    1.70    0.80
   4   4  -7    1.40    0.80
  -4  -4   7   -0.20    0.60
   3   4  -7    1.90    0.80
   3   4  -7    2.60    0.80
  -3  -4   7    2.20    0.60
   2   4  -7    1.00    0.70
   2   4  -7    0.40    0.60
  -2  -4   7    0.90    0.60
   1   4  -7   47.60    2.80
   1   4  -7   42.40    2.90
  -1  -4   7   44.10    2.90
   0   4  -7  170.68   10.50
   0   4  -7  189.88   10.40
   0  -4   7  176.68   10.50
  -1   4  -7    8.60    1.10
  -1   4  -7    8.70    0.80
   1  -4   7    9.20    1.00
  -2   4  -7   77.79    4.90
   2  -4   7   78.29    4.80
   2  -4   7   81.29    4.60
  -3   4  -7   72.29    4.30
   3  -4   7   67.99    4.30
   3  -4   7   69.79    4.10
  -4   4  -7   12.40    1.30
   4  -4   7    9.90    1.30
  -5   4  -7    1.30    0.90
   5  -4   7   -0.40    0.70
  -6   4  -7   49.30    3.50
   6  -4   7   56.39    3.60
  -7   4  -7    0.80    1.00
   7  -4   7   -0.40    1.00
  -8   4  -7  337.27   19.20
   8  -4   7  325.67   19.30
  -9   4  -7   11.80    1.80
   9  -4   7   14.70    1.80
 -10   4  -7    0.50    1.60
  10  -4   7    0.50    1.60
  11  -4   7    2.50    1.70
  12  -4   7    0.20    1.90
  13  -4   7    0.00    2.10
  13   3  -7   12.30    2.50
 -13  -3   7   11.70    2.20
  12   3  -7    0.80    1.80
 -12  -3   7   -0.90    1.50
  11   3  -7   57.39    4.10
 -11  -3   7   49.70    3.80
  10   3  -7   88.69    6.00
 -10  -3   7   94.39    5.80
   9   3  -7   13.70    1.90
  -9  -3   7   18.90    1.80
   8   3  -7   41.70    3.00
  -8  -3   7   38.00    2.80
   7   3  -7   13.50    1.60
  -7  -3   7   13.50    1.50
   6   3  -7   23.80    2.00
  -6  -3   7   23.80    1.90
   5   3  -7    0.90    0.80
  -5  -3   7    0.00    0.70
  -5  -3   7    0.60    0.60
   4   3  -7    0.70    0.80
   4   3  -7    0.30    0.70
  -4  -3   7    0.00    0.50
   3   3  -7    8.50    1.00
   3   3  -7    6.30    0.90
  -3  -3   7    6.80    0.80
   2   3  -7  327.77   18.40
   2   3  -7  326.17   18.40
  -2  -3   7  309.37   18.30
   1   3  -7   20.00    1.70
   1   3  -7   22.90    1.50
  -1  -3   7   21.30    1.50
   0   3  -7  177.68   10.10
   0   3  -7  178.18   10.20
   0  -3   7  167.98   10.10
  -1   3  -7   14.60    1.10
  -1   3  -7   13.10    1.30
   1  -3   7   12.40    1.20
  -2   3  -7   16.00    1.30
   2  -3   7   14.90    1.10
   2  -3   7   12.60    1.30
  -3   3  -7   -0.60    0.60
   3  -3   7    0.30    0.70
   3  -3   7   -0.20    0.50
  -4   3  -7    0.50    0.80
  -4   3  -7   -0.70    0.70
   4  -3   7    0.10    0.60
  -5   3  -7  142.99    8.60
  -5   3  -7  146.99    8.70
   5  -3   7  148.19    8.50
  -6   3  -7   -0.60    0.80
  -6   3  -7    0.50    0.90
  -7   3  -7   20.00    1.90
  -7   3  -7   26.00    2.20
  -8   3  -7   26.60    2.40
  -8   3  -7   25.10    2.30
  -9   3  -7    6.30    1.60
  -9   3  -7   10.20    1.70
 -10   3  -7   40.50    3.40
 -11   3  -7   -1.20    1.50
  12  -3   7    6.90    2.10
  13  -3   7   18.60    2.80
  14   2  -7    2.20    3.20
 -14  -2   7    1.60    2.10
  13   2  -7    1.10    2.10
 -13  -2   7    0.00    1.80
  12   2  -7    3.90    1.80
 -12  -2   7    4.60    1.70
  11   2  -7    1.40    1.50
 -11  -2   7    1.20    1.40
  10   2  -7    1.30    1.30
 -10  -2   7    3.30    1.30
   9   2  -7   12.60    1.70
  -9  -2   7   12.10    1.70
   8   2  -7  191.88   11.70
  -8  -2   7  202.28   11.60
   7   2  -7    1.80    1.00
  -7  -2   7    0.40    0.90
   6   2  -7   11.10    1.30
  -6  -2   7    9.60    1.20
   5   2  -7  105.79    6.40
  -5  -2   7  105.89    6.20
  -5  -2   7  107.59    6.40
   4   2  -7   58.89    3.60
   4   2  -7   51.39    3.60
  -4  -2   7   58.69    3.40
   3   2  -7    0.80    0.70
   3   2  -7    0.00    0.70
  -3  -2   7   -0.40    0.40
   2   2  -7  134.89    8.10
   2   2  -7  144.59    8.10
  -2  -2   7  136.69    8.00
   1   2  -7  684.83   38.60
   1   2  -7  659.93   38.50
  -1  -2   7  687.03   38.50
   0   2  -7   27.40    1.90
   0   2  -7   30.00    1.80
   0  -2   7   23.40    1.80
  -1   2  -7   19.30    1.30
  -1   2  -7   16.90    1.40
   1  -2   7   15.10    1.40
  -2   2  -7   44.70    2.90
  -2   2  -7   43.60    3.00
   2  -2   7   48.90    2.90
  -3   2  -7   78.99    5.30
  -3   2  -7   92.79    5.30
   3  -2   7   90.29    5.20
  -4   2  -7   10.30    1.20
  -4   2  -7    9.60    1.20
   4  -2   7    9.60    1.10
  -5   2  -7    0.80    0.80
  -5   2  -7    2.00    0.90
   5  -2   7    1.90    0.80
  -6   2  -7    5.30    1.00
  -6   2  -7    3.20    1.10
   6  -2   7    2.90    1.00
  -7   2  -7   50.19    3.20
  -7   2  -7   48.50    3.30
   7  -2   7   41.40    3.20
  -8   2  -7    8.30    1.30
  -8   2  -7    8.60    1.50
  -9   2  -7    1.80    1.40
 -10   2  -7   14.70    2.10
 -11   2  -7    0.10    1.70
 -12   2  -7   13.00    2.50
  14   1  -7    3.70    2.50
 -14  -1   7    1.80    2.20
  13   1  -7    2.00    1.90
 -13  -1   7    0.30    2.00
  12   1  -7    5.50    1.90
 -12  -1   7    3.10    1.60
  11   1  -7   -0.10    1.40
 -11  -1   7    0.40    1.30
  10   1  -7   55.79    3.80
 -10  -1   7   47.80    3.60
   9   1  -7   62.59    4.60
  -9  -1   7   74.39    4.50
   8   1  -7    3.30    1.20
  -8  -1   7    5.00    1.10
   7   1  -7    8.60    1.30
  -7  -1   7    7.40    1.20
   6   1  -7    4.50    1.00
  -6  -1   7    4.40    1.00
   5   1  -7    8.30    1.20
  -5  -1   7    9.20    1.10
   4   1  -7    1.60    0.70
  -4  -1   7    0.60    0.40
  -4  -1   7    1.00    0.70
   3   1  -7    1.60    0.80
   3   1  -7    2.40    0.70
  -3  -1   7    1.90    0.50
   2   1  -7  495.05   28.30
   2   1  -7  506.85   28.30
  -2  -1   7  483.75   28.20
   1   1  -7    0.50    0.60
   1   1  -7    0.50    0.60
  -1  -1   7    1.30    0.50
   0   1  -7   43.70    2.80
   0   1  -7   44.90    2.80
   0   1  -7   45.90    2.80
  -1   1  -7    0.60    0.70
  -1   1  -7   -0.30    0.60
  -1   1  -7    0.30    0.60
  -2   1  -7   93.19    5.60
  -2   1  -7   96.09    5.60
   2  -1   7   92.19    5.60
  -3   1  -7   21.00    1.60
  -3   1  -7   17.30    1.40
   3  -1   7   17.30    1.50
  -4   1  -7    0.20    0.80
  -4   1  -7    0.80    0.60
   4  -1   7    0.20    0.60
  -5   1  -7   16.60    1.50
  -5   1  -7   13.50    1.60
   5  -1   7   17.10    1.50
  -6   1  -7    2.00    0.90
  -6   1  -7    3.30    1.10
   6  -1   7    3.80    1.10
  -7   1  -7  156.48    9.30
  -7   1  -7  158.38    9.40
   7  -1   7  152.38    9.30
  -8   1  -7   90.39    6.10
   8  -1   7  101.89    6.10
  -9   1  -7   -1.40    1.30
 -10   1  -7    2.60    1.60
 -11   1  -7    2.90    1.90
 -12   1  -7    1.50    2.10
  14   0  -7   29.10    3.70
 -14   0   7   32.90    3.40
  13   0  -7    5.70    2.10
 -13   0   7    6.40    2.00
  12   0  -7    9.90    2.00
 -12   0   7    4.00    1.70
  11   0  -7   27.80    2.60
 -11   0   7   20.80    2.40
  10   0  -7   76.79    5.10
 -10   0   7   77.29    5.00
   9   0  -7   72.19    4.80
  -9   0   7   71.89    4.60
   8   0  -7   72.29    4.70
  -8   0   7   73.79    4.70
   7   0  -7    2.40    1.00
  -7   0   7    0.80    0.90
   6   0  -7    4.00    1.00
  -6   0   7    7.80    1.00
   5   0  -7    0.20    0.80
  -5   0   7    0.00    0.70
   4   0  -7    1.30    0.80
  -4   0   7    1.10    0.70
  -4   0   7    1.00    0.40
   3   0  -7  288.67   16.80
  -3   0   7  289.97   16.80
  -3   0   7  296.07   16.70
   2   0  -7  152.18    8.60
   2   0  -7  150.68    8.70
   2   0  -7  142.39    8.70
   1   0  -7  388.96   22.20
   1   0  -7  391.36   22.30
   1   0  -7  385.76   22.20
   0   0  -7   45.40    3.00
   0   0  -7   49.90    3.00
   0   0  -7   49.50    3.00
  -1   0  -7    2.00    0.70
  -1   0  -7    1.50    0.70
  -1   0  -7    1.40    0.70
  -2   0  -7   35.10    2.30
  -2   0  -7   32.50    2.20
   2   0   7   33.40    2.30
  -3   0  -7  145.69    8.60
  -3   0  -7  151.58    8.50
   3   0   7  139.29    8.50
  -4   0  -7   32.50    2.10
  -4   0  -7   30.60    2.30
   4   0   7   28.90    2.20
  -5   0  -7   89.79    5.20
  -5   0  -7   88.89    5.40
   5   0   7   82.69    5.30
  -6   0  -7    0.00    1.00
   6   0   7    1.00    1.00
  -7   0  -7   14.30    1.70
   7   0   7   13.30    1.80
  -8   0  -7    2.70    1.40
   8   0   7    3.90    1.60
  -9   0  -7    1.90    1.50
   9   0   7    6.50    1.70
 -10   0  -7   -1.30    1.60
 -11   0  -7    3.80    1.90
 -12   0  -7    5.50    2.70
  14  -1  -7    6.10    2.40
 -14   1   7   11.00    2.50
  13  -1  -7    9.50    2.20
 -13   1   7   10.30    2.20
  12  -1  -7    7.30    1.90
 -12   1   7   14.10    2.00
  11  -1  -7   31.90    3.00
 -11   1   7   36.00    2.90
  10  -1  -7    7.70    1.60
 -10   1   7    4.30    1.40
   9  -1  -7  134.89    8.40
  -9   1   7  139.99    8.30
   8  -1  -7   -0.50    1.10
  -8   1   7    1.00    1.00
   7  -1  -7   10.30    1.40
  -7   1   7   11.70    1.40
   6  -1  -7   10.50    1.40
  -6   1   7   14.30    1.40
   5  -1  -7    0.60    0.90
  -5   1   7    0.30    0.70
   4  -1  -7  172.38   10.10
  -4   1   7  174.78    9.80
  -4   1   7  164.58   10.00
   3  -1  -7   75.89    4.30
   3  -1  -7   72.79    4.50
  -3   1   7   68.19    4.40
   2  -1  -7 1150.08   63.19
   2  -1  -7 1109.69   63.29
  -2   1   7 1080.49   63.29
   1  -1  -7  117.79    7.10
   1  -1  -7  121.09    7.20
   1  -1  -7  123.79    7.10
   0  -1  -7   15.80    1.40
   0  -1  -7   15.00    1.30
   0  -1  -7   17.20    1.30
  -1  -1  -7   78.89    4.60
  -1  -1  -7   77.09    4.70
   1   1   7   77.89    4.70
  -2  -1  -7   -0.40    0.70
  -2  -1  -7    0.30    0.50
   2   1   7    0.40    0.80
  -3  -1  -7   72.09    4.40
  -3  -1  -7   72.69    4.20
   3   1   7   66.29    4.40
  -4  -1  -7    2.70    0.70
  -4  -1  -7    2.70    1.00
   4   1   7    2.30    1.00
  -5  -1  -7    7.50    1.30
   5   1   7    6.70    1.20
  -6  -1  -7    9.40    1.50
   6   1   7   12.10    1.70
  -7  -1  -7    1.30    1.30
   7   1   7    2.90    1.50
  -8  -1  -7   10.30    1.80
   8   1   7   14.40    1.90
  -9  -1  -7    5.60    1.70
   9   1   7    6.10    1.80
 -10  -1  -7    3.60    1.90
  10   1   7    4.70    2.00
 -11  -1  -7   -1.50    2.00
 -12  -1  -7   63.89    5.20
  14  -2  -7   -2.30    2.10
 -14   2   7    1.60    2.10
  13  -2  -7    5.60    2.10
 -13   2   7    5.80    2.10
  12  -2  -7   -1.70    1.60
 -12   2   7    1.20    1.70
  11  -2  -7    1.40    1.50
 -11   2   7    4.80    1.60
  10  -2  -7   70.29    5.10
 -10   2   7   84.89    5.10
   9  -2  -7   31.30    2.70
  -9   2   7   34.00    2.60
   8  -2  -7    4.90    1.30
  -8   2   7    5.80    1.00
   7  -2  -7   62.79    4.10
  -7   2   7   63.99    4.10
   6  -2  -7   16.00    1.60
  -6   2   7   14.50    1.50
   5  -2  -7    0.50    0.80
  -5   2   7    0.00    0.80
   4  -2  -7    2.60    0.90
   4  -2  -7    2.30    0.50
  -4   2   7    0.80    0.70
   3  -2  -7  269.17   15.30
   3  -2  -7  272.47   15.10
  -3   2   7  250.57   15.20
   2  -2  -7  385.56   23.00
   2  -2  -7  415.06   22.90
  -2   2   7  398.86   22.90
   1  -2  -7    3.90    0.80
   1  -2  -7    2.30    0.80
  -1   2   7    4.10    0.70
   0  -2  -7   89.19    5.00
   0  -2  -7   80.29    5.10
   0   2   7   81.49    4.90
  -1  -2  -7   31.00    1.90
  -1  -2  -7   29.10    2.10
   1   2   7   24.30    2.00
  -2  -2  -7   25.40    1.60
  -2  -2  -7   22.10    1.90
   2   2   7   20.40    1.80
  -3  -2  -7    8.30    1.20
  -3  -2  -7   10.70    1.00
   3   2   7   12.20    1.40
  -4  -2  -7    1.70    1.00
   4   2   7    1.80    1.00
  -5  -2  -7   35.80    2.60
   5   2   7   30.70    2.50
  -6  -2  -7    2.00    1.20
   6   2   7    2.30    1.40
  -7  -2  -7    6.10    1.50
   7   2   7    7.60    1.60
  -8  -2  -7    2.80    1.50
   8   2   7    0.20    1.40
  -9  -2  -7   10.10    1.90
   9   2   7    7.30    2.00
 -10  -2  -7   13.50    2.40
  10   2   7   16.40    2.50
 -11  -2  -7    0.00    2.20
  11   2   7   -0.80    2.70
  14  -3  -7   14.60    2.80
 -14   3   7    8.70    2.50
  13  -3  -7    5.80    2.30
 -13   3   7    4.90    2.00
  12  -3  -7    7.00    2.10
 -12   3   7    6.80    1.90
  11  -3  -7   18.60    2.20
 -11   3   7   15.50    2.10
  10  -3  -7   75.89    5.20
 -10   3   7   81.39    5.20
   9  -3  -7   10.20    1.60
  -9   3   7    4.70    1.10
   8  -3  -7   15.80    1.90
  -8   3   7   19.80    1.90
   7  -3  -7    6.60    1.30
  -7   3   7    4.20    1.10
   6  -3  -7   18.80    1.90
  -6   3   7   22.90    1.80
   5  -3  -7   28.30    2.10
  -5   3   7   24.40    2.00
   4  -3  -7  218.18   12.00
   4  -3  -7  201.48   12.20
  -4   3   7  201.78   12.10
   3  -3  -7    5.40    0.70
   3  -3  -7    4.00    1.00
  -3   3   7    5.70    0.90
   2  -3  -7   17.40    1.40
   2  -3  -7   16.10    1.50
  -2   3   7   17.00    1.40
   1  -3  -7   92.49    5.50
   1  -3  -7   88.69    5.60
  -1   3   7   93.39    5.40
   0  -3  -7    3.20    0.80
   0  -3  -7    3.40    0.90
   0   3   7    2.10    0.70
  -1  -3  -7   97.49    5.50
   1   3   7   84.09    5.50
   1   3   7   87.39    5.20
  -2  -3  -7    0.50    0.80
   2   3   7    0.60    0.80
  -3  -3  -7   13.50    1.50
   3   3   7   11.70    1.50
  -4  -3  -7   86.99    5.60
   4   3   7   93.09    5.60
  -5  -3  -7   61.09    4.00
   5   3   7   54.49    3.90
  -6  -3  -7  164.78    9.80
   6   3   7  160.48    9.90
  -7  -3  -7    0.10    1.30
   7   3   7   -0.90    1.60
  -8  -3  -7    3.10    1.60
   8   3   7    2.40    1.90
  -9  -3  -7    0.60    1.80
   9   3   7   -1.10    1.80
 -10  -3  -7    2.00    2.10
  10   3   7   -0.20    2.10
 -11  -3  -7    1.00    2.40
  11   3   7   -1.10    2.90
  14  -4  -7    2.70    2.30
 -14   4   7    4.30    2.40
  13  -4  -7    5.80    2.20
 -13   4   7    6.60    2.10
  12  -4  -7   31.90    3.20
 -12   4   7   33.10    3.20
  11  -4  -7   46.50    3.80
 -11   4   7   52.79    3.80
  10  -4  -7   10.20    1.90
 -10   4   7    8.80    1.80
   9  -4  -7   29.10    2.50
  -9   4   7   21.10    2.30
   8  -4  -7    0.80    1.20
  -8   4   7    1.50    1.10
   7  -4  -7    0.50    1.10
  -7   4   7    3.50    1.10
   6  -4  -7    1.30    1.00
  -6   4   7   -1.00    0.80
   5  -4  -7   70.79    4.50
  -5   4   7   67.89    4.40
   4  -4  -7    0.40    0.60
   4  -4  -7    1.10    1.00
  -4   4   7    0.60    0.70
   3  -4  -7    1.20    0.90
   3  -4  -7    1.30    0.60
  -3   4   7    0.80    0.70
   2  -4  -7    2.20    0.70
   2  -4  -7    0.20    0.90
  -2   4   7    2.00    0.70
   1  -4  -7   29.10    2.20
   1  -4  -7   25.80    2.00
  -1   4   7   26.10    1.90
   0  -4  -7   65.49    4.30
   0  -4  -7   67.29    4.20
   0   4   7   69.79    4.10
  -1  -4  -7   16.00    1.60
   1   4   7   16.80    1.70
  -2  -4  -7   40.10    2.90
   2   4   7   42.30    2.90
  -3  -4  -7    0.90    1.00
   3   4   7    2.10    1.10
  -4  -4  -7    5.80    1.30
   4   4   7    4.90    1.30
  -5  -4  -7    1.20    1.20
   5   4   7    1.30    1.20
  -6  -4  -7   80.99    5.30
   6   4   7   81.89    5.50
  -7  -4  -7   -0.40    1.40
   7   4   7    0.10    1.60
  -8  -4  -7   15.70    2.40
   8   4   7   19.60    2.50
  -9  -4  -7   -1.10    1.80
   9   4   7   -0.10    2.00
 -10  -4  -7    0.40    2.20
  10   4   7   -0.20    2.30
  14  -5  -7    4.50    2.60
 -14   5   7    4.50    2.50
  13  -5  -7    5.80    2.30
 -13   5   7    7.10    2.20
  12  -5  -7    0.50    1.80
 -12   5   7    0.70    1.80
  11  -5  -7    1.20    1.60
 -11   5   7   -0.30    1.50
  10  -5  -7   38.50    3.40
 -10   5   7   43.80    3.30
   9  -5  -7   -1.10    1.30
  -9   5   7    0.50    1.30
   8  -5  -7   -0.20    1.30
  -8   5   7    0.00    1.10
   7  -5  -7   15.00    1.90
  -7   5   7   14.70    1.70
   6  -5  -7    8.40    1.50
  -6   5   7   10.40    1.40
   5  -5  -7   17.00    1.90
  -5   5   7   16.10    1.70
   4  -5  -7    8.10    1.30
   4  -5  -7    9.20    1.00
  -4   5   7    5.90    1.00
   3  -5  -7   51.69    3.00
   3  -5  -7   44.70    3.30
  -3   5   7   44.40    3.10
   2  -5  -7    8.90    1.30
   2  -5  -7   12.30    1.30
  -2   5   7   12.70    1.20
   1  -5  -7   23.60    2.10
   1  -5  -7   24.70    1.90
  -1   5   7   23.10    1.70
   0  -5  -7   41.20    2.90
   0   5   7   39.40    2.90
  -1  -5  -7   17.30    1.70
   1   5   7   16.30    1.80
  -2  -5  -7   16.10    1.60
   2   5   7   10.90    1.60
  -3  -5  -7    0.40    1.10
   3   5   7    0.30    1.10
  -4  -5  -7   23.40    2.30
   4   5   7   24.40    2.30
  -5  -5  -7   66.99    4.60
   5   5   7   67.69    4.60
  -6  -5  -7   15.30    2.10
   6   5   7   18.80    2.20
  -7  -5  -7    1.60    1.60
   7   5   7    0.20    1.70
  -8  -5  -7    4.50    1.80
   8   5   7    4.50    2.00
  -9  -5  -7    2.00    2.10
   9   5   7    6.50    2.40
 -10  -5  -7    0.00    2.40
  10   5   7    0.30    2.60
  14  -6  -7    2.10    2.60
  13  -6  -7    3.20    2.30
 -13   6   7    2.90    2.30
  12  -6  -7    2.40    2.20
 -12   6   7    0.10    1.80
  11  -6  -7   35.80    3.30
 -11   6   7   35.00    3.30
  10  -6  -7   60.29    4.90
 -10   6   7   73.09    4.70
   9  -6  -7   32.90    3.00
  -9   6   7   36.20    3.00
   8  -6  -7    0.20    1.40
  -8   6   7    0.60    1.30
   7  -6  -7    0.70    1.20
  -7   6   7    2.70    1.30
   6  -6  -7   12.80    1.80
  -6   6   7   15.70    1.70
   5  -6  -7   41.10    3.10
  -5   6   7   40.70    2.90
   4  -6  -7    0.20    0.80
   4  -6  -7   -0.50    1.10
  -4   6   7    0.90    0.90
   3  -6  -7    6.00    1.30
   3  -6  -7    6.60    1.00
  -3   6   7    5.70    1.10
   2  -6  -7   48.40    3.20
   2  -6  -7   50.59    3.40
  -2   6   7   46.80    3.10
   1  -6  -7   23.10    2.00
   1  -6  -7   22.00    2.10
   0  -6  -7   16.80    1.60
   0   6   7   13.10    1.70
  -1  -6  -7    2.90    1.10
   1   6   7    2.50    1.20
  -2  -6  -7    3.30    1.20
   2   6   7    3.20    1.10
  -3  -6  -7    5.60    1.40
   3   6   7    6.30    1.60
  -4  -6  -7   75.99    5.10
   4   6   7   80.69    5.20
  -5  -6  -7  257.47   15.10
   5   6   7  254.47   15.20
  -6  -6  -7    5.00    1.60
   6   6   7    3.80    1.70
  -7  -6  -7    4.20    1.80
   7   6   7    2.00    2.00
  -8  -6  -7   50.89    4.30
   8   6   7   52.99    4.50
  -9  -6  -7   -0.70    2.20
   9   6   7    1.50    2.50
  13  -7  -7   13.10    2.80
 -13   7   7   10.50    2.70
  12  -7  -7   17.40    2.80
 -12   7   7   24.10    2.90
  11  -7  -7  177.68   10.90
 -11   7   7  172.78   10.80
  10  -7  -7    2.90    1.80
 -10   7   7    6.70    1.80
   9  -7  -7    2.90    1.70
  -9   7   7    1.00    1.50
   8  -7  -7    0.90    1.50
  -8   7   7    2.30    1.40
   7  -7  -7    0.00    1.40
  -7   7   7    0.00    1.20
   6  -7  -7    7.20    1.60
  -6   7   7    6.40    1.40
   5  -7  -7   20.80    2.20
  -5   7   7   20.10    2.00
   4  -7  -7   22.80    2.20
  -4   7   7   21.20    1.90
   3  -7  -7    4.40    1.30
   3  -7  -7    4.30    1.10
  -3   7   7    5.20    1.00
   2  -7  -7   -0.20    1.00
   2  -7  -7   -0.50    1.10
   1  -7  -7    0.30    1.10
  -1   7   7    0.60    1.20
   0  -7  -7    1.00    1.10
   0   7   7    0.70    1.10
  -1  -7  -7   12.10    1.60
   1   7   7   10.80    1.70
  -2  -7  -7   35.10    2.80
   2   7   7   33.00    2.90
  -3  -7  -7   18.90    2.10
   3   7   7   17.40    2.20
  -4  -7  -7   20.00    2.30
   4   7   7   28.10    2.60
  -5  -7  -7   61.29    4.40
   5   7   7   59.49    4.50
  -6  -7  -7   30.60    3.10
   6   7   7   32.40    3.40
  -7  -7  -7    8.40    2.10
   7   7   7    7.00    2.30
  -8  -7  -7    2.80    2.20
   8   7   7    5.80    2.50
  13  -8  -7   16.90    3.10
  12  -8  -7   56.49    4.60
 -12   8   7   46.50    4.50
  11  -8  -7   44.30    4.40
 -11   8   7   52.69    4.20
  10  -8  -7    0.60    1.90
 -10   8   7    0.20    1.80
   9  -8  -7    1.30    1.70
  -9   8   7    3.40    1.70
   8  -8  -7   18.20    2.40
  -8   8   7   21.50    2.30
   7  -8  -7   23.50    2.60
  -7   8   7   28.70    2.60
   6  -8  -7   12.80    1.90
  -6   8   7   10.80    1.80
   5  -8  -7    3.30    1.50
  -5   8   7    2.70    1.40
   4  -8  -7   79.69    5.50
  -4   8   7   89.69    5.60
   3  -8  -7   15.00    1.60
   3  -8  -7   15.30    1.90
   2  -8  -7   45.70    3.40
   2  -8  -7   40.80    3.00
   1  -8  -7    1.80    1.10
  -1   8   7   -0.20    1.20
   0  -8  -7   20.70    2.20
   0   8   7   23.20    2.30
  -1  -8  -7    5.80    1.40
   1   8   7    4.70    1.50
  -2  -8  -7   -0.60    1.20
   2   8   7    0.50    1.40
  -3  -8  -7   11.90    1.90
   3   8   7   15.30    2.10
  -4  -8  -7    5.90    1.70
   4   8   7    8.40    1.90
  -5  -8  -7   11.30    2.00
   5   8   7    7.50    2.20
  -6  -8  -7    1.80    1.80
   6   8   7    0.40    2.00
  -7  -8  -7   11.80    2.50
   7   8   7    9.80    2.70
  12  -9  -7    6.60    2.70
 -12   9   7    5.00    2.60
 -11   9   7   42.30    4.10
  10  -9  -7    2.80    2.10
 -10   9   7    3.20    2.30
   9  -9  -7    4.80    2.00
  -9   9   7    5.70    1.90
   8  -9  -7    5.30    1.80
  -8   9   7    4.80    1.80
   7  -9  -7    4.10    1.70
  -7   9   7    5.50    1.80
   6  -9  -7    6.20    1.80
  -6   9   7    8.10    1.80
   5  -9  -7    4.10    1.60
   4  -9  -7   11.30    1.90
   3  -9  -7   26.40    2.70
   3  -9  -7   29.10    2.50
   2  -9  -7   79.59    5.20
  -2   9   7   80.49    5.30
   1  -9  -7   13.30    1.80
  -1   9   7   14.20    2.00
   0  -9  -7    3.00    1.40
   0   9   7    2.70    1.50
  -1  -9  -7   10.90    1.80
   1   9   7    8.30    1.80
  -2  -9  -7    1.60    1.50
   2   9   7   -0.90    1.50
  -3  -9  -7    2.40    1.60
   3   9   7    2.70    1.70
  -4  -9  -7   22.40    2.60
   4   9   7   15.90    2.50
  -5  -9  -7   10.80    2.20
   5   9   7    8.70    2.40
  -6  -9  -7    1.50    2.10
   6   9   7    3.10    2.70
  11 -10  -7    2.00    2.90
 -11  10   7   -1.00    2.40
  10 -10  -7   11.10    2.60
 -10  10   7    5.60    2.30
   9 -10  -7    1.80    2.00
  -9  10   7    1.60    2.00
   8 -10  -7    3.10    2.00
  -8  10   7    0.80    2.00
   7 -10  -7    2.00    1.80
  -7  10   7    5.30    1.80
   6 -10  -7   24.70    2.70
   5 -10  -7   17.70    2.40
   4 -10  -7    2.40    1.80
   3 -10  -7    0.60    1.30
  -3  10   7    0.10    1.50
   2 -10  -7   -1.00    1.30
  -2  10   7   -1.20    1.40
   1 -10  -7   20.30    2.20
  -1  10   7   19.70    2.50
   0 -10  -7    1.90    1.50
   0  10   7   -0.20    1.60
  -1 -10  -7    1.30    1.50
   1  10   7    0.60    1.80
  -2 -10  -7   38.90    3.40
   2  10   7   37.20    3.50
  -3 -10  -7   84.89    5.90
   3  10   7   88.49    6.10
  -4 -10  -7   35.20    3.50
   4  10   7   40.30    3.80
  -5 -10  -7    3.00    2.20
   5  10   7    1.20    2.30
  10 -11  -7    2.80    2.50
 -10  11   7    7.00    2.50
   9 -11  -7    0.30    2.30
  -9  11   7    1.20    2.10
   8 -11  -7    9.20    2.40
   6 -11  -7    2.00    1.90
   5 -11  -7   13.90    2.40
  -4  11   7    6.90    2.00
  -3  11   7    2.00    1.70
   2 -11  -7    0.00    1.70
  -2  11   7    0.30    1.80
   1 -11  -7    0.50    1.60
  -1  11   7    3.30    1.80
   0 -11  -7    1.20    1.60
   0  11   7    0.40    1.90
  -1 -11  -7   -0.40    1.70
   1  11   7    1.80    2.00
  -2 -11  -7    3.60    2.00
   2  11   7    5.20    2.20
  -3 -11  -7    0.10    1.90
   3  11   7    1.60    2.20
  -4 -11  -7    0.40    2.10
   9 -12  -7   -1.60    2.80
   8 -12  -7    2.00    2.30
   7 -12  -7    1.20    2.60
   6 -12  -7    2.20    2.10
  -5  12   7    1.70    2.00
  -4  12   7    1.70    2.00
  -3  12   7   74.49    5.50
   2 -12  -7   14.40    2.30
  -2  12   7   13.70    2.50
   1 -12  -7    2.80    1.90
  -1  12   7    4.40    2.20
   0 -12  -7    1.60    1.90
   0  12   7    0.00    2.20
  -1 -12  -7    0.40    2.00
   1  12   7    0.10    2.20
  -2 -12  -7    2.90    2.20
   2  12   7    3.40    2.30
   7 -13  -7    1.10    3.00
  -6  13   7    4.00    2.40
  -5  13   7    1.30    2.40
  -4  13   7   14.10    2.80
  -3  13   7   24.40    3.50
  -2  13   7    0.20    2.30
   1 -13  -7   -2.20    2.30
  -1  13   7   -0.80    2.60
   0 -13  -7    3.80    2.20
  -3  16  -8    1.80    2.40
  -3 -15   8    0.30    2.40
  -2 -15   8    0.40    2.40
  -1 -15   8    0.40    2.20
   0 -15   8    1.50    2.30
  -1  15  -8   11.90    2.40
   1 -15   8    9.80    2.60
  -2  15  -8    0.70    1.90
   2 -15   8    0.60    2.20
  -3  15  -8    0.10    2.30
   3 -15   8    0.90    2.20
  -4  15  -8    1.40    2.10
   4 -15   8    3.70    2.60
  -5  15  -8    1.00    2.10
   5 -15   8    1.80    2.30
  -6  15  -8   13.50    2.60
   6 -15   8   17.10    2.90
  -5 -14   8   11.90    2.80
  -4 -14   8    1.00    2.50
  -3 -14   8    3.90    2.20
  -2 -14   8   16.70    2.70
  -1 -14   8    1.10    2.00
   0  14  -8   31.80    3.30
   0 -14   8   38.20    3.60
  -1  14  -8    2.90    1.80
   1 -14   8    1.80    1.90
  -2  14  -8    1.20    1.70
   2 -14   8   -1.90    1.90
  -3  14  -8    3.00    2.00
   3 -14   8    0.80    1.90
  -4  14  -8   41.80    3.50
   4 -14   8   32.50    3.50
  -5  14  -8    1.50    1.90
   5 -14   8   -1.20    2.00
  -6  14  -8    2.30    2.00
   6 -14   8    0.40    2.10
  -7  14  -8    2.00    2.20
   7 -14   8    0.80    2.10
   8 -14   8    0.40    2.30
  -6 -13   8   -0.60    2.50
  -5 -13   8   31.80    3.40
  -4 -13   8    2.70    1.90
  -3 -13   8    0.00    1.80
   2  13  -8    0.90    2.10
  -2 -13   8    0.70    1.70
   1  13  -8    2.90    1.70
  -1 -13   8    3.00    1.80
   0  13  -8   17.10    2.20
   0 -13   8   15.00    2.20
  -1  13  -8   43.30    3.40
   1 -13   8   39.40    3.60
  -2  13  -8    0.70    1.50
   2 -13   8    0.40    1.60
  -3  13  -8    1.40    1.60
   3 -13   8   -0.10    1.60
  -4  13  -8    2.10    1.60
   4 -13   8    0.00    1.60
  -5  13  -8   24.30    2.60
   5 -13   8   22.90    2.80
  -6  13  -8    6.40    2.00
   6 -13   8   11.90    2.20
  -7  13  -8    4.90    2.00
   7 -13   8    5.40    2.10
  -8  13  -8    5.60    2.20
   8 -13   8    3.80    2.30
   9 -13   8    6.40    2.40
  -6 -12   8    4.80    2.00
  -5 -12   8   14.10    2.30
  -4 -12   8   22.60    2.60
   3  12  -8   -0.10    1.50
  -3 -12   8    1.90    1.80
   2  12  -8    9.10    2.00
  -2 -12   8   12.30    2.00
   1  12  -8    6.00    1.80
  -1 -12   8    8.60    1.80
   0  12  -8    0.10    1.40
   0 -12   8   -1.70    1.30
  -1  12  -8    8.10    1.70
   1 -12   8    9.50    1.80
  -2  12  -8    3.90    1.50
   2 -12   8    6.60    1.70
  -3  12  -8    7.90    1.70
   3 -12   8    7.50    1.80
  -4  12  -8    0.60    1.50
   4 -12   8    1.20    1.50
  -5  12  -8    3.90    1.60
   5 -12   8    1.80    1.70
  -6  12  -8    2.20    1.60
   6 -12   8    3.30    1.80
  -7  12  -8   12.70    2.10
   7 -12   8   13.20    2.30
  -8  12  -8   30.20    3.10
   8 -12   8   25.70    3.00
  -9  12  -8   24.60    3.20
   9 -12   8   29.60    3.20
  10 -12   8   13.30    2.60
  -6 -11   8   57.69    4.50
  -5 -11   8   -0.80    1.40
   4  11  -8   27.30    2.60
  -4 -11   8   24.80    2.60
   3  11  -8    4.20    1.60
  -3 -11   8    7.00    1.70
   2  11  -8   11.60    2.00
  -2 -11   8   14.60    2.00
   1  11  -8    2.50    1.40
  -1 -11   8    2.60    1.50
   0  11  -8    3.40    1.40
   0 -11   8    5.60    1.50
  -1  11  -8    4.30    1.40
   1 -11   8    7.20    1.50
  -2  11  -8   18.90    2.10
   2 -11   8   20.40    2.20
  -3  11  -8    3.00    1.40
   3 -11   8    2.60    1.40
  -4  11  -8    5.40    1.50
   4 -11   8   11.80    1.90
  -5  11  -8    5.30    1.60
   5 -11   8    2.80    1.50
  -6  11  -8    2.10    1.50
   6 -11   8    4.30    1.70
  -7  11  -8   -0.20    1.50
   7 -11   8    1.90    1.70
  -8  11  -8    0.10    1.70
   8 -11   8   -1.40    1.70
  -9  11  -8    4.10    2.00
   9 -11   8    7.50    2.10
 -10  11  -8   -0.10    2.00
  10 -11   8   -1.30    2.20
  10  10  -8    1.00    2.50
   9  10  -8    3.90    2.60
   8  10  -8   -0.20    2.20
   7  10  -8    6.10    1.90
  -6 -10   8   22.40    2.50
   5  10  -8    1.60    1.60
  -5 -10   8   -1.10    1.50
   4  10  -8   17.40    2.10
  -4 -10   8   17.00    2.00
   3  10  -8   -0.80    1.20
  -3 -10   8   -0.80    1.30
   2  10  -8   33.60    2.80
  -2 -10   8   37.70    2.90
   1  10  -8   53.99    3.80
  -1 -10   8   55.29    3.90
   0  10  -8   84.99    5.50
   0 -10   8   86.59    5.50
  -1  10  -8   41.20    3.10
   1 -10   8   43.90    3.20
  -2  10  -8    4.10    1.10
   2 -10   8    6.10    1.40
  -3  10  -8    3.50    1.30
   3 -10   8    1.10    1.30
  -4  10  -8    2.00    1.20
   4 -10   8    2.30    1.30
  -5  10  -8    0.50    1.20
   5 -10   8    0.30    1.20
  -6  10  -8    0.10    1.30
   6 -10   8    0.90    1.30
  -7  10  -8    2.80    1.60
   7 -10   8    1.90    1.50
  -8  10  -8    0.30    1.60
   8 -10   8    0.40    1.50
  -9  10  -8    2.30    1.70
   9 -10   8    1.70    1.80
 -10  10  -8    8.50    2.20
  10 -10   8    7.60    2.10
 -11  10  -8    0.80    2.10
  11 -10   8   -0.40    2.10
  10   9  -8    7.70    2.50
   9   9  -8   22.10    2.80
   8   9  -8   89.69    6.00
   7   9  -8    2.20    1.60
  -7  -9   8    0.80    1.50
   6   9  -8   79.69    5.30
   6   9  -8   81.59    5.20
  -6  -9   8   76.79    5.20
   5   9  -8   21.50    2.20
   5   9  -8   21.10    2.20
  -5  -9   8   23.30    2.20
   4   9  -8   13.00    1.70
  -4  -9   8   14.80    1.90
   3   9  -8  103.89    6.40
  -3  -9   8  104.19    6.50
   2   9  -8    6.50    1.30
  -2  -9   8    5.20    1.30
   1   9  -8    1.80    1.10
  -1  -9   8   -0.20    1.10
   0   9  -8   12.60    1.60
   0  -9   8   13.20    1.60
  -1   9  -8   70.09    4.70
   1  -9   8   74.09    4.70
  -2   9  -8   31.50    2.60
   2  -9   8   34.70    2.70
  -3   9  -8   15.50    1.90
   3  -9   8   17.50    1.90
  -4   9  -8    1.80    1.20
   4  -9   8   -0.30    1.10
  -5   9  -8   10.10    1.60
   5  -9   8   13.90    1.60
  -6   9  -8   56.69    3.90
   6  -9   8   51.59    3.80
  -7   9  -8   37.30    2.90
   7  -9   8   31.60    2.90
  -8   9  -8    9.30    1.80
   8  -9   8   13.90    2.00
  -9   9  -8    2.30    1.70
   9  -9   8    3.00    1.70
 -10   9  -8   -0.50    1.70
  10  -9   8    0.00    1.70
 -11   9  -8   24.80    3.10
  11  -9   8   30.90    3.10
  11   8  -8    0.00    2.20
  10   8  -8   26.30    3.00
   9   8  -8    0.50    1.70
   8   8  -8    2.20    1.70
  -8  -8   8    1.50    1.30
   7   8  -8   38.00    3.10
  -7  -8   8   39.00    3.10
   6   8  -8    0.30    1.20
   6   8  -8    1.20    1.20
  -6  -8   8    0.60    1.10
   5   8  -8  112.39    7.40
   5   8  -8  131.39    7.50
  -5  -8   8  125.19    7.40
   4   8  -8    2.30    1.10
   4   8  -8    3.00    1.20
  -4  -8   8    3.40    1.20
   3   8  -8    0.20    1.00
  -3  -8   8   -0.90    1.10
   2   8  -8    1.10    1.10
  -2  -8   8    2.70    1.10
   1   8  -8  179.98   10.80
  -1  -8   8  186.58   10.80
   0   8  -8    9.00    1.50
   0  -8   8   12.50    1.50
  -1   8  -8   -0.20    0.70
   1  -8   8    0.50    1.00
  -2   8  -8  105.19    6.50
   2  -8   8  108.09    6.60
  -3   8  -8    5.90    1.20
   3  -8   8    4.20    1.20
  -4   8  -8    2.30    1.10
   4  -8   8    1.40    1.10
  -5   8  -8    0.40    1.20
   5  -8   8   -0.50    1.10
  -6   8  -8    6.10    1.20
   6  -8   8    5.90    1.40
  -7   8  -8    8.20    1.60
   7  -8   8    6.70    1.50
  -8   8  -8    5.80    1.60
   8  -8   8    7.50    1.60
  -9   8  -8    4.90    1.70
   9  -8   8    3.50    1.60
 -10   8  -8   17.30    2.40
  10  -8   8   19.40    2.40
 -11   8  -8    5.80    2.40
  11  -8   8    7.20    2.10
 -12   8  -8    2.00    2.30
  12  -8   8    1.80    2.10
  11   7  -8    8.60    2.30
  10   7  -8    1.20    1.80
   9   7  -8    2.60    1.60
  -9  -7   8    5.60    1.50
   8   7  -8   10.30    1.80
  -8  -7   8    6.20    1.60
   7   7  -8    5.80    1.40
  -7  -7   8    3.80    1.40
   6   7  -8    4.00    1.30
   6   7  -8    1.50    1.20
  -6  -7   8    4.40    1.30
   5   7  -8    0.20    1.00
   5   7  -8    1.20    1.10
  -5  -7   8   -0.50    1.10
   4   7  -8    9.20    1.20
   4   7  -8    8.10    1.30
  -4  -7   8    6.20    1.30
   3   7  -8    5.20    1.00
   3   7  -8    2.10    1.00
  -3  -7   8    3.80    1.00
   2   7  -8  118.19    7.10
   2   7  -8  116.49    6.90
  -2  -7   8  114.49    7.00
   1   7  -8   14.60    1.60
  -1  -7   8   15.90    1.60
   0   7  -8   20.30    1.90
   0  -7   8   22.80    1.90
  -1   7  -8   54.59    3.60
   1  -7   8   54.69    3.60
  -2   7  -8    0.00    0.90
   2  -7   8    0.20    0.90
  -3   7  -8    0.40    1.00
   3  -7   8    0.10    0.90
  -4   7  -8   14.20    1.70
   4  -7   8   16.60    1.70
  -5   7  -8   17.70    1.80
   5  -7   8   16.00    1.80
  -6   7  -8    6.90    1.40
   6  -7   8    6.90    1.40
  -7   7  -8    6.60    1.50
   7  -7   8    7.60    1.50
  -8   7  -8   44.70    3.50
   8  -7   8   51.39    3.60
  -9   7  -8    1.70    1.50
   9  -7   8    4.00    1.60
 -10   7  -8    5.40    2.00
  10  -7   8    4.30    2.00
 -11   7  -8    1.40    1.90
  11  -7   8    4.50    1.90
 -12   7  -8   -0.50    2.30
  12  -7   8   -1.40    2.40
  12   6  -8   19.90    2.90
  11   6  -8    3.40    2.00
  10   6  -8   10.30    2.00
 -10  -6   8   12.30    2.00
   9   6  -8   40.30    3.60
  -9  -6   8   50.09    3.40
   8   6  -8   16.80    2.00
  -8  -6   8   21.90    2.10
   7   6  -8  213.98   12.50
  -7  -6   8  210.08   12.50
   6   6  -8    0.90    1.00
  -6  -6   8    2.30    1.10
   5   6  -8   11.90    1.50
   5   6  -8   11.60    1.50
  -5  -6   8   13.90    1.50
   4   6  -8   27.10    2.10
   4   6  -8   28.00    2.20
  -4  -6   8   24.50    2.10
   3   6  -8    9.40    1.10
   3   6  -8    5.70    1.00
  -3  -6   8    6.00    1.00
   2   6  -8    0.00    0.90
   2   6  -8    0.30    0.70
  -2  -6   8    1.10    0.90
   1   6  -8    0.80    0.60
   1   6  -8   -0.30    0.90
  -1  -6   8    0.70    0.90
   0   6  -8    3.50    1.00
   0  -6   8    3.10    0.90
  -1   6  -8  216.28   12.70
   1  -6   8  218.98   12.70
  -2   6  -8    2.50    1.00
   2  -6   8    1.80    0.90
  -3   6  -8   11.30    1.40
   3  -6   8   12.80    1.50
  -4   6  -8   -0.60    0.70
   4  -6   8    0.20    0.90
  -5   6  -8    5.50    1.20
   5  -6   8    4.70    1.20
  -6   6  -8   41.70    3.00
   6  -6   8   38.20    3.00
  -7   6  -8   11.00    1.60
   7  -6   8   12.40    1.70
  -8   6  -8   14.30    1.80
   8  -6   8   13.90    1.90
  -9   6  -8    1.00    1.40
   9  -6   8   -0.10    1.40
 -10   6  -8   -0.10    1.50
  10  -6   8    1.10    1.60
 -11   6  -8    4.00    2.10
  11  -6   8    3.10    1.90
  12  -6   8    7.80    2.40
  12   5  -8    6.80    2.40
  11   5  -8   23.90    2.80
 -11  -5   8   22.10    2.40
  10   5  -8   15.90    2.30
 -10  -5   8   18.20    2.10
   9   5  -8    0.80    1.40
  -9  -5   8    0.50    1.20
   8   5  -8   14.20    1.90
  -8  -5   8   15.20    1.90
   7   5  -8  123.79    7.80
  -7  -5   8  133.69    7.80
   6   5  -8    2.30    1.00
  -6  -5   8    2.50    1.00
   5   5  -8   45.80    3.10
   5   5  -8   44.50    3.00
  -5  -5   8   43.20    2.90
   4   5  -8   64.69    4.30
   4   5  -8   71.29    4.40
  -4  -5   8   70.79    4.20
   3   5  -8    1.40    0.90
   3   5  -8    1.40    0.80
  -3  -5   8    0.10    0.70
   2   5  -8  209.28   12.60
   2   5  -8  219.08   12.50
  -2  -5   8  219.68   12.60
   1   5  -8  149.99    8.80
   1   5  -8  156.58    8.70
  -1  -5   8  139.39    8.70
   0   5  -8    2.50    0.60
   0   5  -8    1.70    0.70
   0  -5   8    1.70    0.80
  -1   5  -8    0.80    0.80
   1  -5   8    0.70    0.70
  -2   5  -8    0.80    0.90
   2  -5   8    0.70    0.80
  -3   5  -8    2.40    1.00
   3  -5   8    3.30    0.90
  -4   5  -8   37.50    2.70
   4  -5   8   39.90    2.80
  -5   5  -8   40.20    2.80
   5  -5   8   39.30    2.90
  -6   5  -8   22.20    2.10
   6  -5   8   26.30    2.20
  -7   5  -8  192.78   11.40
   7  -5   8  192.28   11.40
  -8   5  -8   -0.30    1.20
   8  -5   8    3.40    1.30
  -9   5  -8   19.90    2.10
   9  -5   8   16.20    2.10
 -10   5  -8   26.50    2.60
  10  -5   8   26.20    2.70
  11  -5   8   45.20    3.80
  12  -5   8   14.80    2.80
  13   4  -8   18.90    2.90
  12   4  -8    3.00    2.00
 -12  -4   8    1.70    1.80
  11   4  -8   23.40    2.80
 -11  -4   8   27.70    2.60
  10   4  -8    2.80    1.50
 -10  -4   8    0.50    1.30
   9   4  -8   24.70    2.50
  -9  -4   8   28.40    2.60
   8   4  -8   95.59    6.10
  -8  -4   8   99.19    6.10
   7   4  -8   83.19    5.20
  -7  -4   8   81.49    5.20
   6   4  -8   14.00    1.50
  -6  -4   8   12.50    1.50
   5   4  -8    7.40    1.10
   5   4  -8    7.20    1.00
  -5  -4   8    6.20    1.00
   4   4  -8    0.80    0.90
   4   4  -8    1.40    0.80
  -4  -4   8    1.10    0.70
   3   4  -8   13.80    1.50
   3   4  -8   17.20    1.40
  -3  -4   8   15.00    1.40
   2   4  -8  258.07   15.10
   2   4  -8  263.27   15.20
  -2  -4   8  266.07   15.10
   1   4  -8  192.18   11.40
   1   4  -8  209.18   11.30
  -1  -4   8  185.18   11.40
   0   4  -8  114.89    6.50
   0   4  -8  111.59    6.30
   0  -4   8   98.19    6.40
  -1   4  -8   64.79    3.80
  -1   4  -8   62.89    4.00
   1  -4   8   61.29    3.90
  -2   4  -8   84.49    5.00
   2  -4   8   79.29    5.00
  -3   4  -8   99.99    6.00
   3  -4   8   97.59    6.00
  -4   4  -8    0.20    0.80
   4  -4   8    0.80    0.80
  -5   4  -8   60.59    4.00
   5  -4   8   64.19    4.10
  -6   4  -8   10.50    1.40
   6  -4   8   10.00    1.50
  -7   4  -8    8.20    1.50
   7  -4   8    8.30    1.50
  -8   4  -8    0.60    1.20
   8  -4   8    1.60    1.30
  -9   4  -8    5.30    1.50
   9  -4   8    4.20    1.50
  10  -4   8   16.60    2.20
  11  -4   8    7.00    2.00
  12  -4   8   -1.00    2.30
  13   3  -8   28.40    3.40
 -13  -3   8   37.60    3.40
  12   3  -8    7.30    2.10
 -12  -3   8    3.40    2.00
  11   3  -8    4.20    1.70
 -11  -3   8    5.00    1.80
  10   3  -8    0.30    1.40
 -10  -3   8    0.50    1.40
   9   3  -8    9.10    1.70
  -9  -3   8    9.20    1.50
   8   3  -8   58.39    4.00
  -8  -3   8   52.29    3.70
   7   3  -8    6.10    1.30
  -7  -3   8    4.70    1.10
   6   3  -8   35.20    2.50
  -6  -3   8   32.20    2.40
   5   3  -8    0.50    0.80
  -5  -3   8   -0.10    0.80
   4   3  -8   23.30    1.80
   4   3  -8   22.40    1.80
  -4  -3   8   24.50    1.70
   3   3  -8  257.27   14.90
   3   3  -8  251.97   14.80
  -3  -3   8  260.67   14.70
   2   3  -8    3.60    0.90
   2   3  -8    6.40    0.90
  -2  -3   8    5.50    0.80
   1   3  -8  126.79    7.70
   1   3  -8  135.29    7.60
  -1  -3   8  127.09    7.60
   0   3  -8  159.38    9.40
   0   3  -8  166.38    9.30
   0  -3   8  154.08    9.30
  -1   3  -8   -1.30    0.70
  -1   3  -8    0.50    0.60
   1  -3   8    0.00    0.60
  -2   3  -8    1.90    0.80
   2  -3   8    2.40    0.80
   2  -3   8    1.70    0.60
  -3   3  -8  116.79    6.90
   3  -3   8  113.79    6.90
   3  -3   8  116.19    6.80
  -4   3  -8   39.60    2.50
  -4   3  -8   32.20    2.60
  -5   3  -8   64.99    4.40
  -5   3  -8   73.69    4.50
  -6   3  -8    0.40    0.80
  -6   3  -8    1.60    1.10
  -7   3  -8    8.40    1.60
  -7   3  -8   13.00    1.60
  -8   3  -8    0.40    1.30
  -8   3  -8    1.70    1.20
  -9   3  -8    1.30    1.40
 -10   3  -8    2.70    1.70
  11  -3   8    5.00    2.00
  12  -3   8    1.70    2.10
 -14  -2   8    1.60    2.20
  13   2  -8    1.70    2.50
 -13  -2   8    0.10    1.90
  12   2  -8   -0.30    1.80
 -12  -2   8   -0.60    1.60
  11   2  -8    0.80    1.50
 -11  -2   8   -0.40    1.40
  10   2  -8   81.79    5.60
 -10  -2   8   84.89    5.40
   9   2  -8   28.30    2.70
  -9  -2   8   31.80    2.50
   8   2  -8   20.80    2.20
  -8  -2   8   23.60    2.10
   7   2  -8   10.60    1.50
  -7  -2   8   10.30    1.40
   6   2  -8    7.50    1.20
  -6  -2   8    7.70    1.10
   5   2  -8   56.89    3.60
  -5  -2   8   55.29    3.60
   4   2  -8   13.90    1.40
   4   2  -8   14.60    1.30
  -4  -2   8   11.90    1.10
   3   2  -8    2.20    0.80
   3   2  -8    1.70    0.80
  -3  -2   8    1.30    0.60
   2   2  -8   16.20    1.30
   2   2  -8   12.80    1.30
  -2  -2   8   12.90    1.20
   1   2  -8   45.70    2.90
   1   2  -8   44.50    2.90
  -1  -2   8   44.50    2.90
   0   2  -8  132.79    7.50
   0   2  -8  126.89    7.50
   0  -2   8  122.59    7.50
  -1   2  -8   12.40    1.30
  -1   2  -8   13.80    1.20
   1  -2   8   11.30    1.20
  -2   2  -8   82.89    5.10
  -2   2  -8   83.79    5.10
   2  -2   8   85.19    5.00
  -3   2  -8    0.80    0.70
  -3   2  -8    1.50    0.80
   3  -2   8    0.00    0.70
  -4   2  -8   23.30    1.80
  -4   2  -8   20.20    1.90
   4  -2   8   22.10    1.70
  -5   2  -8   30.20    2.20
  -5   2  -8   29.30    2.30
   5  -2   8   27.10    2.10
  -6   2  -8    8.20    1.40
  -6   2  -8    6.20    1.10
  -7   2  -8  118.99    7.20
  -7   2  -8  119.49    7.40
  -8   2  -8    2.90    1.40
  -9   2  -8   62.59    4.50
 -10   2  -8    2.50    1.70
 -11   2  -8    1.50    2.00
 -12   2  -8    9.30    2.70
 -14  -1   8    6.10    2.40
  13   1  -8   18.90    2.90
 -13  -1   8   20.50    2.60
  12   1  -8   30.80    3.20
 -12  -1   8   30.90    3.00
  11   1  -8    8.20    1.80
 -11  -1   8    5.10    1.60
  10   1  -8   13.40    2.10
 -10  -1   8   16.30    1.90
   9   1  -8   66.09    4.60
  -9  -1   8   68.09    4.50
   8   1  -8   16.70    1.90
  -8  -1   8   16.90    1.70
   7   1  -8   98.29    6.60
  -7  -1   8  117.59    6.60
   6   1  -8   11.00    1.40
  -6  -1   8   10.90    1.30
   5   1  -8   15.90    1.60
  -5  -1   8   19.30    1.60
   4   1  -8    8.20    1.10
  -4  -1   8    9.20    0.80
  -4  -1   8    8.90    1.10
   3   1  -8  429.16   25.00
   3   1  -8  426.06   25.00
  -3  -1   8  453.05   24.90
   2   1  -8  569.34   33.50
   2   1  -8  600.24   33.50
  -2  -1   8  590.74   33.40
   1   1  -8   10.30    1.10
   1   1  -8   12.70    1.20
  -1  -1   8   11.20    1.00
   0   1  -8    0.50    0.60
   0   1  -8    0.80    0.70
   0   1  -8    0.30    0.70
  -1   1  -8    0.80    0.70
  -1   1  -8    0.70    0.70
  -1   1  -8    0.60    0.70
  -2   1  -8   25.80    2.00
  -2   1  -8   26.60    1.90
   2  -1   8   26.60    1.90
  -3   1  -8    2.50    0.90
  -3   1  -8    2.00    0.70
   3  -1   8    3.10    0.80
  -4   1  -8   54.79    3.40
  -4   1  -8   51.59    3.50
   4  -1   8   53.99    3.50
  -5   1  -8  101.69    5.90
  -5   1  -8   95.09    6.10
   5  -1   8   97.69    6.00
  -6   1  -8   21.70    2.00
  -6   1  -8   26.20    2.10
   6  -1   8   21.90    2.10
  -7   1  -8    4.80    1.40
   7  -1   8    4.80    1.40
  -8   1  -8    5.50    1.50
  -9   1  -8    3.50    1.50
 -10   1  -8    0.30    1.80
 -11   1  -8   -1.10    2.00
 -12   1  -8   -0.50    2.40
  14   0  -8   41.60    4.20
 -14   0   8   47.30    4.20
  13   0  -8    5.10    2.10
 -13   0   8    6.30    2.10
  12   0  -8    4.10    1.90
 -12   0   8    9.80    1.90
  11   0  -8   20.90    2.40
 -11   0   8   22.80    2.30
  10   0  -8    0.90    1.30
 -10   0   8    0.50    1.30
   9   0  -8    7.00    1.50
  -9   0   8    7.90    1.40
   8   0  -8    2.40    1.20
  -8   0   8    2.70    1.10
   7   0  -8   15.30    1.80
  -7   0   8   18.50    1.70
   6   0  -8    4.10    1.10
  -6   0   8    3.30    0.90
   5   0  -8    4.00    1.00
  -5   0   8    5.20    0.90
   4   0  -8   90.19    5.50
  -4   0   8   92.09    5.30
  -4   0   8   86.99    5.40
   3   0  -8   38.80    2.70
  -3   0   8   41.40    2.50
  -3   0   8   35.80    2.60
   2   0  -8   13.80    1.40
   2   0  -8   17.80    1.50
   2   0  -8   18.20    1.30
   1   0  -8  184.08   10.40
   1   0  -8  181.28   10.40
   1   0  -8  170.88   10.40
   0   0  -8   33.10    2.30
   0   0  -8   32.70    2.30
   0   0  -8   34.40    2.30
  -1   0  -8   54.09    3.40
  -1   0  -8   50.99    3.40
  -1   0  -8   52.69    3.30
  -2   0  -8    5.30    1.00
  -2   0  -8    8.90    1.00
   2   0   8    7.10    1.00
  -3   0  -8   90.19    5.40
  -3   0  -8   86.19    5.20
   3   0   8   85.79    5.30
  -4   0  -8    0.50    0.90
  -4   0  -8   -0.70    0.70
   4   0   8    0.00    0.90
  -5   0  -8   35.60    2.70
   5   0   8   32.70    2.60
  -6   0  -8    0.10    1.20
   6   0   8    1.90    1.10
  -7   0  -8    9.00    1.70
   7   0   8   11.50    1.80
  -8   0  -8   16.70    2.20
   8   0   8   20.50    2.30
  -9   0  -8   14.10    2.10
 -10   0  -8    8.30    2.10
 -11   0  -8    1.20    2.10
  14  -1  -8    2.30    2.40
 -14   1   8    3.10    2.30
  13  -1  -8   -0.90    2.10
 -13   1   8   -0.20    1.80
  12  -1  -8   29.40    3.00
 -12   1   8   25.50    2.80
  11  -1  -8   18.70    2.30
 -11   1   8   21.40    2.30
  10  -1  -8   19.40    2.20
 -10   1   8   21.80    2.20
   9  -1  -8  213.68   12.90
  -9   1   8  219.38   12.80
   8  -1  -8    1.20    1.10
  -8   1   8    0.30    1.00
   7  -1  -8   -0.60    1.00
  -7   1   8    0.60    0.90
   6  -1  -8   22.50    2.00
  -6   1   8   20.20    1.80
   5  -1  -8    1.30    1.00
  -5   1   8    1.00    0.80
   4  -1  -8    6.30    1.10
  -4   1   8    5.70    1.00
   3  -1  -8   51.39    3.40
   3  -1  -8   55.39    3.20
  -3   1   8   45.90    3.20
   2  -1  -8  250.37   13.90
   2  -1  -8  241.18   13.70
  -2   1   8  226.78   13.80
   1  -1  -8  317.77   18.10
   1  -1  -8  321.07   18.10
   1  -1  -8  304.67   18.00
   0  -1  -8    0.50    0.70
   0  -1  -8    0.90    0.80
   0  -1  -8    0.20    0.60
  -1  -1  -8   45.10    2.70
  -1  -1  -8   42.40    2.80
   1   1   8   35.80    2.70
  -2  -1  -8    5.80    1.00
  -2  -1  -8    5.90    0.90
   2   1   8    5.80    1.00
  -3  -1  -8   37.50    2.40
  -3  -1  -8   33.20    2.60
   3   1   8   33.90    2.50
  -4  -1  -8    7.90    1.30
   4   1   8    6.20    1.20
  -5  -1  -8    0.50    1.00
   5   1   8    0.80    1.10
  -6  -1  -8    0.50    1.10
   6   1   8   -0.20    1.10
  -7  -1  -8    6.90    1.50
   7   1   8    8.50    1.70
  -8  -1  -8   20.30    2.30
   8   1   8   19.80    2.30
  -9  -1  -8    1.00    1.70
   9   1   8    1.40    1.80
 -10  -1  -8    1.90    2.00
 -11  -1  -8    1.90    2.40
  14  -2  -8    9.40    2.60
 -14   2   8    2.20    2.40
  13  -2  -8   27.90    3.20
 -13   2   8   31.90    3.20
  12  -2  -8   -0.60    1.70
 -12   2   8   -1.40    1.60
  11  -2  -8    2.70    1.60
 -11   2   8    3.40    1.50
  10  -2  -8   17.00    2.20
 -10   2   8   20.10    2.20
   9  -2  -8   41.60    3.20
  -9   2   8   39.50    3.10
   8  -2  -8   50.99    3.70
  -8   2   8   52.59    3.50
   7  -2  -8    9.40    1.50
  -7   2   8   11.30    1.50
   6  -2  -8    1.90    1.10
  -6   2   8    0.20    0.90
   5  -2  -8   -1.70    0.90
  -5   2   8    0.40    0.80
   4  -2  -8   33.50    2.40
  -4   2   8   28.20    2.20
   3  -2  -8  145.19    9.20
   3  -2  -8  154.78    9.00
  -3   2   8  164.18    9.10
   2  -2  -8    4.70    1.00
   2  -2  -8    3.10    0.70
  -2   2   8    2.60    0.70
   1  -2  -8   33.50    2.60
   1  -2  -8   42.20    2.60
  -1   2   8   37.60    2.50
   0  -2  -8  272.17   15.60
   0  -2  -8  267.67   15.50
   0   2   8  267.07   15.40
  -1  -2  -8   88.39    5.00
  -1  -2  -8   81.29    5.10
   1   2   8   77.89    5.10
  -2  -2  -8    8.80    1.00
  -2  -2  -8    7.80    1.20
   2   2   8    7.40    1.20
  -3  -2  -8    4.00    1.10
   3   2   8    1.50    1.10
  -4  -2  -8   11.50    1.60
   4   2   8   15.30    1.60
  -5  -2  -8  148.89    9.40
   5   2   8  163.78    9.40
  -6  -2  -8  136.99    8.60
   6   2   8  143.79    8.60
  -7  -2  -8    3.30    1.50
   7   2   8    4.60    1.60
  -8  -2  -8   12.90    2.10
   8   2   8   15.40    2.40
  -9  -2  -8    3.80    1.80
   9   2   8    3.40    2.20
 -10  -2  -8   18.20    2.80
  10   2   8   18.20    3.00
 -11  -2  -8   -0.60    2.40
  14  -3  -8    8.60    2.60
 -14   3   8    6.40    2.40
  13  -3  -8    3.20    2.00
 -13   3   8    2.30    2.20
  12  -3  -8    1.30    1.80
 -12   3   8    5.10    1.90
  11  -3  -8   95.69    6.00
 -11   3   8   80.89    5.80
  10  -3  -8    0.30    1.40
 -10   3   8    3.90    1.50
   9  -3  -8   -1.00    1.20
  -9   3   8    0.70    1.30
   8  -3  -8    4.80    1.40
  -8   3   8    7.10    1.40
   7  -3  -8    0.80    1.10
  -7   3   8    1.30    1.10
   6  -3  -8   32.10    2.50
  -6   3   8   27.70    2.30
   5  -3  -8    1.00    1.00
  -5   3   8   -0.30    0.90
   4  -3  -8   29.80    2.40
  -4   3   8   33.20    2.30
   3  -3  -8    1.00    0.70
   3  -3  -8    0.00    0.90
  -3   3   8    1.50    0.80
   2  -3  -8  121.49    7.00
   2  -3  -8  117.39    7.20
  -2   3   8  118.19    7.10
   1  -3  -8    0.70    0.90
   1  -3  -8   -0.60    0.80
  -1   3   8    0.60    0.70
   0  -3  -8   13.30    1.50
   0  -3  -8   12.80    1.40
   0   3   8   16.80    1.30
  -1  -3  -8   27.30    2.00
   1   3   8   24.90    1.80
   1   3   8   23.80    2.10
  -2  -3  -8    6.60    1.10
   2   3   8    6.00    1.20
  -3  -3  -8   -0.70    1.00
   3   3   8    0.70    1.10
  -4  -3  -8   15.10    1.70
   4   3   8   12.80    1.70
  -5  -3  -8    0.60    1.30
   5   3   8    1.80    1.40
  -6  -3  -8   60.99    4.20
   6   3   8   58.59    4.20
  -7  -3  -8    0.80    1.40
   7   3   8    2.80    1.70
  -8  -3  -8    0.70    1.70
   8   3   8    3.70    1.90
  -9  -3  -8    6.60    2.20
   9   3   8    8.50    2.20
 -10  -3  -8    5.80    2.50
  10   3   8    6.10    2.50
  14  -4  -8    4.60    2.80
  13  -4  -8   -0.70    2.10
 -13   4   8   -0.80    1.90
  12  -4  -8   -0.70    1.80
 -12   4   8    0.80    1.90
  11  -4  -8   29.40    3.00
 -11   4   8   25.40    2.70
  10  -4  -8  242.28   14.60
 -10   4   8  248.58   14.50
   9  -4  -8    8.50    1.80
  -9   4   8    8.60    1.60
   8  -4  -8    1.40    1.40
  -8   4   8    0.00    1.20
   7  -4  -8    0.90    1.20
  -7   4   8    1.20    1.10
   6  -4  -8   -0.80    1.10
  -6   4   8   -1.00    0.90
   5  -4  -8    0.50    1.10
  -5   4   8   -0.10    0.90
   4  -4  -8    0.10    1.00
  -4   4   8    1.20    1.00
   3  -4  -8    4.90    0.90
   3  -4  -8    6.30    1.20
  -3   4   8    6.50    1.10
   2  -4  -8   33.80    2.50
   2  -4  -8   34.00    2.20
  -2   4   8   28.40    2.20
   1  -4  -8    1.30    1.00
   1  -4  -8    1.40    0.80
  -1   4   8    0.90    0.80
   0  -4  -8   14.90    1.50
  -1  -4  -8   67.59    4.60
   1   4   8   77.49    4.70
  -2  -4  -8    1.40    1.20
   2   4   8    0.90    1.10
  -3  -4  -8    0.90    1.10
   3   4   8    3.60    1.30
  -4  -4  -8   18.10    2.00
   4   4   8   18.60    2.00
  -5  -4  -8   33.60    2.70
   5   4   8   26.70    2.90
  -6  -4  -8   64.49    4.80
   6   4   8   75.09    5.00
  -7  -4  -8    3.20    1.70
   7   4   8   -1.70    1.70
  -8  -4  -8    1.20    1.90
   8   4   8    2.90    1.90
  -9  -4  -8    4.10    2.20
   9   4   8    1.50    2.20
 -10  -4  -8    7.60    3.30
  10   4   8    1.20    2.70
  13  -5  -8    3.30    2.60
 -13   5   8    3.20    2.30
  12  -5  -8    0.80    2.20
 -12   5   8   -1.00    1.80
  11  -5  -8   -0.90    1.60
 -11   5   8    0.00    1.70
  10  -5  -8    4.90    1.80
 -10   5   8    2.80    1.30
   9  -5  -8   25.60    2.70
  -9   5   8   27.30    2.60
   8  -5  -8   53.59    4.20
  -8   5   8   66.59    4.20
   7  -5  -8    3.30    1.40
  -7   5   8    5.80    1.40
   6  -5  -8    2.00    1.20
  -6   5   8    0.10    1.10
   5  -5  -8   25.80    2.40
  -5   5   8   26.40    2.10
   4  -5  -8    2.30    1.10
  -4   5   8    2.10    0.90
   3  -5  -8   11.70    1.60
   3  -5  -8    8.80    1.20
  -3   5   8    9.70    1.30
   2  -5  -8    2.40    1.10
   2  -5  -8    2.00    0.80
  -2   5   8    2.90    0.90
   1  -5  -8    6.50    1.30
   1  -5  -8   10.10    1.20
   0  -5  -8   59.09    4.00
   0   5   8   64.09    4.10
  -1  -5  -8   18.10    1.80
   1   5   8   16.00    1.90
  -2  -5  -8   51.69    3.40
   2   5   8   43.40    3.40
  -3  -5  -8   -0.40    1.10
   3   5   8   -0.50    1.20
  -4  -5  -8    0.20    1.30
   4   5   8    0.70    1.30
  -5  -5  -8   53.89    4.10
   5   5   8   59.19    4.20
  -6  -5  -8   11.70    2.00
   6   5   8   13.00    2.30
  -7  -5  -8    9.40    2.00
   7   5   8    6.60    2.30
  -8  -5  -8    2.00    1.90
   8   5   8    2.20    2.20
  -9  -5  -8    4.20    2.40
   9   5   8    4.80    2.60
  13  -6  -8    6.70    2.50
 -13   6   8    4.20    2.50
  12  -6  -8    0.00    2.00
 -12   6   8   -0.30    2.10
  11  -6  -8   38.40    3.50
 -11   6   8   26.40    3.10
  10  -6  -8    2.30    1.80
 -10   6   8    0.90    1.70
   9  -6  -8    0.80    1.60
  -9   6   8    2.30    1.50
   8  -6  -8    1.90    1.60
  -8   6   8    3.40    1.50
   7  -6  -8    0.70    1.30
  -7   6   8    1.40    1.30
   6  -6  -8   73.99    5.10
  -6   6   8   77.99    4.90
   5  -6  -8   46.30    3.40
  -5   6   8   44.30    3.30
   4  -6  -8   -0.30    1.20
  -4   6   8    0.30    1.10
   3  -6  -8   20.50    1.80
   3  -6  -8   18.30    2.00
  -3   6   8   18.20    1.70
   2  -6  -8   19.20    1.80
   2  -6  -8   21.70    2.10
   1  -6  -8   44.70    3.40
   1  -6  -8   46.20    3.20
   0  -6  -8   -1.70    0.90
   0   6   8    0.00    1.20
  -1  -6  -8    9.50    1.50
   1   6   8   11.90    1.70
  -2  -6  -8   -1.30    1.10
   2   6   8    0.30    1.30
  -3  -6  -8    1.50    1.30
   3   6   8   -0.50    1.30
  -4  -6  -8    3.80    1.50
   4   6   8    4.00    1.60
  -5  -6  -8    9.90    1.90
   5   6   8   16.50    2.20
  -6  -6  -8    3.10    1.80
   6   6   8    7.10    2.10
  -7  -6  -8   -0.30    2.10
   7   6   8    0.10    2.00
  -8  -6  -8   -0.70    2.20
   8   6   8    3.00    2.20
  13  -7  -8    3.40    2.60
  12  -7  -8    8.30    2.60
 -12   7   8    6.30    2.50
  11  -7  -8   99.69    7.30
 -11   7   8  119.59    7.20
  10  -7  -8    0.90    2.10
 -10   7   8    0.80    1.70
   9  -7  -8    2.50    1.80
  -9   7   8    4.80    1.70
   8  -7  -8   20.90    2.70
  -8   7   8   24.70    2.40
   7  -7  -8    4.20    1.60
  -7   7   8    0.90    1.40
   6  -7  -8   13.80    2.00
  -6   7   8   15.00    1.80
   5  -7  -8   10.10    1.70
  -5   7   8    4.30    1.30
   4  -7  -8   10.10    1.70
  -4   7   8   13.30    1.60
   3  -7  -8  136.09    8.10
   2  -7  -8   10.10    1.50
   2  -7  -8   10.70    1.70
   1  -7  -8    6.60    1.30
  -1   7   8    6.20    1.50
   0  -7  -8   19.60    2.10
   0   7   8   23.60    2.30
  -1  -7  -8   16.70    2.10
   1   7   8   19.50    2.20
  -2  -7  -8   39.20    3.30
   2   7   8   46.80    3.50
  -3  -7  -8    1.40    1.40
   3   7   8    3.00    1.60
  -4  -7  -8   16.80    2.20
   4   7   8   21.90    2.50
  -5  -7  -8   27.20    2.80
   5   7   8   29.70    3.10
  -6  -7  -8   -0.50    1.80
   6   7   8   -1.80    2.00
  -7  -7  -8   -0.40    2.00
   7   7   8    3.10    2.40
   8   7   8   26.90    4.10
  12  -8  -8   -0.40    2.40
 -12   8   8    0.20    2.70
  11  -8  -8    8.90    2.60
 -11   8   8   18.00    2.70
  10  -8  -8   12.20    2.40
 -10   8   8   11.50    2.30
   9  -8  -8    2.10    1.90
  -9   8   8    1.40    2.00
   8  -8  -8    3.80    1.80
  -8   8   8    4.10    1.60
   7  -8  -8   -0.60    1.60
  -7   8   8   -0.90    1.40
   6  -8  -8    1.40    1.50
  -6   8   8    0.10    1.50
   5  -8  -8   23.40    2.70
  -5   8   8   35.40    2.70
   4  -8  -8    8.40    1.60
   3  -8  -8   14.70    2.00
   2  -8  -8   10.60    1.50
  -2   8   8   10.70    1.80
   1  -8  -8    0.00    1.30
  -1   8   8   -0.60    1.40
   0  -8  -8   26.20    2.60
   0   8   8   36.30    2.90
  -1  -8  -8    2.30    1.40
   1   8   8    3.40    1.60
  -2  -8  -8   14.60    2.10
   2   8   8   11.70    2.10
  -3  -8  -8   25.30    2.70
   3   8   8   32.20    3.00
  -4  -8  -8    1.00    1.70
   4   8   8    4.10    1.90
  -5  -8  -8   -1.60    1.80
   5   8   8   -1.20    2.00
  -6  -8  -8    0.70    2.00
   6   8   8    2.70    2.40
  11  -9  -8   23.70    3.40
 -11   9   8   36.50    3.60
  10  -9  -8    0.80    2.30
 -10   9   8    1.00    2.10
   9  -9  -8    9.20    2.40
  -9   9   8    8.40    2.40
   8  -9  -8    4.20    2.00
  -8   9   8    4.50    1.80
   7  -9  -8    3.40    1.80
  -7   9   8    5.10    1.90
   6  -9  -8   25.40    2.80
   5  -9  -8   12.70    2.30
   4  -9  -8    5.80    1.80
   3  -9  -8    0.70    1.60
   2  -9  -8    3.40    1.40
  -2   9   8    3.40    1.60
   1  -9  -8    6.20    1.50
  -1   9   8    7.30    1.80
   0  -9  -8    7.10    1.80
   0   9   8    4.10    1.70
  -1  -9  -8    6.30    1.70
   1   9   8    8.20    1.90
  -2  -9  -8    1.40    1.60
   2   9   8    6.90    1.90
  -3  -9  -8    6.10    1.90
   3   9   8    1.30    1.90
  -4  -9  -8    1.40    2.00
   4   9   8    4.00    2.20
  -5  -9  -8   11.60    2.40
   5   9   8   18.60    3.00
  11 -10  -8    3.20    2.80
 -11  10   8    2.20    2.70
  10 -10  -8    6.00    2.60
 -10  10   8    9.00    2.90
   9 -10  -8    1.20    2.20
  -9  10   8    1.80    2.40
   8 -10  -8   69.59    5.20
  -8  10   8   63.59    4.80
   7 -10  -8    6.20    2.40
   6 -10  -8    0.00    2.10
   5 -10  -8    6.00    2.00
   4 -10  -8    1.60    1.80
  -3  10   8   27.40    2.90
   2 -10  -8    8.40    1.80
  -2  10   8    7.20    1.90
   1 -10  -8    4.40    1.60
  -1  10   8    5.00    1.90
   0 -10  -8    3.00    1.70
   0  10   8    2.10    1.90
  -1 -10  -8   -0.80    1.60
   1  10   8   -0.60    1.90
  -2 -10  -8    6.70    2.00
   2  10   8    6.90    2.10
  -3 -10  -8    3.90    2.30
   3  10   8    4.60    2.20
  -4 -10  -8   -0.30    2.40
   4  10   8    1.30    2.40
   9 -11  -8   -1.80    2.50
   8 -11  -8   -2.00    2.20
   7 -11  -8    9.80    2.80
   6 -11  -8    4.10    2.20
   5 -11  -8   11.20    2.40
  -4  11   8    1.50    1.90
  -3  11   8   16.90    2.50
  -2  11   8    1.50    2.00
   1 -11  -8    0.40    1.70
  -1  11   8    0.40    2.00
   0 -11  -8    3.20    1.90
   0  11   8    1.00    2.10
  -1 -11  -8    0.00    1.90
   1  11   8    0.10    2.10
  -2 -11  -8   13.70    2.60
   2  11   8   18.60    2.80
  -3 -11  -8    4.60    2.20
   8 -12  -8    4.30    2.70
   7 -12  -8    9.50    2.70
   6 -12  -8    9.00    2.70
  -5  12   8    0.10    2.20
  -4  12   8   44.60    4.20
  -3  12   8    1.40    2.20
  -2  12   8    4.40    2.30
   1 -12  -8   18.10    2.60
  -1  12   8   21.90    3.00
   0 -12  -8   35.20    3.50
   0  12   8   39.50    4.00
  -1 -12  -8    0.60    2.10
  -2 -15   9    0.00    2.80
  -1 -15   9   12.00    2.80
   0  15  -9    0.30    3.80
   0 -15   9    4.30    2.50
  -1  15  -9   -0.10    2.10
   1 -15   9    1.50    2.50
  -2  15  -9   14.80    2.60
   2 -15   9   12.40    2.80
  -3  15  -9    2.60    2.20
   3 -15   9    3.10    2.20
  -4  15  -9    0.20    2.20
   4 -15   9    0.30    2.20
  -5  15  -9    5.20    2.30
  -4 -14   9    0.10    2.30
  -3 -14   9   21.80    3.00
  -2 -14   9    1.70    2.10
   1  14  -9    1.00    1.90
  -1 -14   9    1.50    2.20
   0  14  -9   -0.70    1.80
   0 -14   9   -1.00    2.00
  -1  14  -9    4.70    2.00
   1 -14   9    5.50    2.20
  -2  14  -9    3.30    1.80
   2 -14   9    1.70    2.10
  -3  14  -9   -1.00    1.80
   3 -14   9    0.70    2.00
  -4  14  -9    0.40    1.90
   4 -14   9    2.40    2.10
  -5  14  -9   -2.30    2.00
   5 -14   9   -1.30    2.10
  -6  14  -9    6.10    2.30
   6 -14   9    1.70    2.30
   7 -14   9    3.90    2.40
  -5 -13   9   10.10    2.70
  -4 -13   9   24.30    3.00
  -3 -13   9   15.80    2.50
   2  13  -9    0.50    1.90
  -2 -13   9    0.00    1.90
   1  13  -9    4.00    1.80
  -1 -13   9    2.70    1.80
   0  13  -9    0.50    1.60
   0 -13   9   -0.10    1.80
  -1  13  -9    7.60    1.90
   1 -13   9   12.30    2.20
  -2  13  -9   11.50    2.00
   2 -13   9   15.30    2.30
  -3  13  -9   20.60    2.60
   3 -13   9   24.80    2.80
  -4  13  -9   13.40    2.30
   4 -13   9   20.00    2.60
  -5  13  -9    2.80    1.70
   5 -13   9    0.30    1.80
  -6  13  -9    1.00    1.90
   6 -13   9    1.00    2.00
  -7  13  -9    1.40    2.10
   7 -13   9    1.10    2.40
  -8  13  -9    1.00    2.20
   8 -13   9    2.00    2.20
  -5 -12   9   14.00    2.30
   4  12  -9    4.20    2.30
  -4 -12   9    5.00    1.90
   3  12  -9   22.10    2.50
  -3 -12   9   26.60    2.90
   2  12  -9   15.00    2.20
  -2 -12   9   17.30    2.20
   1  12  -9   58.49    4.20
  -1 -12   9   54.89    4.30
   0  12  -9   35.00    3.10
   0 -12   9   34.30    3.30
  -1  12  -9   11.60    2.10
   1 -12   9    9.80    1.90
  -2  12  -9    0.10    1.70
   2 -12   9    1.60    1.60
  -3  12  -9    9.00    1.80
   3 -12   9    5.90    1.80
  -4  12  -9   12.40    2.00
   4 -12   9    9.70    2.10
  -5  12  -9    2.00    1.70
   5 -12   9    1.00    1.80
  -6  12  -9    5.50    1.90
   6 -12   9    4.30    1.90
  -7  12  -9    3.40    2.00
   7 -12   9    3.70    2.00
  -8  12  -9   -0.60    1.90
   8 -12   9    1.90    2.10
  -9  12  -9   21.30    3.00
   9 -12   9   24.30    3.10
   5  11  -9    1.20    1.60
  -5 -11   9    0.80    1.80
   4  11  -9   80.99    5.50
  -4 -11   9   79.09    5.40
   3  11  -9    7.40    1.70
  -3 -11   9    4.80    1.90
   2  11  -9    0.30    1.40
  -2 -11   9   -0.20    1.50
   1  11  -9    1.60    1.40
  -1 -11   9    1.80    1.50
   0  11  -9    1.30    1.40
   0 -11   9    0.20    1.40
  -1  11  -9   26.50    2.60
   1 -11   9   28.40    2.70
  -2  11  -9   17.40    2.10
   2 -11   9   18.20    2.10
  -3  11  -9   66.09    4.90
   3 -11   9   81.69    5.10
  -4  11  -9    0.70    1.40
   4 -11   9    0.00    1.40
  -5  11  -9   14.00    2.00
   5 -11   9   12.50    2.00
  -6  11  -9    2.60    1.60
   6 -11   9    3.60    1.70
  -7  11  -9   20.30    2.40
   7 -11   9   19.80    2.60
  -8  11  -9   -0.30    1.80
   8 -11   9    2.80    1.90
  -9  11  -9    2.90    2.00
   9 -11   9   -0.10    2.00
 -10  11  -9    1.60    2.20
  10 -11   9   -0.30    2.10
   9  10  -9   22.90    2.90
   6  10  -9   16.60    2.10
   5  10  -9    6.20    1.80
  -5 -10   9    5.10    1.60
   4  10  -9    7.40    1.70
  -4 -10   9   10.70    1.90
   3  10  -9   74.29    5.00
  -3 -10   9   77.69    5.10
   2  10  -9   28.50    2.40
  -2 -10   9   20.60    2.30
   1  10  -9   37.50    3.00
  -1 -10   9   35.70    3.00
   0  10  -9    2.10    1.30
   0 -10   9   -2.00    1.20
  -1  10  -9   83.99    5.60
   1 -10   9   89.09    5.60
  -2  10  -9   31.40    2.90
   2 -10   9   42.50    2.90
  -3  10  -9    1.60    1.30
   3 -10   9    2.20    1.30
  -4  10  -9   -0.80    1.30
   4 -10   9   -0.20    1.30
  -5  10  -9    0.10    1.30
   5 -10   9    1.40    1.40
  -6  10  -9   13.00    2.00
   6 -10   9   11.80    1.90
  -7  10  -9   33.30    3.00
   7 -10   9   30.30    3.00
  -8  10  -9    9.70    2.00
   8 -10   9   15.80    2.20
  -9  10  -9    2.60    1.90
   9 -10   9    2.00    1.90
 -10  10  -9    1.60    2.10
  10 -10   9    0.50    2.00
  10   9  -9    2.10    2.20
   9   9  -9   23.20    2.80
   8   9  -9    3.70    1.80
   7   9  -9   17.80    2.10
  -7  -9   9   13.50    2.10
   6   9  -9   12.50    1.90
   5   9  -9    7.90    1.70
  -5  -9   9    8.40    1.70
   4   9  -9   11.50    1.90
  -4  -9   9   15.10    1.90
   3   9  -9   33.40    2.70
  -3  -9   9   28.60    2.80
   2   9  -9    4.90    1.40
  -2  -9   9    5.60    1.40
   1   9  -9   12.50    1.80
  -1  -9   9   20.00    1.90
   0   9  -9   11.40    1.60
   0  -9   9    7.00    1.50
  -1   9  -9   88.89    5.60
   1  -9   9   84.39    5.50
  -2   9  -9   80.39    5.30
   2  -9   9   83.59    5.30
  -3   9  -9   42.60    3.30
   3  -9   9   49.99    3.50
  -4   9  -9    5.30    1.40
   4  -9   9    4.30    1.40
  -5   9  -9   -0.40    1.30
   5  -9   9    1.30    1.30
  -6   9  -9   -0.80    1.30
   6  -9   9   -1.60    1.20
  -7   9  -9   35.20    3.00
   7  -9   9   33.70    3.00
  -8   9  -9    4.60    1.70
   8  -9   9    5.10    1.70
  -9   9  -9    4.60    1.80
   9  -9   9    4.70    1.90
 -10   9  -9    7.70    2.10
  10  -9   9    0.40    1.90
 -11   9  -9    2.90    2.20
  11  -9   9   -0.50    2.10
  11   8  -9    9.20    2.50
  10   8  -9   -0.10    1.90
   9   8  -9   67.99    4.90
   8   8  -9   -0.50    1.60
  -8  -8   9   -0.60    1.40
   7   8  -9   17.70    2.10
  -7  -8   9   22.60    2.30
   6   8  -9    5.40    1.50
   6   8  -9    3.60    1.30
   5   8  -9   62.79    4.30
   5   8  -9   68.29    4.40
  -5  -8   9   62.19    4.40
   4   8  -9    8.10    1.50
  -4  -8   9    8.40    1.60
   3   8  -9   -0.30    1.10
  -3  -8   9   -0.60    1.10
   2   8  -9   31.70    2.70
  -2  -8   9   37.80    2.80
   1   8  -9   64.19    4.10
  -1  -8   9   58.89    4.10
   0   8  -9   79.19    5.10
   0  -8   9   79.19    5.00
  -1   8  -9   13.50    1.70
   1  -8   9   16.20    1.70
  -2   8  -9   -0.10    1.10
   2  -8   9   -0.50    1.00
  -3   8  -9    3.50    1.20
   3  -8   9    2.30    1.10
  -4   8  -9   -0.20    1.10
   4  -8   9   -0.40    1.10
  -5   8  -9   15.40    2.00
   5  -8   9   21.20    2.10
  -6   8  -9   66.79    4.50
   6  -8   9   65.49    4.50
  -7   8  -9    2.70    1.50
   7  -8   9    6.40    1.50
  -8   8  -9    0.70    1.50
   8  -8   9    1.40    1.50
  -9   8  -9    1.00    1.60
   9  -8   9    1.00    1.70
 -10   8  -9   13.80    2.20
  10  -8   9   10.70    2.20
 -11   8  -9    2.10    2.20
  11  -8   9    2.20    2.40
  11   7  -9    2.50    2.20
  10   7  -9   13.40    2.40
 -10  -7   9   15.70    2.30
   9   7  -9   89.09    6.00
  -9  -7   9   91.79    6.00
   8   7  -9   24.00    2.40
  -8  -7   9   15.90    2.10
   7   7  -9    2.70    1.40
  -7  -7   9    4.00    1.50
   6   7  -9    3.00    1.40
   6   7  -9    3.30    1.30
   5   7  -9    0.40    1.10
   5   7  -9    1.10    1.20
  -5  -7   9    1.30    1.20
   4   7  -9   12.20    1.50
   4   7  -9   10.50    1.60
  -4  -7   9   15.60    1.60
   3   7  -9   27.10    2.30
  -3  -7   9   28.20    2.20
   2   7  -9   31.30    2.50
  -2  -7   9   31.60    2.40
   1   7  -9    7.90    1.20
  -1  -7   9    5.00    1.20
   0   7  -9    7.00    1.30
   0  -7   9    7.50    1.20
  -1   7  -9  121.39    7.60
   1  -7   9  127.89    7.60
  -2   7  -9   -0.30    1.00
   2  -7   9    0.80    1.00
  -3   7  -9    0.80    1.00
   3  -7   9    1.50    1.00
  -4   7  -9   -0.60    1.00
   4  -7   9   -0.70    1.00
  -5   7  -9    1.60    1.20
   5  -7   9    3.20    1.20
  -6   7  -9  129.09    7.80
   6  -7   9  125.29    7.80
  -7   7  -9   28.60    2.60
   7  -7   9   27.50    2.60
  -8   7  -9   -0.80    1.30
   8  -7   9    0.20    1.40
  -9   7  -9   -0.80    1.50
   9  -7   9   -1.00    1.60
 -10   7  -9    2.20    2.10
  10  -7   9    2.10    2.10
 -11   7  -9    4.30    2.30
  11  -7   9    5.20    2.20
  12   6  -9   21.40    3.10
  11   6  -9   -1.90    1.90
 -11  -6   9    0.50    1.70
  10   6  -9   20.30    2.60
 -10  -6   9   20.50    2.40
   9   6  -9    1.00    1.50
  -9  -6   9    0.60    1.60
   8   6  -9    4.10    1.50
  -8  -6   9    1.90    1.30
   7   6  -9    8.80    1.70
  -7  -6   9   12.10    1.60
   6   6  -9    4.00    1.20
  -6  -6   9    5.00    1.30
   5   6  -9   54.29    3.80
   5   6  -9   58.39    3.80
  -5  -6   9   57.29    3.80
   4   6  -9    0.70    1.00
   4   6  -9    1.80    1.00
  -4  -6   9    2.40    0.90
   3   6  -9    0.20    0.80
   3   6  -9    0.60    1.00
  -3  -6   9   -0.10    0.90
   2   6  -9   73.69    4.70
   2   6  -9   74.89    4.50
  -2  -6   9   72.49    4.60
   1   6  -9    1.80    1.00
  -1  -6   9    3.20    0.90
   0   6  -9    5.20    1.10
   0  -6   9    3.20    1.00
  -1   6  -9   14.50    1.70
   1  -6   9   18.60    1.70
  -2   6  -9   49.70    3.40
   2  -6   9   49.70    3.40
  -3   6  -9   19.70    1.80
   3  -6   9   15.70    1.70
  -4   6  -9    0.10    1.00
   4  -6   9    1.60    1.10
  -5   6  -9    5.40    1.30
   5  -6   9    6.80    1.20
  -6   6  -9   13.10    1.80
   6  -6   9   17.70    1.80
  -7   6  -9    0.90    1.30
   7  -6   9    1.10    1.30
  -8   6  -9   -0.40    1.40
   8  -6   9    4.90    1.50
  -9   6  -9    2.30    1.70
   9  -6   9    0.50    1.50
 -10   6  -9   39.40    3.30
  10  -6   9   34.50    3.40
  11  -6   9    0.30    1.90
  12   5  -9    4.70    2.30
 -12  -5   9    6.90    2.00
  11   5  -9   18.10    2.60
 -11  -5   9   15.00    2.30
  10   5  -9    5.90    1.80
 -10  -5   9    4.90    1.60
   9   5  -9   17.70    2.20
  -9  -5   9   16.00    2.00
   8   5  -9    1.20    1.40
  -8  -5   9    3.80    1.30
   7   5  -9    4.60    1.30
  -7  -5   9    4.20    1.20
   6   5  -9    3.30    1.30
  -6  -5   9    2.40    1.10
   5   5  -9    1.40    1.10
   5   5  -9   -0.30    1.00
   4   5  -9   41.00    2.70
   4   5  -9   44.30    2.90
  -4  -5   9   35.70    2.70
   3   5  -9   21.70    1.90
   3   5  -9   15.80    1.60
  -3  -5   9   21.20    1.70
   2   5  -9   38.10    2.50
   2   5  -9   39.30    2.70
  -2  -5   9   37.10    2.60
   1   5  -9  236.28   13.50
   1   5  -9  234.98   13.30
  -1  -5   9  224.48   13.40
   0   5  -9    6.30    1.10
   0  -5   9    5.40    1.00
  -1   5  -9   24.00    1.80
   1  -5   9   15.70    1.70
  -2   5  -9   29.40    2.40
   2  -5   9   32.90    2.40
  -3   5  -9    0.70    1.00
   3  -5   9    1.20    1.00
  -4   5  -9   46.60    3.10
   4  -5   9   42.80    3.10
  -5   5  -9  157.78    9.20
   5  -5   9  149.59    9.20
  -6   5  -9   25.80    2.50
   6  -5   9   27.70    2.40
  -7   5  -9   78.39    5.10
   7  -5   9   80.79    5.20
  -8   5  -9   -0.50    1.30
   8  -5   9    1.00    1.30
  -9   5  -9   14.40    2.10
   9  -5   9   13.90    2.00
  10  -5   9    2.30    1.80
  11  -5   9   11.20    2.30
  12  -5   9    6.00    2.30
 -13  -4   9    1.80    2.00
  12   4  -9    1.40    2.40
 -12  -4   9    0.00    1.80
  11   4  -9   10.70    2.30
 -11  -4   9   17.80    2.20
  10   4  -9   20.40    2.50
 -10  -4   9   23.50    2.30
   9   4  -9   21.90    2.40
  -9  -4   9   24.20    2.30
   8   4  -9   11.30    1.70
  -8  -4   9   10.30    1.60
   7   4  -9   82.79    5.60
  -7  -4   9   95.49    5.60
[truncated: 142,241 more chars]
