# Supplementary material for: Crystal structure and Hirshfeld surface analysis of N-{2-[(E)-(4-methyl­benzyl­idene)amino]­phen­yl}-2-(5-methyl-1-H-pyrazol-3-yl)acetamide hemihydrate
Source: Acta Crystallogr E Crystallogr Commun. 2019 Jan 8;75(Pt 2):154–8. doi: 10.1107/S2056989018017747 (PMC6362653; doi:10.1107/S2056989018017747)
Supplement: Supplementary file 2 [file e-75-00154-Isup2.hkl]

data_I                                                                          
_shelx_title ' JTM931_0m_a.res in P-1'                                          
_shelx_refln_list_code          4                                               
_shelx_F_calc_maximum      228.23                                               
_exptl_crystal_F_000       724.00                                               
_reflns_d_resolution_high  0.7525                                               
                                                                                
loop_                                                                           
 _space_group_symop_operation_xyz                                               
 'x, y, z'                                                                      
 '-x, -y, -z'                                                                   
                                                                                
_cell_length_a    11.5462                                                       
_cell_length_b    12.5637                                                       
_cell_length_c    13.1721                                                       
_cell_angle_alpha 101.991                                                       
_cell_angle_beta   97.535                                                       
_cell_angle_gamma  99.847                                                       
                                                                                
_shelx_F_squared_multiplier     1.000                                           
                                                                                
loop_                                                                           
 _refln_index_h                                                                 
 _refln_index_k                                                                 
 _refln_index_l                                                                 
 _refln_F_squared_calc                                                          
 _refln_F_squared_meas                                                          
 _refln_F_squared_sigma                                                         
 _refln_observed_status                                                         
   1   0   0       1953.23       1895.54        61.94 o                         
   2   0   0        145.21        148.45         5.22 o                         
   3   0   0        256.10        284.51         9.78 o                         
   4   0   0       1883.51       1966.93        64.66 o                         
   5   0   0        333.48        340.36        11.84 o                         
   6   0   0        126.18        126.81         7.38 o                         
   7   0   0        308.16        309.37        16.36 o                         
   8   0   0        570.43        582.79        20.10 o                         
   9   0   0        111.17         97.57         5.49 o                         
  10   0   0        257.49        253.19        10.42 o                         
  11   0   0         11.00         -0.08         5.38 o                         
  12   0   0         21.73         18.07         9.60 o                         
  13   0   0          3.46          0.00        10.16 o                         
  14   0   0         12.00         13.55        12.42 o                         
 -15   1   0         10.04          7.91        14.12 o                         
 -14   1   0          0.95          4.52        11.29 o                         
 -13   1   0          0.39         -6.21         9.03 o                         
 -12   1   0         72.58         77.74        18.63 o                         
 -11   1   0        174.81        138.69         9.16 o                         
 -10   1   0         81.20         59.62         6.10 o                         
  -9   1   0         53.23         38.16         3.69 o                         
  -8   1   0          2.48          3.18         2.45 o                         
  -7   1   0        580.12        560.06        19.34 o                         
  -6   1   0         95.46         94.46         4.21 o                         
  -5   1   0          1.87          2.74         1.50 o                         
  -4   1   0        205.26        202.86         7.17 o                         
  -3   1   0          0.02          4.15         1.10 o                         
  -2   1   0      10360.26      10637.17       347.49 o                         
  -1   1   0       2246.73       2220.70        72.70 o                         
   0   1   0        941.78        955.38        31.30 o                         
   1   1   0        689.96        671.14        22.17 o                         
   2   1   0        131.43        130.85         4.67 o                         
   3   1   0       2538.13       2634.22        86.39 o                         
   4   1   0        225.02        253.10         8.91 o                         
   5   1   0       1354.42       1569.44        51.94 o                         
   6   1   0         46.27         51.57         3.23 o                         
   7   1   0        131.72        111.92         6.28 o                         
   8   1   0         38.03         30.02         3.23 o                         
   9   1   0          0.21         -0.62         3.23 o                         
  10   1   0          4.92         -2.15         3.57 o                         
  11   1   0          8.58         12.99         8.47 o                         
  12   1   0          5.28          6.78         9.60 o                         
  13   1   0          2.90         -6.78        10.73 o                         
  14   1   0         18.81         20.89        14.12 o                         
 -15   2   0          1.51         -5.08        14.12 o                         
 -14   2   0          0.21          3.39        10.73 o                         
 -13   2   0          6.71         11.89         6.75 o                         
 -12   2   0         38.97         27.08         6.18 o                         
 -11   2   0          5.16         -0.84         4.98 o                         
 -10   2   0         21.71         20.27         5.08 o                         
  -9   2   0         82.17         68.11         4.54 o                         
  -8   2   0         10.23          2.46         2.45 o                         
  -7   2   0          9.50         11.42         2.24 o                         
  -6   2   0       2031.65       2207.85        72.92 o                         
  -5   2   0        467.15        472.78        16.19 o                         
  -4   2   0        487.86        464.90        15.65 o                         
  -3   2   0        136.28        128.88         5.16 o                         
  -2   2   0       1097.73       1114.93        36.73 o                         
  -1   2   0       4674.59       4634.26       151.59 o                         
   0   2   0       6804.88       7140.10       233.39 o                         
   1   2   0       2424.43       2445.97        80.20 o                         
   2   2   0        101.28         95.49         4.94 o                         
   3   2   0        988.24       1048.14        34.77 o                         
   4   2   0        632.78        665.39        22.38 o                         
   5   2   0       1348.26       1456.12        48.25 o                         
   6   2   0        133.76        112.37         5.06 o                         
   7   2   0          0.94         -1.45         2.30 o                         
   8   2   0          3.43          2.47         2.84 o                         
   9   2   0         21.36         22.04         3.69 o                         
  10   2   0        498.24        442.13        20.54 o                         
  11   2   0          5.92         47.43        11.29 o                         
  12   2   0         78.10        121.40        15.25 o                         
  13   2   0         15.93         17.50        12.42 o                         
  14   2   0         14.63          9.60        14.12 o                         
 -14   3   0         16.71         23.07         8.18 o                         
 -13   3   0         10.69          6.42         7.15 o                         
 -12   3   0         11.73         18.92         5.99 o                         
 -11   3   0         27.02         17.08         5.55 o                         
 -10   3   0         73.96         75.10         6.79 o                         
  -9   3   0         17.69         21.82         3.29 o                         
  -8   3   0       1510.23       1545.42        51.40 o                         
  -7   3   0          2.18          3.06         1.99 o                         
  -6   3   0        688.19        713.99        24.01 o                         
  -5   3   0        113.66        111.36         4.56 o                         
  -4   3   0        107.79        107.21         4.45 o                         
  -3   3   0       4390.37       4465.11       146.38 o                         
  -2   3   0        412.66        405.48        13.69 o                         
  -1   3   0      50990.44      50946.64      1663.66 o                         
   0   3   0      14894.15      15530.84       508.07 o                         
   1   3   0         35.27         30.14         1.64 o                         
   2   3   0          8.43         11.60         1.40 o                         
   3   3   0        243.25        295.15        10.20 o                         
   4   3   0        775.07        863.71        28.79 o                         
   5   3   0        450.02        480.99        16.62 o                         
   6   3   0         58.88         56.36         3.40 o                         
   7   3   0        127.59        131.06         5.89 o                         
   8   3   0       1017.62       1022.97        42.72 o                         
   9   3   0         54.40         52.59         6.10 o                         
  10   3   0        240.48        211.03        22.59 o                         
  11   3   0          2.10          4.52         9.60 o                         
  12   3   0          0.53          8.47        10.73 o                         
  13   3   0         24.46         44.61        14.68 o                         
  14   3   0          0.26        -12.99        16.94 o                         
 -15   4   0          2.08        -14.12        14.12 o                         
 -14   4   0         10.65         29.93        13.55 o                         
 -13   4   0         31.86         35.53         7.96 o                         
 -12   4   0          6.94         11.35         6.35 o                         
 -11   4   0         20.00         15.19         5.55 o                         
 -10   4   0        484.76        479.81        24.00 o                         
  -9   4   0         73.00         61.51         7.71 o                         
  -8   4   0          0.11         -0.08         2.48 o                         
  -7   4   0          0.57          1.53         2.24 o                         
  -6   4   0        353.51        377.77        13.25 o                         
  -5   4   0         79.62         90.63         4.01 o                         
  -4   4   0         51.30         57.78         3.03 o                         
  -3   4   0         61.77         55.76         2.70 o                         
  -2   4   0       7571.54       7887.82       258.16 o                         
  -1   4   0      28646.43      30129.53       984.66 o                         
   0   4   0         36.27         36.99         2.16 o                         
   1   4   0        621.30        598.52        20.10 o                         
   2   4   0        728.45        781.67        26.18 o                         
   3   4   0        123.05        107.15         4.40 o                         
   4   4   0        861.23        944.21        35.35 o                         
   5   4   0        198.60        195.21         7.45 o                         
   6   4   0        365.10        334.01        11.93 o                         
   7   4   0         66.98         64.76         5.93 o                         
   8   4   0       1295.97       1340.64        55.70 o                         
   9   4   0         27.08         14.74         5.29 o                         
  10   4   0         28.61         30.39         6.10 o                         
  11   4   0          0.08          1.69         9.03 o                         
  12   4   0          4.19         12.99        11.86 o                         
  13   4   0         83.18         74.54        16.94 o                         
 -15   5   0          0.24         -4.52        12.99 o                         
 -14   5   0          0.05         -6.78        10.73 o                         
 -13   5   0         12.82         -7.34         9.60 o                         
 -12   5   0         20.18         26.31         6.75 o                         
 -11   5   0         28.63         34.84         6.39 o                         
 -10   5   0         90.95         98.99         9.32 o                         
  -9   5   0         44.83         52.55         4.15 o                         
  -8   5   0       2123.37       2085.34        69.22 o                         
  -7   5   0       1060.51       1059.26        35.75 o                         
  -6   5   0         39.39         43.01         3.14 o                         
  -5   5   0         44.73         53.56         3.14 o                         
  -4   5   0        141.50        126.90         6.42 o                         
  -3   5   0       5318.82       5487.40       179.81 o                         
  -2   5   0       1179.92       1098.91        36.51 o                         
  -1   5   0       1252.13       1214.71        40.21 o                         
   0   5   0       1283.58       1273.55        42.27 o                         
   1   5   0        110.10        109.29         4.54 o                         
   2   5   0       3033.70       3405.11       111.93 o                         
   3   5   0        465.34        476.34        26.54 o                         
   4   5   0        962.88       1079.69        36.18 o                         
   5   5   0        100.12         79.65         4.23 o                         
   6   5   0         29.67         26.13         4.18 o                         
   7   5   0         67.84         61.91         5.95 o                         
   8   5   0        910.97        990.53        41.92 o                         
   9   5   0          7.11         16.35         5.55 o                         
  10   5   0        293.92        298.54        20.02 o                         
  11   5   0          3.24         -3.58         7.05 o                         
  12   5   0          0.83         -7.91        12.99 o                         
  13   5   0         18.88         39.53        19.20 o                         
 -14   6   0         11.99          3.95        11.86 o                         
 -13   6   0         97.99        119.14        15.81 o                         
 -12   6   0         98.93        130.44        14.68 o                         
 -11   6   0         52.61         56.49         7.19 o                         
 -10   6   0        542.33        555.93        28.80 o                         
  -9   6   0        288.19        254.00        10.10 o                         
  -8   6   0        326.43        288.34        12.40 o                         
  -7   6   0        314.95        306.76        11.30 o                         
  -6   6   0         14.13          9.76         2.62 o                         
  -5   6   0        110.35        112.19         5.41 o                         
  -4   6   0        155.99        135.63         5.64 o                         
  -3   6   0       1088.44       1141.87        38.03 o                         
  -2   6   0       1038.71       1059.90        35.21 o                         
  -1   6   0         12.43         36.30        18.67 o                         
   0   6   0        501.70        528.07        18.15 o                         
   1   6   0        372.57        380.92        13.14 o                         
   2   6   0        417.75        487.52        16.73 o                         
   3   6   0        446.05        433.35        15.10 o                         
   4   6   0          1.93         -1.13         3.19 o                         
   5   6   0         60.22         56.51         7.06 o                         
   6   6   0         15.53         20.32         4.80 o                         
   7   6   0        997.89       1021.70        42.92 o                         
   8   6   0          0.62          8.38         5.14 o                         
   9   6   0         40.35         36.46         6.75 o                         
  10   6   0         74.28         92.68         9.88 o                         
  11   6   0          1.17         -4.27         7.05 o                         
  12   6   0         92.52         91.47        16.38 o                         
 -14   7   0         90.27        106.72        15.25 o                         
 -13   7   0         53.95         48.00        13.55 o                         
 -12   7   0         68.77         54.77        11.29 o                         
 -11   7   0          1.02         -4.52         7.91 o                         
 -10   7   0        255.83        263.26        13.97 o                         
  -9   7   0         57.77         49.36         5.78 o                         
  -8   7   0        402.86        377.50        13.90 o                         
  -7   7   0          3.52          2.89         2.81 o                         
  -6   7   0         66.95         68.39         8.13 o                         
  -5   7   0        266.92        273.63        13.64 o                         
  -4   7   0         61.70         61.42         6.02 o                         
  -3   7   0       1323.30       1300.38        43.36 o                         
  -2   7   0      15503.98      16545.60       541.43 o                         
  -1   7   0        396.94        410.15        14.34 o                         
   0   7   0        643.77        626.21        21.41 o                         
   1   7   0         28.07         29.49         2.66 o                         
   2   7   0         13.07          8.87         2.12 o                         
   3   7   0          0.39          1.13         3.19 o                         
   4   7   0        152.99        153.33        11.29 o                         
   5   7   0         49.29         52.67         6.49 o                         
   6   7   0          9.42          8.74         4.58 o                         
   7   7   0         61.61         52.62        10.73 o                         
   8   7   0        131.16        144.65        10.36 o                         
   9   7   0         33.27         28.50         6.75 o                         
  10   7   0         20.25         25.24         7.72 o                         
  11   7   0          1.03         -4.79         8.36 o                         
 -14   8   0         15.86         18.07        12.42 o                         
 -13   8   0         43.97         40.66        11.86 o                         
 -12   8   0         38.30         38.40        11.29 o                         
 -11   8   0          0.66          4.52         8.47 o                         
 -10   8   0         52.86         40.09         9.03 o                         
  -9   8   0        823.31        888.10        53.64 o                         
  -8   8   0        233.30        196.17         8.86 o                         
  -7   8   0          8.22         10.50         2.90 o                         
  -6   8   0         26.68         30.68         3.30 o                         
  -5   8   0        171.27        167.90         8.34 o                         
  -4   8   0        914.55        947.70        31.95 o                         
  -3   8   0        153.11        145.63         6.18 o                         
  -2   8   0         33.54         38.22         3.14 o                         
  -1   8   0        165.72        156.47         6.50 o                         
   0   8   0         28.31         26.02         2.66 o                         
   1   8   0        165.48        156.21         6.70 o                         
   2   8   0        248.04        252.05        18.63 o                         
   3   8   0        988.54        970.18        40.52 o                         
   4   8   0          5.60          3.76         4.18 o                         
   5   8   0         32.63         31.33        10.73 o                         
   6   8   0          3.60          1.83         4.98 o                         
   7   8   0          0.36          5.81         6.78 o                         
   8   8   0         24.23         13.86         6.51 o                         
   9   8   0          6.43          9.82         7.72 o                         
  10   8   0         71.50         78.04        16.94 o                         
  11   8   0         27.59         24.59        14.12 o                         
 -13   9   0          1.19         -1.69        10.73 o                         
 -12   9   0         52.67         52.51        12.42 o                         
 -11   9   0         26.63          4.52         9.03 o                         
 -10   9   0         12.71         10.16         7.91 o                         
  -9   9   0          0.42          7.34         7.34 o                         
  -8   9   0        442.87        408.76        25.97 o                         
  -7   9   0        200.32        212.95        17.19 o                         
  -6   9   0          1.37          5.88         3.03 o                         
  -5   9   0          0.85          2.69         3.03 o                         
  -4   9   0          0.72         -1.08         2.48 o                         
  -3   9   0         60.67         61.40         4.21 o                         
  -2   9   0         97.17         92.61         5.99 o                         
  -1   9   0        672.22        637.94        21.95 o                         
   0   9   0         35.46         32.94         5.64 o                         
   1   9   0          3.30          7.34         3.99 o                         
   2   9   0         97.29         72.05         5.99 o                         
   3   9   0         12.21         18.95         4.58 o                         
   4   9   0         52.48         44.44         6.18 o                         
   5   9   0         23.27         17.07         6.49 o                         
   6   9   0          3.32         10.16         5.55 o                         
   7   9   0         31.54         32.69         6.75 o                         
   8   9   0        233.70        242.07        15.25 o                         
   9   9   0         42.49         46.67        16.09 o                         
  10   9   0         48.67         45.17         9.89 o                         
 -13  10   0         37.70         36.70        12.99 o                         
 -12  10   0         14.20         10.73        10.73 o                         
 -11  10   0        146.49        155.85        16.38 o                         
  -9  10   0          8.58         -1.69         6.78 o                         
  -8  10   0          1.31         -1.11         4.98 o                         
  -7  10   0          3.51         -0.85         4.79 o                         
  -6  10   0         33.44         26.94         4.79 o                         
  -5  10   0        371.75        323.75        12.39 o                         
  -4  10   0         16.44         17.43         4.39 o                         
  -3  10   0       3206.38       3252.12       107.36 o                         
  -2  10   0         44.22         43.14         3.98 o                         
  -1  10   0         31.29         35.43         5.09 o                         
   0  10   0        443.06        411.30        18.77 o                         
   1  10   0         85.01         81.83         6.58 o                         
   2  10   0         57.99         54.21         6.18 o                         
   3  10   0        413.60        364.15        17.17 o                         
   4  10   0         35.13         33.94        10.73 o                         
   5  10   0         14.88         10.22         5.78 o                         
   6  10   0         45.94         38.83         7.15 o                         
   7  10   0         65.12         58.15         8.12 o                         
   8  10   0          8.12          6.98         7.91 o                         
   9  10   0          0.11         -4.79         9.38 o                         
 -12  11   0         18.34          3.39        11.86 o                         
 -11  11   0         12.61         -1.13        10.73 o                         
 -10  11   0          3.12         -4.52         9.60 o                         
  -9  11   0          1.50         -0.56         8.47 o                         
  -8  11   0         86.76         64.37         9.60 o                         
  -7  11   0          1.66          6.21         4.98 o                         
  -6  11   0        105.56         89.25         7.55 o                         
  -5  11   0        454.32        428.53        19.76 o                         
  -4  11   0        432.44        392.47        14.56 o                         
  -3  11   0        543.01        557.89        19.78 o                         
  -2  11   0        423.85        400.32        17.43 o                         
  -1  11   0       1056.00       1124.76        47.11 o                         
   0  11   0         48.43         43.61         5.59 o                         
   1  11   0         22.39         19.45         4.74 o                         
   2  11   0        178.41        158.28        21.74 o                         
   3  11   0         15.87         10.35         9.32 o                         
   4  11   0         82.78         57.32         7.31 o                         
   5  11   0          2.05         -5.95         5.95 o                         
   6  11   0         12.37          4.38         7.15 o                         
   7  11   0         12.36         12.25         7.87 o                         
   8  11   0          0.61         -2.64         8.76 o                         
 -12  12   0          7.21         -8.47        14.68 o                         
 -11  12   0         28.84         50.25        13.55 o                         
 -10  12   0          4.22          9.03        10.73 o                         
  -9  12   0        114.22        127.61        14.68 o                         
  -8  12   0         33.21         40.09         9.60 o                         
  -7  12   0          8.43          7.06         5.59 o                         
  -6  12   0        139.54        133.27        15.81 o                         
  -5  12   0         44.96         42.96         6.18 o                         
  -4  12   0         12.82         11.01         7.06 o                         
  -3  12   0         15.55         10.18         5.38 o                         
  -2  12   0         13.31         13.84         7.34 o                         
  -1  12   0          3.25          2.82         4.79 o                         
   0  12   0         12.92         18.96         5.78 o                         
   1  12   0         27.96         20.71         5.95 o                         
   2  12   0         85.30         86.10         8.18 o                         
   3  12   0         33.98         29.66         9.60 o                         
   4  12   0          7.16          7.96         6.51 o                         
   5  12   0          0.06          4.79         6.91 o                         
   6  12   0          0.74          5.65         8.18 o                         
   7  12   0         13.75          7.00         9.16 o                         
 -11  13   0         35.94         35.01        14.68 o                         
 -10  13   0         17.08         19.20        14.12 o                         
  -9  13   0         77.83         93.73        14.12 o                         
  -8  13   0          5.48          2.26         9.60 o                         
  -7  13   0         10.07          9.15         6.58 o                         
  -6  13   0        182.10        173.15        11.73 o                         
  -5  13   0         69.03         70.44         7.59 o                         
  -4  13   0          7.80          9.60         8.47 o                         
  -3  13   0          6.78          9.60         7.91 o                         
  -2  13   0         61.57         60.98        10.73 o                         
  -1  13   0         45.01         25.96         6.58 o                         
   0  13   0         22.91         20.89         6.39 o                         
   1  13   0         23.20         22.01         7.15 o                         
   2  13   0         56.60         59.76         7.60 o                         
   3  13   0         99.04        102.81         9.78 o                         
   4  13   0          2.94          0.89         7.55 o                         
   5  13   0         12.80         14.96         8.38 o                         
   6  13   0         61.61         92.97        11.73 o                         
 -10  14   0          1.47         -1.69        13.55 o                         
  -9  14   0          7.51         11.29        12.42 o                         
  -8  14   0          0.21          0.00        12.42 o                         
  -7  14   0          5.67          2.35         7.46 o                         
  -6  14   0         13.95          7.06         6.79 o                         
  -5  14   0        250.26        244.50        20.33 o                         
  -4  14   0        544.30        527.90        35.01 o                         
  -3  14   0          5.12         12.99         9.60 o                         
  -2  14   0          0.40         12.42         9.60 o                         
  -1  14   0         24.51         27.10        10.16 o                         
   0  14   0         41.94         48.56        11.29 o                         
   1  14   0         29.60         24.24         7.96 o                         
   2  14   0          0.29          0.28         7.19 o                         
   3  14   0          2.32          7.58         8.58 o                         
   4  14   0         28.84         25.51         9.38 o                         
  -8  15   0          1.94          3.39        12.99 o                         
  -6  15   0        417.39        425.13        30.49 o                         
  -5  15   0          0.60        -10.16        10.73 o                         
  -4  15   0         74.43         57.60        12.99 o                         
  -3  15   0        101.55         86.96        14.12 o                         
  -2  15   0         19.15          6.78        11.29 o                         
  -1  15   0          3.70         12.99        11.29 o                         
   0  15   0        133.06         87.52        14.12 o                         
   1  15   0         28.38         23.15        12.42 o                         
   2  15   0          9.78          3.39        11.86 o                         
  -6  16   0          2.51         -9.03        12.42 o                         
  -5  16   0         30.48         22.02        15.25 o                         
  -4  16   0          8.87          8.47        14.12 o                         
  -3  16   0          2.94        -11.86        11.86 o                         
  -2  16   0          4.22          6.21        14.12 o                         
  -1  16   0          0.84          9.60        14.12 o                         
   1 -16   1          2.60         -5.08        11.86 o                         
   2 -16   1         14.40         19.20        14.68 o                         
   3 -16   1        190.65        186.90        21.46 o                         
   4 -16   1          1.77         -5.08        12.42 o                         
   5 -16   1         50.58         54.77        14.12 o                         
   6 -16   1          3.06          4.52        12.99 o                         
  -2 -15   1          2.85          4.52        11.86 o                         
  -1 -15   1        102.20         91.47        15.25 o                         
   0 -15   1          5.81          5.08        11.29 o                         
   1 -15   1          4.39          8.47        10.73 o                         
   2 -15   1          2.65          3.39        12.42 o                         
   3 -15   1        324.75        385.04        28.80 o                         
   4 -15   1        488.65        451.67        31.62 o                         
   5 -15   1        126.75        146.25        16.94 o                         
   6 -15   1        107.32        118.01        16.94 o                         
   7 -15   1         71.19         74.01        10.13 o                         
   8 -15   1         19.90         29.36        15.25 o                         
  -5 -14   1          0.81          2.86        10.58 o                         
  -4 -14   1          6.00         -1.40         8.36 o                         
  -3 -14   1         68.96         65.61        11.01 o                         
  -2 -14   1          1.43         -6.78         9.60 o                         
  -1 -14   1          8.26         11.86        10.73 o                         
   0 -14   1          3.32          1.69         9.03 o                         
   1 -14   1          1.52          1.69         9.60 o                         
   2 -14   1         22.93         23.72         9.60 o                         
   3 -14   1         24.38         16.94         9.60 o                         
   4 -14   1        218.70        161.49        16.94 o                         
   5 -14   1          2.37          6.84         7.38 o                         
   6 -14   1         19.90         22.93         7.15 o                         
   7 -14   1          0.47         -1.66         6.98 o                         
   8 -14   1          2.69         -7.91        11.86 o                         
   9 -14   1         12.41          7.34        12.42 o                         
  10 -14   1         69.69         90.35        16.38 o                         
  -6 -13   1         17.51         26.49         9.56 o                         
  -5 -13   1         45.48         33.27         9.22 o                         
  -4 -13   1          1.03          5.37         7.38 o                         
  -3 -13   1        122.57        107.39         9.78 o                         
  -2 -13   1         84.92         89.49         9.18 o                         
  -1 -13   1         75.57         67.92        13.27 o                         
   0 -13   1         37.40         39.53         9.60 o                         
   1 -13   1         27.88         12.42         8.47 o                         
   2 -13   1          8.65         10.73         7.91 o                         
   3 -13   1          4.73         16.94         8.47 o                         
   4 -13   1         25.18         24.60         6.35 o                         
   5 -13   1         67.30         55.88         6.98 o                         
   6 -13   1         18.21         20.33         6.79 o                         
   7 -13   1          4.76         -5.99         5.99 o                         
   8 -13   1          2.79          5.65         6.79 o                         
   9 -13   1        130.83        136.65        15.81 o                         
  10 -13   1          0.25         -7.34        11.86 o                         
  11 -13   1          4.02         15.25        13.55 o                         
  -8 -12   1         45.01         50.83        10.53 o                         
  -7 -12   1          6.44         -1.35         8.52 o                         
  -6 -12   1         27.04         22.12         8.68 o                         
  -5 -12   1         16.08         35.58         7.96 o                         
  -4 -12   1          1.35          0.04         6.35 o                         
  -3 -12   1         47.94         44.65         7.31 o                         
  -2 -12   1        278.44        227.70        16.94 o                         
  -1 -12   1         83.76         78.50         7.31 o                         
   0 -12   1         52.46         50.33         6.79 o                         
   1 -12   1        493.03        482.10        21.96 o                         
   2 -12   1        131.49        119.14        12.42 o                         
   3 -12   1        114.81        133.56        10.73 o                         
   4 -12   1          2.41          4.13         4.98 o                         
   5 -12   1        240.94        240.23        12.97 o                         
   6 -12   1        248.81        204.04        12.17 o                         
   7 -12   1         17.32         12.14         5.59 o                         
   8 -12   1         75.93         98.85         9.32 o                         
   9 -12   1          8.93          7.34         9.60 o                         
  10 -12   1          0.00         -2.26        10.16 o                         
  11 -12   1         14.43         11.86        12.42 o                         
  12 -12   1         11.61         29.36        15.81 o                         
  -9 -11   1         13.51         31.77        10.58 o                         
  -8 -11   1          0.02         -1.35         8.52 o                         
  -7 -11   1        123.70        125.14        11.29 o                         
  -6 -11   1         22.36         15.12         6.98 o                         
  -5 -11   1        256.01        250.13        14.17 o                         
  -4 -11   1          2.63         10.48         5.78 o                         
  -3 -11   1          0.81          4.20         5.29 o                         
  -2 -11   1          7.22          3.67         4.79 o                         
  -1 -11   1        156.93        135.35         8.98 o                         
   0 -11   1        713.03        757.12        32.54 o                         
   1 -11   1         21.25         24.17         6.49 o                         
   2 -11   1       1618.63       1668.70        55.86 o                         
   3 -11   1       2500.71       2598.40        86.28 o                         
   4 -11   1         57.03         62.08        13.55 o                         
   5 -11   1        120.39        139.48         9.33 o                         
   6 -11   1          2.24          3.21         5.14 o                         
   7 -11   1          2.24          4.91         5.38 o                         
   8 -11   1          2.02          3.83         5.55 o                         
   9 -11   1         29.69         20.89         9.03 o                         
  10 -11   1          1.17          6.21         9.03 o                         
  11 -11   1         41.57         52.51        12.42 o                         
  12 -11   1         10.35         -1.13        11.86 o                         
 -10 -10   1         63.44         92.60        16.38 o                         
  -9 -10   1          2.41          2.34         9.38 o                         
  -8 -10   1         31.30         21.65         7.96 o                         
  -7 -10   1        120.31        123.50        12.70 o                         
  -6 -10   1        105.65         91.60         9.88 o                         
  -5 -10   1        276.87        220.18        12.57 o                         
  -4 -10   1        233.76        236.29        12.97 o                         
  -3 -10   1        166.07        175.31        10.38 o                         
  -2 -10   1         73.87         65.41         6.18 o                         
  -1 -10   1        248.53        228.43        26.82 o                         
   0 -10   1        191.61        189.66         7.93 o                         
   1 -10   1         27.24         20.43         3.23 o                         
   2 -10   1        389.04        368.22        13.47 o                         
   3 -10   1        281.88        231.32        11.49 o                         
   4 -10   1          0.98         -2.81         2.81 o                         
   5 -10   1          3.54         -0.65         8.47 o                         
   6 -10   1          1.76          1.18         4.80 o                         
   7 -10   1         60.61         49.61        15.81 o                         
   8 -10   1        227.73        231.63        14.96 o                         
   9 -10   1         15.98         22.02         8.47 o                         
  10 -10   1         19.79         23.15         9.03 o                         
  11 -10   1          4.41         13.55         9.60 o                         
  12 -10   1         19.68         19.76        11.29 o                         
  13 -10   1         14.18         16.94        12.42 o                         
 -10  -9   1          4.18          3.80         9.07 o                         
  -9  -9   1         90.01         99.37        20.05 o                         
  -8  -9   1         76.31         75.88         9.88 o                         
  -7  -9   1        181.59        178.56        11.77 o                         
  -6  -9   1          0.98          1.13         6.21 o                         
  -5  -9   1         56.62         45.99         6.18 o                         
  -4  -9   1          0.25          3.29         5.08 o                         
  -3  -9   1        832.10        829.50        35.14 o                         
  -2  -9   1         78.30         91.99        10.16 o                         
  -1  -9   1         21.18         21.13         2.93 o                         
   0  -9   1        846.86        838.92        28.58 o                         
   1  -9   1         29.04         31.70         3.23 o                         
   2  -9   1         62.64         73.75         5.38 o                         
   3  -9   1         63.30         69.59         4.34 o                         
   4  -9   1        106.85         94.77         5.22 o                         
   5  -9   1         19.71         22.08         3.26 o                         
   6  -9   1         36.81         28.41         4.39 o                         
   7  -9   1        132.07        120.28         7.96 o                         
   8  -9   1        137.94        138.38        23.15 o                         
   9  -9   1        270.64        271.47        13.97 o                         
  10  -9   1          2.70          2.82         7.34 o                         
  11  -9   1          1.63          6.21         8.47 o                         
  12  -9   1         36.19         19.20        10.16 o                         
  13  -9   1        118.24        114.63        16.38 o                         
 -11  -8   1          1.83         -9.03        12.99 o                         
 -10  -8   1          1.65          2.33         7.46 o                         
  -9  -8   1          0.44          5.36         6.89 o                         
  -8  -8   1        260.68        242.53        13.74 o                         
  -7  -8   1        244.35        240.97        13.16 o                         
  -6  -8   1        176.27        181.83        13.55 o                         
  -5  -8   1        347.09        336.19        15.97 o                         
  -4  -8   1         87.94        110.36         9.03 o                         
  -3  -8   1         71.98         61.22         5.38 o                         
  -2  -8   1        502.21        521.21        18.03 o                         
  -1  -8   1         12.60         11.97         2.50 o                         
   0  -8   1        141.95        117.14         5.32 o                         
   1  -8   1        820.65        840.52        28.47 o                         
   2  -8   1       2978.95       3138.83       103.45 o                         
   3  -8   1        381.24        354.28        20.05 o                         
   4  -8   1         20.11         17.94         2.70 o                         
   5  -8   1        181.23        166.43         7.06 o                         
   6  -8   1         68.21         78.66         4.67 o                         
   7  -8   1       1405.86       1485.82        49.66 o                         
   8  -8   1         33.19         33.82        12.42 o                         
   9  -8   1         59.62         46.12         5.78 o                         
  11  -8   1          6.14          8.47         8.47 o                         
  12  -8   1          5.52          3.95         9.60 o                         
  14  -8   1         30.51         39.53        13.55 o                         
 -12  -7   1          4.25         -5.65        16.38 o                         
 -11  -7   1         30.95         26.54        12.99 o                         
 -10  -7   1         21.03         19.24         7.31 o                         
  -9  -7   1         12.17         14.63         6.51 o                         
  -8  -7   1        185.43        197.88        12.70 o                         
  -7  -7   1          2.60          6.35         5.93 o                         
  -6  -7   1        124.82        126.69         8.58 o                         
  -5  -7   1        573.06        537.82        23.56 o                         
  -4  -7   1          0.26          0.43         3.38 o                         
  -3  -7   1        596.18        662.93        22.60 o                         
  -2  -7   1        493.30        490.95        17.05 o                         
  -1  -7   1         29.78         29.59         4.18 o                         
   0  -7   1       1170.18       1200.00        39.99 o                         
   1  -7   1          3.94          0.38         1.96 o                         
   2  -7   1       2123.60       2017.51        66.72 o                         
   3  -7   1         65.45         50.86         3.23 o                         
   4  -7   1          6.91         10.56         2.16 o                         
   5  -7   1         16.57         11.42         2.83 o                         
   6  -7   1          6.32          8.00         2.38 o                         
   7  -7   1         57.66         55.20         7.29 o                         
   8  -7   1        101.21         90.00         5.32 o                         
   9  -7   1          7.09         21.59         4.39 o                         
  10  -7   1         46.99         55.90         9.60 o                         
  11  -7   1         17.16         11.29         7.91 o                         
  12  -7   1         31.37         36.14        10.16 o                         
  13  -7   1          6.27          6.21        10.16 o                         
  14  -7   1         28.05         25.97        12.42 o                         
 -12  -6   1         47.09         73.41        15.81 o                         
 -11  -6   1          2.81         19.20        12.42 o                         
 -10  -6   1          0.32          2.24         6.35 o                         
  -9  -6   1        430.92        387.06        18.75 o                         
  -8  -6   1         59.21         64.80         6.75 o                         
  -7  -6   1         90.70         80.48         6.75 o                         
  -6  -6   1         58.96         61.50         5.55 o                         
  -5  -6   1        438.27        433.75        19.15 o                         
  -4  -6   1         53.01         47.27         3.22 o                         
  -3  -6   1         28.72         36.32         2.73 o                         
  -2  -6   1         24.97         24.19         2.32 o                         
  -1  -6   1        267.44        262.56         9.34 o                         
   0  -6   1       1002.82       1029.76        34.34 o                         
   1  -6   1        738.16        725.89        24.34 o                         
   2  -6   1        265.41        282.26        12.38 o                         
   3  -6   1       1658.25       1757.74        58.14 o                         
   4  -6   1        124.36        132.05         5.43 o                         
   5  -6   1        292.16        327.10        17.89 o                         
   6  -6   1         28.35         37.38         4.95 o                         
   7  -6   1       1006.72       1063.02        35.75 o                         
   8  -6   1       1825.34       1872.28        62.38 o                         
   9  -6   1          8.49          8.72         3.32 o                         
  10  -6   1        125.61        126.55         8.78 o                         
  11  -6   1          0.60         -6.21         7.34 o                         
  12  -6   1          1.40         -6.78         8.47 o                         
  13  -6   1        217.51        269.34        22.02 o                         
  14  -6   1         38.31         54.21        12.99 o                         
 -13  -5   1         17.85         10.73        13.55 o                         
 -12  -5   1         40.95         57.60        14.68 o                         
 -11  -5   1         11.10         12.99        11.86 o                         
 -10  -5   1        329.91        305.99        22.59 o                         
  -9  -5   1         37.62         22.84         5.70 o                         
  -8  -5   1       1378.94       1447.06        59.89 o                         
  -7  -5   1        321.90        302.20        14.36 o                         
  -6  -5   1         13.00         11.36         2.44 o                         
  -5  -5   1          3.79          2.26         2.05 o                         
  -4  -5   1       1714.04       1783.72        59.11 o                         
  -3  -5   1        105.26        116.26         4.97 o                         
  -2  -5   1       1713.90       1845.37        60.85 o                         
  -1  -5   1       2195.77       2226.70        73.24 o                         
   0  -5   1        442.37        401.38        17.31 o                         
   1  -5   1          9.98         10.09         1.72 o                         
   2  -5   1        996.14       1061.40        35.21 o                         
   3  -5   1          0.37          2.82         1.50 o                         
   4  -5   1        702.63        828.02        33.94 o                         
   5  -5   1        882.75        914.77        30.64 o                         
   6  -5   1        556.64        616.33        20.97 o                         
   7  -5   1         88.36         82.66         4.71 o                         
   8  -5   1        676.31        653.45        22.60 o                         
   9  -5   1        238.28        221.71         9.09 o                         
  10  -5   1          0.00         -0.19         3.91 o                         
  11  -5   1         24.78         21.91         5.99 o                         
  12  -5   1        124.04        150.76        14.68 o                         
  13  -5   1         15.57          9.03        10.16 o                         
  14  -5   1          1.80          6.21        10.73 o                         
 -13  -4   1         26.99         40.09        14.68 o                         
 -12  -4   1          2.45         12.99        12.99 o                         
 -11  -4   1         40.61         20.89         9.60 o                         
 -10  -4   1        288.85        282.77        35.83 o                         
  -9  -4   1        946.48        918.39        47.15 o                         
  -8  -4   1         67.21         66.41         9.32 o                         
  -7  -4   1          4.45          6.99         2.73 o                         
  -6  -4   1         30.97         34.77         4.05 o                         
  -5  -4   1        326.58        344.49        12.26 o                         
  -4  -4   1        159.96        133.77        11.30 o                         
  -3  -4   1       1758.89       2029.61        67.05 o                         
  -2  -4   1        906.52        957.34        31.84 o                         
  -1  -4   1         67.57         66.40         3.51 o                         
   0  -4   1       1651.45       1872.55        75.46 o                         
   1  -4   1       8699.77       8473.08       277.29 o                         
   2  -4   1        216.46        188.29         6.73 o                         
   3  -4   1        837.64        849.78        28.25 o                         
   4  -4   1        496.72        562.78        19.02 o                         
   5  -4   1         67.68         56.93         3.23 o                         
   6  -4   1       1741.54       1981.44        65.53 o                         
   7  -4   1         88.34         81.09         4.45 o                         
   8  -4   1         41.56         43.73         3.56 o                         
   9  -4   1        119.86        125.12         6.14 o                         
  10  -4   1        210.64        212.94         9.22 o                         
  11  -4   1          0.10         -1.74         5.14 o                         
  12  -4   1          0.41         -1.01         5.78 o                         
  13  -4   1         54.79         54.21        11.29 o                         
  14  -4   1         12.30          5.65        10.73 o                         
 -14  -3   1         68.03         59.29        16.38 o                         
 -13  -3   1         18.74          7.34        12.99 o                         
 -12  -3   1          6.13         -9.60        10.16 o                         
 -11  -3   1         17.83         34.44        10.73 o                         
 -10  -3   1         67.01         38.91         6.35 o                         
  -9  -3   1        346.65        341.74        16.14 o                         
  -8  -3   1          6.95          6.95         2.87 o                         
  -7  -3   1        287.73        256.27         9.77 o                         
  -6  -3   1        575.89        614.60        21.19 o                         
  -5  -3   1         54.81         63.19         3.56 o                         
  -4  -3   1        464.11        533.01        18.04 o                         
  -3  -3   1        115.53        142.97         7.08 o                         
  -2  -3   1       1539.39       1552.97        51.18 o                         
  -1  -3   1        164.96        166.20         5.87 o                         
   0  -3   1       1550.70       1422.30        46.62 o                         
   1  -3   1         54.67         63.14         4.24 o                         
   2  -3   1       5333.30       5474.95       179.27 o                         
   3  -3   1        203.77        226.80         8.04 o                         
   4  -3   1         78.48         72.93         3.36 o                         
   5  -3   1         20.80         26.20         3.14 o                         
   6  -3   1       1404.72       1579.90        52.38 o                         
   7  -3   1         84.05         77.49         4.76 o                         
   8  -3   1       1215.64       1220.44        40.64 o                         
   9  -3   1        440.11        435.20        23.53 o                         
  10  -3   1          0.03          3.10         3.56 o                         
  11  -3   1         13.97         13.27         5.19 o                         
  12  -3   1          0.03         -3.62         5.78 o                         
  13  -3   1        158.52        154.01        11.33 o                         
 -14  -2   1          9.55         13.55        14.68 o                         
 -13  -2   1         36.14         20.89        11.86 o                         
 -12  -2   1         57.08         63.24        12.42 o                         
 -11  -2   1         91.77         86.39        11.86 o                         
 -10  -2   1          0.70         -2.82         6.78 o                         
  -9  -2   1         51.68         32.81         7.20 o                         
  -8  -2   1        793.02        827.35        30.24 o                         
  -7  -2   1         60.39         64.30         3.88 o                         
  -6  -2   1         35.64         36.95         2.63 o                         
  -5  -2   1        886.29       1068.05        35.32 o                         
  -4  -2   1        250.64        261.75        13.10 o                         
  -3  -2   1          0.33          1.97         1.22 o                         
  -2  -2   1        298.07        242.69         8.36 o                         
  -1  -2   1       4603.23       4559.35       149.31 o                         
   0  -2   1        101.21         96.83         3.47 o                         
   1  -2   1       1962.40       1952.70        64.11 o                         
   2  -2   1       2212.91       2207.83        72.37 o                         
   3  -2   1        169.88        164.15         5.87 o                         
   4  -2   1        151.16        151.04         5.54 o                         
   5  -2   1        242.94        229.64         8.82 o                         
   6  -2   1        257.32        294.28        10.54 o                         
   7  -2   1        714.45        737.37        24.99 o                         
   8  -2   1        695.02        726.17        24.78 o                         
   9  -2   1        218.26        190.38         9.74 o                         
  10  -2   1         11.80         10.44         3.56 o                         
  11  -2   1         42.97         34.77         6.58 o                         
  12  -2   1         47.61         67.96         7.38 o                         
  13  -2   1          0.38          3.39        10.73 o                         
  14  -2   1          0.01         11.29        12.42 o                         
 -14  -1   1         60.74         70.58        15.81 o                         
 -13  -1   1        118.51        118.58        15.81 o                         
 -12  -1   1          0.64          2.82         8.47 o                         
 -11  -1   1        108.80         91.04         7.96 o                         
 -10  -1   1       1425.50       1329.44        55.10 o                         
  -9  -1   1         96.43        104.16         5.61 o                         
  -8  -1   1        752.97        746.44        25.54 o                         
  -7  -1   1         64.52         71.88         6.88 o                         
  -6  -1   1         55.44         57.60         3.73 o                         
  -5  -1   1          6.68          5.80         1.77 o                         
  -4  -1   1          1.20         -0.44         1.22 o                         
  -3  -1   1       1254.40       1232.67        40.75 o                         
  -2  -1   1       1120.68       1067.02        35.21 o                         
  -1  -1   1       1395.93       1397.48        45.97 o                         
   0  -1   1        386.40        353.78        11.62 o                         
   1  -1   1         39.29         41.77         1.73 o                         
   2  -1   1        137.84        134.70         4.89 o                         
   3  -1   1        243.77        212.41         7.56 o                         
   4  -1   1          8.72          9.41         2.31 o                         
   5  -1   1       8368.23       9505.39       311.09 o                         
   6  -1   1       4333.65       4792.00       157.24 o                         
   7  -1   1        133.18        136.05         6.11 o                         
   8  -1   1        128.43        120.14         5.87 o                         
   9  -1   1          4.57         -0.03         2.90 o                         
  10  -1   1        309.66        312.90        12.15 o                         
  11  -1   1          7.88          0.27         5.70 o                         
  12  -1   1         12.28          5.08         9.03 o                         
  13  -1   1          5.42         11.29        10.73 o                         
  14  -1   1         13.51         10.16        13.55 o                         
 -14   0   1          7.61         -1.13        11.86 o                         
 -13   0   1          4.93         12.99        10.16 o                         
 -12   0   1          0.01          2.26         6.78 o                         
 -11   0   1         92.26        100.23         8.27 o                         
 -10   0   1       2368.78       2299.07        93.83 o                         
  -9   0   1         12.02          2.22         2.78 o                         
  -8   0   1          7.49          2.49         3.27 o                         
  -7   0   1          0.01         -0.90         2.05 o                         
  -6   0   1        241.62        232.38         8.46 o                         
  -5   0   1       1503.69       1717.79        56.83 o                         
  -4   0   1        412.56        449.10        15.21 o                         
  -3   0   1       1450.80       1485.09        48.79 o                         
  -2   0   1        123.37        106.07         3.79 o                         
  -1   0   1       1379.42       1459.22        58.69 o                         
   0   0   1       3454.75       3617.89       118.34 o                         
   1   0   1       1084.90       1086.49        35.64 o                         
   2   0   1         27.13         30.07         1.96 o                         
   3   0   1        457.93        492.67        16.52 o                         
   4   0   1         94.67         94.32         3.91 o                         
   5   0   1        532.91        588.38        19.99 o                         
   6   0   1        234.61        210.38        15.52 o                         
   7   0   1          8.55         11.11         2.57 o                         
   8   0   1         61.27         69.47         4.34 o                         
   9   0   1         61.96         64.09         9.65 o                         
  10   0   1          2.10         -0.56         3.52 o                         
  11   0   1         23.13         27.10        10.16 o                         
  12   0   1        102.09        152.46        16.38 o                         
  13   0   1         29.92         50.25        11.86 o                         
  14   0   1         36.09         16.94        12.99 o                         
 -15   1   1          0.01        -13.55        13.55 o                         
 -14   1   1          3.94          9.03        11.29 o                         
 -13   1   1         11.14         24.94         7.38 o                         
 -12   1   1          9.76         16.14         6.10 o                         
 -11   1   1        947.10        758.76        38.68 o                         
 -10   1   1         60.22         53.70         5.99 o                         
  -9   1   1        202.48        206.89        12.96 o                         
  -8   1   1        204.04        198.64         7.81 o                         
  -7   1   1        566.21        629.09        21.41 o                         
  -6   1   1        882.00        987.32        32.92 o                         
  -5   1   1        567.88        615.43        20.75 o                         
  -4   1   1        207.87        205.58         7.28 o                         
  -3   1   1        194.20        239.39         8.25 o                         
  -2   1   1        438.06        503.07        16.63 o                         
  -1   1   1        125.90        108.59         3.79 o                         
   0   1   1        791.52        823.07        27.06 o                         
   1   1   1       5690.92       5720.74       187.10 o                         
   2   1   1       2065.11       1895.97        62.16 o                         
   3   1   1         38.94         40.26         2.62 o                         
   4   1   1         69.33         66.49         3.23 o                         
   5   1   1       3717.41       4240.58       139.10 o                         
   6   1   1       2833.86       3139.86       103.34 o                         
   7   1   1         93.24        105.18         5.08 o                         
   8   1   1          5.00          2.66         2.63 o                         
   9   1   1         15.84         13.83         3.65 o                         
  10   1   1         96.46        117.35        20.05 o                         
  11   1   1         25.09         35.01         6.51 o                         
  12   1   1        164.91        203.28        19.20 o                         
  13   1   1        135.17        162.06        19.20 o                         
  14   1   1          3.26         -4.52        13.55 o                         
 -15   2   1         11.86          6.21        13.55 o                         
 -14   2   1          0.85          1.98         9.32 o                         
 -13   2   1         88.28         80.34         9.60 o                         
 -12   2   1        199.08        163.64        10.78 o                         
 -11   2   1        168.52        167.65        10.58 o                         
 -10   2   1        173.78        153.46        14.40 o                         
  -9   2   1        182.11        208.53         9.41 o                         
  -8   2   1        493.08        446.51        15.75 o                         
  -7   2   1          0.01          0.85         2.79 o                         
  -6   2   1          7.62         10.02         3.29 o                         
  -5   2   1         48.97         50.83         3.06 o                         
  -4   2   1          9.91         11.22         1.50 o                         
  -3   2   1          7.07          4.79         1.53 o                         
  -2   2   1        130.96        117.61         4.34 o                         
  -1   2   1       2858.09       2674.57        87.70 o                         
   0   2   1         16.20         21.41         1.22 o                         
   1   2   1       1425.29       1484.94        59.89 o                         
   2   2   1        192.27        198.97         6.93 o                         
   3   2   1       1027.74       1014.09        33.58 o                         
   4   2   1        313.39        367.42        12.71 o                         
   5   2   1       1778.53       1963.46        64.87 o                         
   6   2   1       2096.80       2285.68        75.41 o                         
   7   2   1          0.06          6.09         3.57 o                         
   8   2   1        887.26        862.17        29.44 o                         
   9   2   1         51.71         33.89         5.78 o                         
  10   2   1        122.73        111.86         8.76 o                         
  11   2   1         41.35         44.22        11.29 o                         
  12   2   1          2.86          4.52        10.73 o                         
  13   2   1        126.53        180.69        19.76 o                         
  14   2   1          6.32         19.20        15.81 o                         
 -15   3   1         25.60         24.35        10.97 o                         
 -14   3   1         12.97         16.09         7.99 o                         
 -13   3   1          3.78          5.65         6.39 o                         
 -12   3   1        110.94        102.25        12.14 o                         
 -11   3   1       1861.41       1842.82        75.86 o                         
 -10   3   1        138.17        151.72         9.78 o                         
  -9   3   1         66.19         60.70         5.59 o                         
  -8   3   1        335.14        332.05        12.16 o                         
  -7   3   1         13.97         21.35         2.64 o                         
  -6   3   1         62.66         75.45         3.82 o                         
  -5   3   1         27.12         23.66         2.94 o                         
  -4   3   1        144.53        143.16         9.65 o                         
  -3   3   1       5117.76       5241.26       171.45 o                         
  -2   3   1       1431.21       1449.50        47.70 o                         
  -1   3   1      11685.48      11832.33       386.94 o                         
   0   3   1      13846.75      14813.56       484.41 o                         
   1   3   1       1071.83       1038.18        34.34 o                         
   2   3   1         33.73         27.18         3.11 o                         
   3   3   1        726.43        797.78        26.84 o                         
   4   3   1        669.58        765.88        25.64 o                         
   5   3   1          3.12          2.91         1.70 o                         
   6   3   1        314.42        282.45        16.12 o                         
   7   3   1          6.55          7.04         3.78 o                         
   8   3   1        846.16        770.62        32.73 o                         
   9   3   1         28.24         26.09        11.86 o                         
  10   3   1         57.20         52.28         6.91 o                         
  11   3   1         66.34         40.02         7.31 o                         
  12   3   1          7.48          3.95        11.29 o                         
  13   3   1          1.69         22.02        14.12 o                         
 -15   4   1         38.86         49.69        14.68 o                         
 -14   4   1         31.98         34.64         8.92 o                         
 -13   4   1          0.02         -4.65         6.75 o                         
 -12   4   1         97.52         93.38         8.76 o                         
 -11   4   1        424.05        441.50        20.36 o                         
 -10   4   1          5.30         -3.36         4.48 o                         
  -9   4   1         38.57         46.35         5.38 o                         
  -8   4   1        130.61        132.21        15.72 o                         
  -7   4   1       1726.73       1733.97        57.48 o                         
  -6   4   1         32.09         30.22         4.59 o                         
  -5   4   1        340.12        329.02        11.87 o                         
  -4   4   1         22.02         26.24         2.05 o                         
  -3   4   1        844.54        823.22        27.38 o                         
  -2   4   1       6262.30       6355.32       207.96 o                         
  -1   4   1       1525.93       1450.09        47.81 o                         
   0   4   1       3033.66       2909.00        95.41 o                         
   1   4   1         27.94         30.09         1.99 o                         
   2   4   1        806.76        835.56        34.34 o                         
   3   4   1        409.48        448.92        17.32 o                         
   4   4   1        203.59        206.76         7.78 o                         
   5   4   1        468.60        465.55        16.28 o                         
   6   4   1         19.32         21.04         7.34 o                         
   7   4   1        117.42        105.84        12.70 o                         
   8   4   1       1989.08       2022.73        82.65 o                         
   9   4   1         64.99         71.92        14.12 o                         
  10   4   1          2.48          1.69         6.18 o                         
  11   4   1         47.77         39.91        13.83 o                         
  12   4   1         12.55         16.94        14.12 o                         
  13   4   1         14.47         11.86        16.94 o                         
 -15   5   1         44.91         39.53        14.68 o                         
 -14   5   1         33.21         38.40        12.99 o                         
 -13   5   1          1.09          0.27         6.58 o                         
 -12   5   1          7.93          6.78         8.47 o                         
 -11   5   1        197.46        197.96        13.83 o                         
 -10   5   1          0.08          8.58         4.98 o                         
  -9   5   1          0.08         -3.01         4.18 o                         
  -8   5   1        351.55        345.41        12.49 o                         
  -7   5   1          0.03         -1.35         2.24 o                         
  -6   5   1        374.96        381.33        13.58 o                         
  -5   5   1        162.63        139.90         5.75 o                         
  -4   5   1          9.35          7.99         1.83 o                         
  -3   5   1          0.48          1.92         1.56 o                         
  -2   5   1       5060.17       4865.93       159.53 o                         
  -1   5   1       1104.45       1104.67        36.73 o                         
   0   5   1        101.33        102.42         4.31 o                         
   1   5   1        664.00        735.45        24.55 o                         
   2   5   1         30.01         27.05         3.05 o                         
   3   5   1       1180.15       1120.95        37.16 o                         
   4   5   1        188.52        206.91        10.18 o                         
   5   5   1       2363.89       2483.81       100.82 o                         
   6   5   1         10.72         14.68         3.99 o                         
   7   5   1       1814.15       1857.34        76.06 o                         
   8   5   1          2.98         -4.92         5.36 o                         
   9   5   1         72.16         76.43         8.47 o                         
  10   5   1          5.18          0.56         6.10 o                         
  11   5   1          0.28          5.37        11.29 o                         
  12   5   1          0.00         -5.08        12.99 o                         
 -15   6   1          3.07          0.00        12.99 o                         
 -14   6   1          3.25         20.89        12.42 o                         
 -13   6   1         31.24         29.36        10.73 o                         
 -12   6   1        186.35        203.42        21.17 o                         
 -11   6   1        263.63        258.85        14.17 o                         
 -10   6   1         74.18         77.30        14.12 o                         
  -9   6   1       2356.76       2447.32        99.62 o                         
  -8   6   1        303.30        271.25        10.30 o                         
  -7   6   1          9.58          4.03         2.47 o                         
  -6   6   1        211.67        178.82        10.47 o                         
  -5   6   1          4.40          3.06         2.19 o                         
  -4   6   1          4.16          4.82         1.90 o                         
  -3   6   1       3818.65       4222.37       138.66 o                         
  -2   6   1        308.18        305.43        10.76 o                         
  -1   6   1        250.64        255.22         9.23 o                         
   0   6   1        848.69        860.41        28.79 o                         
   1   6   1         32.28         37.98         4.56 o                         
   2   6   1        109.85        123.71         5.15 o                         
   3   6   1        163.39        139.06        14.12 o                         
   4   6   1        506.83        490.94        21.36 o                         
   5   6   1          0.94         -2.89         3.53 o                         
   6   6   1         16.17         22.54         4.58 o                         
   7   6   1        981.79        959.05        40.52 o                         
   8   6   1        155.40        135.22        11.01 o                         
   9   6   1         73.07         78.85         8.52 o                         
  10   6   1        128.66        126.14        10.53 o                         
  11   6   1          2.59          4.52         7.87 o                         
  12   6   1         43.37         63.24        16.94 o                         
 -14   7   1          6.84          3.95        12.42 o                         
 -13   7   1        126.07        124.23        15.81 o                         
 -12   7   1        163.47        131.00        15.25 o                         
 -11   7   1         20.71          8.83         6.18 o                         
 -10   7   1          7.18          3.13         5.14 o                         
  -9   7   1        383.71        395.53        18.37 o                         
  -8   7   1         45.94         56.14         4.40 o                         
  -7   7   1        150.26        135.61         6.18 o                         
  -6   7   1         96.24         91.74         5.10 o                         
  -5   7   1        491.98        462.68        16.19 o                         
  -4   7   1         15.63         12.27         2.38 o                         
  -3   7   1        209.07        175.74         6.85 o                         
  -2   7   1        134.37        149.95         6.19 o                         
  -1   7   1       2720.20       2732.98        90.09 o                         
   0   7   1          6.64          3.99         1.99 o                         
   1   7   1          6.81         11.96         2.42 o                         
   2   7   1          3.10          2.90         2.97 o                         
   3   7   1        138.98        136.65         7.99 o                         
   4   7   1          6.16          6.21         3.78 o                         
   5   7   1        404.43        371.59        17.37 o                         
   6   7   1         11.04          5.60         4.74 o                         
   7   7   1          2.24          5.77         5.29 o                         
   8   7   1        465.36        441.14        21.15 o                         
   9   7   1          4.51          3.67         7.62 o                         
  10   7   1          1.15          1.20         7.46 o                         
  11   7   1         64.80         98.48        11.86 o                         
 -14   8   1        120.23        168.27        19.76 o                         
 -13   8   1         28.29         16.38        11.29 o                         
 -12   8   1         11.80         24.85        10.73 o                         
 -11   8   1         88.04        107.29        12.99 o                         
 -10   8   1         71.55         77.33        11.29 o                         
  -9   8   1        617.13        616.54        32.19 o                         
  -8   8   1        231.01        234.24        13.27 o                         
  -7   8   1         43.32         38.85         3.98 o                         
  -6   8   1          1.47          0.82         2.57 o                         
  -5   8   1         11.74         12.63         2.81 o                         
  -4   8   1         88.49         82.84         4.75 o                         
  -3   8   1       2622.92       2646.28       151.33 o                         
  -2   8   1       1146.81       1181.24        39.55 o                         
  -1   8   1        290.46        298.75        10.97 o                         
   0   8   1        119.22        114.85         7.80 o                         
   1   8   1        105.95        100.09         7.91 o                         
   2   8   1        178.82        176.93        10.73 o                         
   3   8   1         13.25         19.52         6.21 o                         
   4   8   1        355.24        343.67        16.17 o                         
   5   8   1        240.66        257.68        23.72 o                         
   6   8   1          5.42          5.19         5.38 o                         
   7   8   1         41.01         52.96         7.15 o                         
   8   8   1        208.19        215.74        16.09 o                         
   9   8   1          3.68          6.42         9.60 o                         
  10   8   1          9.93          2.82         8.98 o                         
  11   8   1         67.54         84.70        15.25 o                         
 -13   9   1         78.88         73.97        14.68 o                         
 -12   9   1         10.61         17.50        10.73 o                         
 -11   9   1        130.94        152.46        15.81 o                         
 -10   9   1         36.98         48.00        10.16 o                         
  -9   9   1        453.88        429.65        28.80 o                         
  -8   9   1         31.14         33.32         5.99 o                         
  -7   9   1        139.52        132.05         7.06 o                         
  -6   9   1         58.92         55.15         4.88 o                         
  -5   9   1         42.50         50.12         4.01 o                         
  -4   9   1         99.78         83.11         4.89 o                         
  -3   9   1        179.88        147.07         7.99 o                         
  -2   9   1         22.28         13.73         2.93 o                         
  -1   9   1        366.98        330.78        12.16 o                         
   0   9   1        351.45        332.16        15.37 o                         
   1   9   1        197.58        201.91        10.78 o                         
   2   9   1          9.58          3.89         3.65 o                         
   3   9   1        267.75        283.01        13.97 o                         
   4   9   1        191.77        178.95        10.58 o                         
   5   9   1        100.47         92.55         8.18 o                         
   6   9   1         35.45         35.39         7.62 o                         
   7   9   1        342.25        336.60        17.55 o                         
   8   9   1        107.14        109.20        23.72 o                         
   9   9   1          0.27         -2.67         8.12 o                         
  10   9   1         16.48         23.12        10.36 o                         
 -12  10   1          3.66          1.13        10.73 o                         
 -11  10   1         16.18         15.81        10.16 o                         
 -10  10   1          0.98         -2.26         9.03 o                         
  -9  10   1          3.39         14.68         8.47 o                         
  -8  10   1          9.55         21.46         7.91 o                         
  -7  10   1          0.64          2.65         3.63 o                         
  -6  10   1         14.55         12.55         3.69 o                         
  -5  10   1        659.46        652.74        22.82 o                         
  -4  10   1        958.89        944.89        32.27 o                         
  -3  10   1          0.04          0.72         3.36 o                         
  -2  10   1        277.73        237.38         9.44 o                         
  -1  10   1       1322.69       1311.98        54.30 o                         
   0  10   1          6.17          5.34         4.34 o                         
   1  10   1        107.48         98.04         9.03 o                         
   2  10   1         33.25         27.40         5.19 o                         
   3  10   1         24.06         21.95         7.34 o                         
   4  10   1         25.78         19.41         5.78 o                         
   5  10   1        420.45        449.72        29.93 o                         
   6  10   1        105.10        105.46         9.56 o                         
   7  10   1          1.89          5.52         7.60 o                         
   8  10   1         33.51         23.31        10.16 o                         
   9  10   1         35.24         31.16         9.73 o                         
 -12  11   1         11.54         14.12        12.99 o                         
 -11  11   1         71.12         54.77        12.42 o                         
 -10  11   1         21.19         28.23        10.16 o                         
  -8  11   1        127.34         86.39        11.29 o                         
  -7  11   1         15.35         23.51         5.95 o                         
  -6  11   1        109.02         85.50         7.19 o                         
  -5  11   1         13.09          9.63         4.12 o                         
  -4  11   1         11.58          8.85         3.88 o                         
  -3  11   1        586.25        599.02        21.19 o                         
  -2  11   1         94.56        101.03        10.16 o                         
  -1  11   1        633.37        574.74        25.35 o                         
   0  11   1         28.17         30.15         5.38 o                         
   1  11   1         25.89         19.50         5.14 o                         
   2  11   1         19.11         12.60         4.88 o                         
   3  11   1        167.71        137.25         9.98 o                         
   4  11   1          0.45         -5.83         5.83 o                         
   5  11   1         24.53         23.02         7.46 o                         
   6  11   1         29.55         21.90         7.55 o                         
   7  11   1         42.75         45.93         8.98 o                         
   8  11   1         20.17         27.35         9.78 o                         
 -12  12   1         36.21         23.15        16.38 o                         
 -11  12   1         12.97          5.08        11.29 o                         
 -10  12   1          5.62         11.86        11.29 o                         
  -9  12   1          2.49         -9.03         9.03 o                         
  -8  12   1        104.39        106.16        13.55 o                         
  -7  12   1         80.63         61.55        10.16 o                         
  -6  12   1         11.44         14.28         5.38 o                         
  -5  12   1        278.98        266.75        14.17 o                         
  -4  12   1        824.18        787.99        27.60 o                         
  -3  12   1        195.02        181.71        10.78 o                         
  -2  12   1        338.93        298.81        14.97 o                         
  -1  12   1        334.56        348.66        17.37 o                         
   0  12   1         47.58         47.94        10.16 o                         
   1  12   1        108.93         92.58         9.60 o                         
   2  12   1         35.50         33.46         6.58 o                         
   3  12   1        136.73        146.96        14.96 o                         
   4  12   1         15.99          6.24         7.15 o                         
   5  12   1         80.39        103.38        10.38 o                         
   6  12   1         18.57         24.68         8.98 o                         
   7  12   1         10.31          5.97         9.38 o                         
 -11  13   1         10.42         -1.13        13.55 o                         
 -10  13   1          6.80         -6.78        13.55 o                         
  -9  13   1         15.19         24.85        11.86 o                         
  -8  13   1         51.93         36.14        10.73 o                         
  -7  13   1         36.23         49.13        10.73 o                         
  -6  13   1         51.03         60.65        13.83 o                         
  -5  13   1         56.49         54.77        10.16 o                         
  -4  13   1         92.14         81.88        11.29 o                         
  -3  13   1        552.78        618.25        38.96 o                         
  -2  13   1         48.38         57.28        11.01 o                         
  -1  13   1          2.95          1.85         5.78 o                         
   0  13   1          0.27          0.35         5.78 o                         
   1  13   1          9.56          2.37         6.18 o                         
   2  13   1         23.14         28.32        10.73 o                         
   3  13   1          9.12         17.52         7.78 o                         
   4  13   1          0.72         -8.00         8.00 o                         
   5  13   1         96.28         97.35        13.55 o                         
   6  13   1          1.17          4.52        14.12 o                         
 -10  14   1         42.45         56.47        17.50 o                         
  -9  14   1          1.95         10.73        12.99 o                         
  -8  14   1         15.55          5.65        11.29 o                         
  -7  14   1          5.39          9.60        11.86 o                         
  -6  14   1        125.54        110.67        13.55 o                         
  -5  14   1          1.70         -2.26         9.60 o                         
  -4  14   1         50.13         53.08        11.29 o                         
  -3  14   1        118.71        110.67        14.68 o                         
  -2  14   1         11.74         14.68         9.60 o                         
  -1  14   1        108.29        101.78        18.63 o                         
   0  14   1          8.50          7.60        10.73 o                         
   1  14   1          3.22          7.73         7.72 o                         
   2  14   1         81.02         89.72        10.18 o                         
   3  14   1         11.49         16.94         9.18 o                         
   4  14   1         36.90          9.03        15.25 o                         
  -5  15   1        298.28        265.95        24.28 o                         
  -4  15   1         90.66         71.15        14.68 o                         
  -3  15   1         11.34         18.07        11.86 o                         
  -2  15   1          0.24         13.55        10.73 o                         
  -1  15   1          0.07          4.52        11.29 o                         
   0  15   1          3.10         10.16        11.86 o                         
   1  15   1         36.93         41.78        12.99 o                         
   2  15   1          1.91         -5.65        12.42 o                         
  -4  16   1         16.00         25.97        12.99 o                         
  -3  16   1          1.70          1.69        14.12 o                         
  -2  16   1          2.74         16.38        12.42 o                         
   0 -16   2          0.29          3.95        12.99 o                         
   1 -16   2          0.87          5.65        12.42 o                         
   2 -16   2          2.73        -11.86        11.86 o                         
   3 -16   2         26.26         44.61        14.68 o                         
   4 -16   2          5.58         -4.52        11.86 o                         
   5 -16   2         94.68         99.94        17.50 o                         
   6 -16   2         31.95         22.59        15.25 o                         
  -3 -15   2         16.63         33.31        13.55 o                         
  -2 -15   2         18.42         28.23        12.99 o                         
  -1 -15   2         80.49         80.18        14.68 o                         
   0 -15   2          9.19         10.16        10.73 o                         
   1 -15   2          0.76         -7.34        10.73 o                         
   2 -15   2         61.88         62.68        12.99 o                         
   3 -15   2         50.96         46.87        12.42 o                         
   4 -15   2         11.75          6.78        10.73 o                         
   5 -15   2         58.72         87.52        14.12 o                         
   6 -15   2          2.22         -3.67         7.99 o                         
   7 -15   2         50.62         62.35         9.78 o                         
   8 -15   2        171.72        241.67        23.15 o                         
  -5 -14   2        105.20        129.05        18.07 o                         
  -4 -14   2          1.21         -1.13        11.86 o                         
  -3 -14   2          3.71          6.21        10.16 o                         
  -2 -14   2         23.58         25.41        10.73 o                         
  -1 -14   2          0.00          0.00         9.60 o                         
   0 -14   2          3.26         -6.21         9.03 o                         
   1 -14   2         16.09         17.50         9.60 o                         
   2 -14   2          3.26         11.86         9.60 o                         
   3 -14   2         96.50         92.04        12.99 o                         
   4 -14   2          0.75          5.65        10.16 o                         
   5 -14   2         11.03         16.60         7.31 o                         
   6 -14   2         11.37         23.07         7.38 o                         
   7 -14   2          0.09          3.80         7.55 o                         
   8 -14   2          4.02          8.92         7.78 o                         
   9 -14   2          0.09          0.56        11.86 o                         
  10 -14   2         59.02         84.13        15.81 o                         
  -7 -13   2         37.64         32.89        13.27 o                         
  -6 -13   2        105.33        132.90        25.97 o                         
  -5 -13   2         34.07         29.12        12.99 o                         
  -4 -13   2         34.57         31.31         8.47 o                         
  -3 -13   2         32.09         28.40         7.31 o                         
  -2 -13   2         12.87          8.44         8.19 o                         
  -1 -13   2          0.36         -2.26         7.34 o                         
   0 -13   2        123.94        153.02        15.25 o                         
   1 -13   2         63.28         54.21         9.60 o                         
   2 -13   2        232.82        256.92        20.33 o                         
   3 -13   2        536.26        592.01        26.55 o                         
   4 -13   2         94.02         89.93         9.03 o                         
   5 -13   2         84.82         89.70         8.52 o                         
   6 -13   2         79.40         64.99         8.18 o                         
   7 -13   2          0.06         -0.69         6.18 o                         
   8 -13   2         26.89         43.63         7.78 o                         
   9 -13   2         93.81        104.46        14.68 o                         
  10 -13   2         40.40         59.29        13.55 o                         
  11 -13   2        181.52        190.85        20.33 o                         
  -8 -12   2        158.31        144.19        16.66 o                         
  -7 -12   2        143.95        149.18        12.57 o                         
  -6 -12   2        100.34        100.79        11.29 o                         
  -5 -12   2         31.80         44.36        10.73 o                         
  -4 -12   2         12.86          0.00         5.99 o                         
  -3 -12   2         28.80         23.80         9.88 o                         
  -2 -12   2         69.27         65.09         7.38 o                         
  -1 -12   2          9.23         10.21         5.38 o                         
   0 -12   2          1.18          5.08         7.34 o                         
   1 -12   2         17.44         19.76         7.91 o                         
   2 -12   2        120.30        126.73         9.03 o                         
   3 -12   2         18.87         26.41         5.55 o                         
   4 -12   2        180.57        197.43        15.53 o                         
   5 -12   2        543.53        536.93        24.15 o                         
   6 -12   2          4.01          7.72         5.95 o                         
   7 -12   2          0.10         -5.59         5.59 o                         
   8 -12   2         18.16         20.05         6.39 o                         
   9 -12   2         63.87         79.57        20.05 o                         
  10 -12   2          0.53         -1.69        10.73 o                         
  11 -12   2         63.44         75.66        14.68 o                         
  -9 -11   2          0.06          1.71         9.33 o                         
  -8 -11   2         21.72         12.02         8.98 o                         
  -7 -11   2         74.78         89.64         9.56 o                         
  -6 -11   2         27.39         36.66         7.31 o                         
  -5 -11   2        380.68        350.85        17.95 o                         
  -4 -11   2         48.33         36.38         7.06 o                         
  -3 -11   2         35.04         40.59         6.35 o                         
  -2 -11   2         28.62         28.34         6.21 o                         
  -1 -11   2          4.49          1.77         4.58 o                         
   0 -11   2        626.16        623.35        48.00 o                         
   1 -11   2         60.68         55.12         6.47 o                         
   2 -11   2         74.79         72.49         6.58 o                         
   3 -11   2         87.21         86.49         6.98 o                         
   4 -11   2         85.58         80.51         6.79 o                         
   5 -11   2         17.50         11.01         4.79 o                         
   6 -11   2          6.43          3.18         4.98 o                         
   7 -11   2        190.42        174.71        10.97 o                         
   8 -11   2          0.17          1.01         5.55 o                         
   9 -11   2          0.17          5.20         5.78 o                         
  10 -11   2        155.09        185.21        17.50 o                         
  11 -11   2         31.60         30.49        11.86 o                         
  12 -11   2         11.78         10.73        12.99 o                         
 -10 -10   2          1.09         13.91         9.63 o                         
  -9 -10   2         45.08         61.06        10.13 o                         
  -8 -10   2         92.23        108.36        10.58 o                         
  -7 -10   2         36.03         47.29         7.99 o                         
  -6 -10   2        435.20        466.84        34.16 o                         
  -5 -10   2          0.01          1.98         5.93 o                         
  -4 -10   2         17.05         17.99         5.08 o                         
  -3 -10   2        187.26        185.17        10.97 o                         
  -2 -10   2         42.80         54.15         5.78 o                         
  -1 -10   2        176.75        191.21        10.38 o                         
   0 -10   2        633.10        559.96        19.44 o                         
   1 -10   2          1.53          1.34         2.90 o                         
   2 -10   2         17.46         21.14         3.32 o                         
   3 -10   2        735.29        726.52        30.94 o                         
   4 -10   2         83.49         97.19         7.06 o                         
   5 -10   2        243.75        215.70        11.18 o                         
   6 -10   2         22.13         34.48        11.58 o                         
   7 -10   2          0.04         -0.12         4.58 o                         
   8 -10   2          0.09         -1.98         5.19 o                         
   9 -10   2         75.99        106.17         8.38 o                         
  10 -10   2        110.91        102.20        12.42 o                         
  11 -10   2          9.75         12.42        10.16 o                         
  12 -10   2         30.12         37.27        11.29 o                         
  13 -10   2         18.83         29.93        12.42 o                         
 -10  -9   2          0.81          3.09         9.16 o                         
  -9  -9   2         59.82         52.82        20.05 o                         
  -8  -9   2        287.83        269.09        20.30 o                         
  -7  -9   2         13.56         18.16         6.10 o                         
  -6  -9   2        256.71        230.62        12.97 o                         
  -5  -9   2        287.95        245.86        12.97 o                         
  -4  -9   2         39.39         28.04         9.60 o                         
  -3  -9   2        117.16        118.59         7.99 o                         
  -2  -9   2         83.94         89.18         5.06 o                         
  -1  -9   2        155.93        134.29         6.18 o                         
   0  -9   2        292.20        266.90        12.14 o                         
   1  -9   2         46.07         47.90         5.08 o                         
   2  -9   2         37.31         35.79         3.32 o                         
   3  -9   2        530.67        561.55        19.55 o                         
   4  -9   2        424.13        384.22        13.91 o                         
   5  -9   2         47.71         49.09         4.98 o                         
   6  -9   2          5.77          6.72         3.78 o                         
   7  -9   2         43.26         45.60         5.59 o                         
   8  -9   2        480.10        472.11        21.36 o                         
   9  -9   2          2.35         -3.67         5.19 o                         
  10  -9   2          0.25          7.34         7.91 o                         
  11  -9   2         24.52         14.12         8.47 o                         
  12  -9   2        100.09        112.93        14.68 o                         
  13  -9   2          6.97          3.95        11.29 o                         
 -11  -8   2         25.21         21.46        14.12 o                         
 -10  -8   2          0.15         -0.71         7.96 o                         
  -9  -8   2        152.52        154.68        11.65 o                         
  -8  -8   2        480.03        459.26        21.74 o                         
  -7  -8   2          0.29         -5.19         5.38 o                         
  -6  -8   2        109.90         84.44         7.15 o                         
  -5  -8   2         64.00         67.24         6.18 o                         
  -4  -8   2          0.15          0.53         3.78 o                         
  -3  -8   2          7.11          5.33         2.73 o                         
  -2  -8   2         93.49         92.86         4.87 o                         
  -1  -8   2         44.45         43.19         4.99 o                         
   0  -8   2         45.57         59.38         5.08 o                         
   1  -8   2          0.12         -0.77         2.12 o                         
   2  -8   2        152.91        147.77         6.28 o                         
   3  -8   2       2408.21       2564.12        84.65 o                         
   4  -8   2          1.30          3.75         2.24 o                         
   5  -8   2         12.79         15.65         2.66 o                         
   6  -8   2         22.52         22.50         3.78 o                         
   7  -8   2        276.66        261.17        12.57 o                         
   8  -8   2        473.81        457.86        20.56 o                         
   9  -8   2        243.69        240.37        12.78 o                         
  10  -8   2         70.07         59.97         6.75 o                         
  11  -8   2          2.11          0.56         7.91 o                         
  12  -8   2          3.08          3.39         9.60 o                         
  13  -8   2        104.16        106.16        14.68 o                         
  14  -8   2         45.71         71.15        14.68 o                         
 -12  -7   2        111.88        123.10        18.63 o                         
 -11  -7   2         27.45         18.07        12.99 o                         
 -10  -7   2          7.12         10.35         7.38 o                         
  -9  -7   2        183.41        183.83        11.90 o                         
  -8  -7   2        174.10        161.64        10.97 o                         
  -7  -7   2         72.24         71.56         9.32 o                         
  -6  -7   2        250.87        249.33        12.57 o                         
  -5  -7   2          1.95          3.42         3.78 o                         
  -4  -7   2        416.67        380.94        13.79 o                         
  -3  -7   2         20.13         17.29         2.71 o                         
  -2  -7   2          3.39          5.43         2.24 o                         
  -1  -7   2        148.47        151.91        13.45 o                         
   0  -7   2         31.61         24.09         2.57 o                         
   1  -7   2        561.72        577.44        19.67 o                         
   2  -7   2        117.12        112.52         5.23 o                         
   3  -7   2          4.90          8.71         3.12 o                         
   4  -7   2          1.80          5.17         2.16 o                         
   5  -7   2         11.11         12.22         2.32 o                         
   6  -7   2          1.85          2.77         2.48 o                         
   7  -7   2          9.79         11.89         3.78 o                         
   8  -7   2        706.49        668.33        28.55 o                         
   9  -7   2         25.37         31.88         4.98 o                         
  10  -7   2         63.99         63.84         6.78 o                         
  11  -7   2         49.77         33.31         9.03 o                         
  12  -7   2         60.94         71.71        11.29 o                         
  13  -7   2         96.37        101.64        14.12 o                         
  14  -7   2          0.22          2.82        13.55 o                         
 -12  -6   2         28.86         49.69        14.12 o                         
 -11  -6   2          2.56         -0.56        10.73 o                         
 -10  -6   2         43.27         31.62        10.73 o                         
  -9  -6   2         33.64         24.25         6.35 o                         
  -8  -6   2          2.17         -0.42         4.74 o                         
  -7  -6   2        120.75         90.70        15.81 o                         
  -6  -6   2        284.60        276.34        13.37 o                         
  -5  -6   2         30.04         30.40         3.07 o                         
  -4  -6   2        279.67        296.10        10.85 o                         
  -3  -6   2        719.97        755.17        25.64 o                         
  -2  -6   2        145.69        144.25         5.75 o                         
  -1  -6   2         59.99         48.74         3.03 o                         
   0  -6   2          2.89          3.85         2.90 o                         
   1  -6   2        759.15        772.08        25.97 o                         
   2  -6   2        722.53        744.39        24.99 o                         
   3  -6   2        472.59        549.71        30.40 o                         
   4  -6   2        141.12        139.15         8.44 o                         
   5  -6   2          1.30          3.12         1.99 o                         
   6  -6   2          2.42         -0.53         1.83 o                         
   7  -6   2        787.38        863.59        35.73 o                         
   8  -6   2         30.42         30.09         3.59 o                         
   9  -6   2         42.56         44.67         9.32 o                         
  10  -6   2        193.28        180.71        10.38 o                         
  11  -6   2         73.80         76.23        10.16 o                         
  12  -6   2          5.37          7.34         8.47 o                         
  13  -6   2         44.86         40.09        11.29 o                         
  14  -6   2          0.00        -11.29        11.29 o                         
 -13  -5   2          3.01         15.25        14.12 o                         
 -12  -5   2         47.56         49.69        12.99 o                         
 -11  -5   2        105.49        115.76        14.68 o                         
 -10  -5   2         31.36         20.89         9.03 o                         
  -9  -5   2        683.53        674.59        29.54 o                         
  -8  -5   2       1005.17       1004.55        42.11 o                         
  -7  -5   2        117.79        117.79         7.93 o                         
  -6  -5   2        168.14        161.16         6.92 o                         
  -5  -5   2        252.91        242.96         9.22 o                         
  -4  -5   2          6.32          8.47         2.82 o                         
  -3  -5   2         83.01         83.77         6.34 o                         
  -2  -5   2        143.46        162.28         6.08 o                         
  -1  -5   2       3433.44       3622.63       118.88 o                         
   0  -5   2        104.28        101.60         4.12 o                         
   1  -5   2       1083.73       1053.77        34.99 o                         
   2  -5   2      11944.52      12601.25       505.04 o                         
   3  -5   2        565.79        595.75        20.10 o                         
   4  -5   2        165.82        173.67         6.50 o                         
   5  -5   2        758.91        833.98        27.93 o                         
   6  -5   2         13.16         11.13         2.28 o                         
   7  -5   2        264.70        259.24         9.89 o                         
   8  -5   2        476.90        459.40        16.41 o                         
   9  -5   2         28.73         18.28         3.47 o                         
  10  -5   2        573.15        555.33        24.36 o                         
  11  -5   2          1.03          7.34         7.34 o                         
  12  -5   2          0.64         10.73         7.91 o                         
  13  -5   2         21.00         19.20        11.29 o                         
  14  -5   2          9.15         20.89        12.99 o                         
 -13  -4   2         10.48         10.16        13.55 o                         
 -12  -4   2          3.26          3.39        10.73 o                         
 -11  -4   2         57.36         50.82        10.73 o                         
 -10  -4   2          3.57         -7.91         7.91 o                         
  -9  -4   2        246.39        254.64        12.94 o                         
  -8  -4   2         64.50         54.93         4.14 o                         
  -7  -4   2        897.65        884.27        29.99 o                         
  -6  -4   2        512.13        540.21        18.68 o                         
  -5  -4   2        173.43        181.29         7.04 o                         
  -4  -4   2       1212.25       1260.04        41.95 o                         
  -3  -4   2        316.74        329.93        11.52 o                         
  -2  -4   2        680.57        727.51        24.34 o                         
  -1  -4   2        178.31        166.49         6.08 o                         
   0  -4   2         81.97         82.75         4.33 o                         
   1  -4   2        545.66        617.29        20.75 o                         
   2  -4   2        702.27        691.32        23.04 o                         
   3  -4   2        841.94        902.98        30.21 o                         
   4  -4   2        912.29        969.47        32.38 o                         
   5  -4   2         45.67         42.81         2.81 o                         
   6  -4   2        671.10        712.02        24.01 o                         
   7  -4   2        148.18        134.13         9.79 o                         
   8  -4   2        102.24        104.12         5.32 o                         
   9  -4   2         96.19         90.58         5.80 o                         
  10  -4   2          0.96          0.45         3.49 o                         
  11  -4   2        270.18        246.31        13.37 o                         
  12  -4   2          0.04          5.08         9.03 o                         
  13  -4   2          7.05          5.08         8.47 o                         
  14  -4   2         26.29         34.44        12.99 o                         
 -14  -3   2        204.32        337.61        31.62 o                         
 -13  -3   2         29.67         32.19        12.99 o                         
 -12  -3   2         10.35         16.38        11.86 o                         
 -11  -3   2          0.14          2.82         9.03 o                         
 -10  -3   2          0.32          8.47         7.34 o                         
  -9  -3   2        372.58        372.33        14.00 o                         
  -8  -3   2         23.77         25.69         3.30 o                         
  -7  -3   2         40.10         36.42         3.17 o                         
  -6  -3   2          4.40         10.40         2.30 o                         
  -5  -3   2       1134.83       1232.91        41.07 o                         
  -4  -3   2         56.63         68.13         3.51 o                         
  -3  -3   2        496.41        490.55        16.63 o                         
  -2  -3   2       1039.91        991.90        32.93 o                         
  -1  -3   2          7.97          9.85         1.66 o                         
   0  -3   2      11405.35      11973.09       390.96 o                         
   1  -3   2         46.92         42.14         1.99 o                         
   2  -3   2        509.69        516.93        17.17 o                         
   3  -3   2        157.30        178.97         8.91 o                         
   4  -3   2         33.51         39.05         2.78 o                         
   5  -3   2        586.32        707.47        29.15 o                         
   6  -3   2        205.82        230.82         8.48 o                         
   7  -3   2         43.24         42.15         3.23 o                         
   8  -3   2         10.37          7.89         2.80 o                         
   9  -3   2        104.89         99.95         5.43 o                         
  10  -3   2        164.99        165.19         8.98 o                         
  11  -3   2        174.48        145.75         9.96 o                         
  12  -3   2          7.06          4.23         5.99 o                         
  13  -3   2         26.84         13.55        10.16 o                         
 -14  -2   2         20.31         31.62        14.68 o                         
 -13  -2   2         18.75         24.28        12.42 o                         
 -12  -2   2         70.91         66.63        12.42 o                         
 -11  -2   2         82.73         58.72        10.73 o                         
 -10  -2   2        163.07        154.90         9.73 o                         
  -9  -2   2        631.31        601.73        21.08 o                         
  -8  -2   2         78.31         76.35         7.22 o                         
  -7  -2   2        314.75        312.98        11.29 o                         
  -6  -2   2        134.54        137.42         6.74 o                         
  -5  -2   2        140.12        150.76         5.85 o                         
  -4  -2   2        802.33        847.51        28.14 o                         
  -3  -2   2        847.56        856.25        28.47 o                         
  -2  -2   2        545.66        576.36        19.23 o                         
  -1  -2   2          3.43          3.29         1.17 o                         
   0  -2   2       4320.57       4290.50       140.51 o                         
   1  -2   2          3.53          2.54         1.20 o                         
   2  -2   2       2679.07       2568.63        84.33 o                         
   3  -2   2        375.65        372.81        12.71 o                         
   4  -2   2        193.19        207.33         7.50 o                         
   5  -2   2        182.58        173.61        11.11 o                         
   6  -2   2        296.64        339.90        12.06 o                         
   7  -2   2         66.68         76.14         4.21 o                         
   8  -2   2        422.41        435.60        15.54 o                         
   9  -2   2        282.67        254.48        11.89 o                         
  10  -2   2       1103.42       1020.56        34.88 o                         
  11  -2   2         18.04          8.61         4.15 o                         
  12  -2   2         25.75         39.06         8.47 o                         
  13  -2   2         41.58         48.56        11.86 o                         
 -14  -1   2         58.86         83.57        15.81 o                         
 -13  -1   2         69.15        108.41        14.68 o                         
 -12  -1   2         22.54         16.94         9.60 o                         
 -11  -1   2         23.25         13.29         8.19 o                         
 -10  -1   2          4.12         -1.18         4.48 o                         
  -9  -1   2        127.12        104.66         7.15 o                         
  -8  -1   2        264.59        251.62         9.66 o                         
  -7  -1   2        219.21        198.33         7.70 o                         
  -6  -1   2          3.91          3.97         1.96 o                         
  -5  -1   2       1036.37       1214.04        40.32 o                         
  -4  -1   2        975.86       1041.52        34.55 o                         
  -3  -1   2         86.19         85.73         3.47 o                         
  -2  -1   2       4845.92       5031.68       201.79 o                         
  -1  -1   2        189.55        161.21         5.54 o                         
   0  -1   2        471.70        474.65        15.65 o                         
   1  -1   2       3305.30       3410.14       111.60 o                         
   2  -1   2        582.15        528.63        17.60 o                         
   3  -1   2        254.04        263.94         9.13 o                         
   4  -1   2          1.79          3.76         1.63 o                         
   5  -1   2        310.99        303.44        12.98 o                         
   6  -1   2        370.82        379.62        13.37 o                         
   7  -1   2        276.13        258.28        10.04 o                         
   8  -1   2         12.86         12.54         2.90 o                         
   9  -1   2          7.67          9.23         3.32 o                         
  10  -1   2        462.72        413.94        15.32 o                         
  11  -1   2         22.68         27.44         4.49 o                         
  12  -1   2         33.85         37.27        10.16 o                         
  13  -1   2          2.76          0.00        10.73 o                         
  14  -1   2         63.55         99.94        16.38 o                         
 -15   0   2          6.56         18.07        14.12 o                         
 -14   0   2         51.76         35.57        12.42 o                         
 -13   0   2        116.99        107.85        14.12 o                         
 -12   0   2         32.97         38.41         6.79 o                         
 -11   0   2        210.22        222.05        15.81 o                         
 -10   0   2        151.99        140.85         8.98 o                         
  -9   0   2         55.54         46.61         7.91 o                         
  -8   0   2         42.01         40.01         3.30 o                         
  -7   0   2        424.12        413.56        14.34 o                         
  -6   0   2       8081.57       9311.63       305.00 o                         
  -5   0   2        458.13        457.59        15.64 o                         
  -4   0   2         98.65         99.15         3.88 o                         
  -3   0   2       2459.78       2401.81        78.78 o                         
  -2   0   2         30.91         30.01         1.75 o                         
  -1   0   2       5098.02       5421.52       177.31 o                         
   0   0   2       1684.60       1685.96        55.42 o                         
   1   0   2        464.69        470.49        15.65 o                         
   2   0   2        156.07        163.85         7.21 o                         
   3   0   2        112.52        112.89         4.45 o                         
   4   0   2         30.16         30.50         2.16 o                         
   5   0   2        750.66        902.38        30.21 o                         
   6   0   2        366.84        394.17        13.91 o                         
   7   0   2        127.84        148.21        11.11 o                         
   8   0   2          4.56          2.69         2.84 o                         
   9   0   2        102.11         92.66         5.62 o                         
  10   0   2        438.87        387.62        18.16 o                         
  11   0   2          3.24          4.19         6.10 o                         
  12   0   2          9.79          8.47        10.16 o                         
  13   0   2         17.54         33.31        13.55 o                         
  14   0   2          0.17          3.39        13.55 o                         
 -15   1   2        131.01        146.81        20.89 o                         
 -14   1   2          1.49          9.03        11.29 o                         
 -13   1   2         31.18         28.28         7.78 o                         
 -12   1   2         61.05         75.06         7.78 o                         
 -11   1   2        208.61        218.32        11.98 o                         
 -10   1   2         67.51         66.56         6.18 o                         
  -9   1   2          0.04          0.68         3.78 o                         
  -8   1   2         23.04         17.28         2.52 o                         
  -7   1   2        385.81        394.03        13.85 o                         
  -6   1   2          4.93          8.71         1.70 o                         
  -5   1   2          5.59          6.51         1.80 o                         
  -4   1   2       3516.08       3567.58       117.04 o                         
  -3   1   2       1346.53       1296.66        42.27 o                         
  -2   1   2       2638.88       2634.51        86.28 o                         
  -1   1   2       2012.10       1995.91        65.53 o                         
   0   1   2         59.47         84.83         5.62 o                         
   1   1   2       5287.48       5523.51       180.68 o                         
   2   1   2       1729.52       1768.52        58.25 o                         
   3   1   2         29.73         35.31         5.53 o                         
   4   1   2        152.73        154.53         5.85 o                         
   5   1   2        622.64        702.68        23.69 o                         
   6   1   2          1.60          4.21         2.05 o                         
   7   1   2         38.16         35.58         3.33 o                         
   8   1   2        129.82        100.41         7.30 o                         
   9   1   2        700.79        688.54        51.95 o                         
  10   1   2        103.02         98.82         8.36 o                         
  11   1   2         14.79         32.76         6.79 o                         
  12   1   2        298.52        342.13        25.97 o                         
  13   1   2        102.02        134.95        17.50 o                         
  14   1   2          0.08        -10.16        16.38 o                         
 -15   2   2          4.94          3.95        13.55 o                         
 -14   2   2          0.31          0.85         7.59 o                         
 -13   2   2          1.04         -2.02         6.18 o                         
 -12   2   2          2.78          1.41         5.59 o                         
 -11   2   2        126.69        141.14         9.38 o                         
 -10   2   2          2.23         -3.50         8.19 o                         
  -9   2   2         12.05         14.73         4.18 o                         
  -8   2   2        525.07        522.38        18.13 o                         
  -7   2   2         76.01         68.14         4.08 o                         
  -6   2   2       2039.24       2295.47        75.74 o                         
  -5   2   2        860.13        880.45        29.44 o                         
  -4   2   2         21.07         19.50         1.80 o                         
  -3   2   2         46.56         44.66         2.81 o                         
  -2   2   2       1795.00       1714.93        56.40 o                         
  -1   2   2        161.29        147.38         5.32 o                         
   0   2   2       6678.79       6981.87       228.39 o                         
   1   2   2        445.56        479.19        16.07 o                         
   2   2   2         27.34         27.99         1.45 o                         
   3   2   2        663.73        732.50        24.55 o                         
   4   2   2         83.40         89.78         6.52 o                         
   5   2   2         14.46         12.09         1.99 o                         
   6   2   2        766.30        770.87        26.18 o                         
   7   2   2        160.94        159.42         6.70 o                         
   8   2   2          2.91          3.47         3.93 o                         
   9   2   2        133.67        124.03        12.70 o                         
  10   2   2         35.09         28.37         6.10 o                         
  11   2   2         37.06         34.72         7.72 o                         
  12   2   2        110.88        154.15        17.50 o                         
  13   2   2         14.89         27.10        14.12 o                         
 -15   3   2         22.31         35.37        10.18 o                         
 -14   3   2         31.09         23.03         8.18 o                         
 -13   3   2         59.34         60.96        13.27 o                         
 -12   3   2          2.31          0.85         5.59 o                         
 -11   3   2        383.22        372.54        17.76 o                         
 -10   3   2        955.04        966.68        40.73 o                         
  -9   3   2         69.61         66.97         5.99 o                         
  -8   3   2          0.49          0.53         2.39 o                         
  -7   3   2       1354.19       1417.29        47.27 o                         
  -6   3   2        175.06        183.99         8.76 o                         
  -5   3   2         36.66         36.13         2.30 o                         
  -4   3   2          0.00          1.90         1.29 o                         
  -3   3   2        387.69        374.95        12.82 o                         
  -2   3   2        180.40        172.01         6.30 o                         
  -1   3   2        136.62        161.10         5.75 o                         
   0   3   2          0.05          0.27         1.00 o                         
   1   3   2        133.71        137.52         5.25 o                         
   2   3   2        531.76        539.19        22.36 o                         
   3   3   2         59.16         49.56         3.78 o                         
   4   3   2         10.22          6.22         1.45 o                         
   5   3   2         26.04         22.46         2.82 o                         
   6   3   2        121.41        136.29         7.78 o                         
   7   3   2        215.15        230.60        11.77 o                         
   8   3   2         11.77          7.98         4.48 o                         
   9   3   2         46.46         39.64         7.62 o                         
  10   3   2         35.28         33.11         6.35 o                         
  11   3   2         74.90         61.71         9.03 o                         
  12   3   2         18.37         14.68        13.55 o                         
 -15   4   2         22.49         40.96        10.36 o                         
 -14   4   2         33.50         38.40        16.66 o                         
 -13   4   2         12.62          7.72         7.15 o                         
 -12   4   2        108.60        107.29        24.56 o                         
 -11   4   2          7.87          8.53         5.93 o                         
 -10   4   2         75.60         71.71         6.98 o                         
  -9   4   2        707.51        661.61        28.35 o                         
  -8   4   2         68.88         60.81        11.01 o                         
  -7   4   2          0.98          3.33         2.12 o                         
  -6   4   2        563.26        595.36        20.31 o                         
  -5   4   2        452.94        423.82        14.66 o                         
  -4   4   2        262.85        218.46         8.04 o                         
  -3   4   2          1.37          0.00         1.39 o                         
  -2   4   2       1368.21       1376.68        45.42 o                         
  -1   4   2         39.52         44.49         2.48 o                         
   0   4   2         23.54         22.05         4.53 o                         
   1   4   2        184.15        183.64         6.70 o                         
   2   4   2         35.38         33.88         3.38 o                         
   3   4   2         87.61         91.34         5.59 o                         
   4   4   2        147.32        161.26         8.38 o                         
   5   4   2        120.76        124.53         7.38 o                         
   6   4   2        240.85        232.30        11.77 o                         
   7   4   2          2.50          4.44         4.18 o                         
   8   4   2        258.74        256.63        13.37 o                         
   9   4   2         39.65         35.84         6.58 o                         
  10   4   2         62.58         81.19         8.76 o                         
  11   4   2         10.51         10.16         7.59 o                         
  12   4   2        372.75        432.47        32.75 o                         
  13   4   2          2.84        -10.16        16.94 o                         
 -15   5   2         52.04         44.61        14.12 o                         
 -14   5   2         64.90         67.19        12.70 o                         
 -13   5   2          5.03         -0.56         6.58 o                         
 -12   5   2         36.32         33.86         6.58 o                         
 -11   5   2          1.56          0.21         5.78 o                         
 -10   5   2          8.67         13.27         4.79 o                         
  -9   5   2        154.22        159.29         9.38 o                         
  -8   5   2        181.68        160.53        12.70 o                         
  -7   5   2        964.73        995.84        33.58 o                         
  -6   5   2         50.04         47.58         3.50 o                         
  -5   5   2       2105.08       2169.88        71.61 o                         
  -4   5   2        187.74        214.00        14.64 o                         
  -3   5   2       3692.64       3984.62       130.84 o                         
  -2   5   2       1516.33       1417.73        46.94 o                         
  -1   5   2         10.04          4.44         1.56 o                         
   0   5   2        123.39        126.53         4.97 o                         
   1   5   2        344.01        368.04        14.39 o                         
   2   5   2       1135.54       1162.53        47.71 o                         
   3   5   2       1244.05       1252.45        80.75 o                         
   4   5   2         19.81         12.36         3.38 o                         
   5   5   2        311.24        344.30        23.72 o                         
   6   5   2        131.83        122.55        12.42 o                         
   7   5   2          2.98          1.87         4.58 o                         
   8   5   2        189.25        184.13        11.16 o                         
   9   5   2        248.66        239.57        39.24 o                         
  10   5   2         89.76         87.08         9.48 o                         
  11   5   2         51.74         61.40         9.49 o                         
  12   5   2         18.34         28.12        10.36 o                         
 -15   6   2          1.82         -7.91        13.55 o                         
 -14   6   2         63.72         72.84        14.68 o                         
 -13   6   2        125.25        154.40        11.77 o                         
 -12   6   2         16.34         19.01         6.58 o                         
 -11   6   2        517.28        569.42        25.55 o                         
 -10   6   2        458.09        435.02        20.16 o                         
  -9   6   2          2.01          7.91         4.39 o                         
  -8   6   2        246.88        252.53        12.38 o                         
  -7   6   2        116.53        121.35        11.17 o                         
  -6   6   2        125.39        110.51         5.42 o                         
  -5   6   2         10.18         23.58         5.96 o                         
  -4   6   2        385.05        388.43        13.58 o                         
  -3   6   2        838.28        822.48        27.71 o                         
  -2   6   2        372.62        362.55        12.60 o                         
  -1   6   2        686.58        734.62        24.67 o                         
   0   6   2       1035.75       1105.10        36.84 o                         
   1   6   2        867.66        915.43        30.53 o                         
   2   6   2        448.14        457.16        19.96 o                         
   3   6   2        215.66        223.92        25.13 o                         
   4   6   2        163.92        169.11         9.16 o                         
   5   6   2        125.56        138.06        24.56 o                         
   6   6   2          7.68         14.99         4.74 o                         
   7   6   2        312.33        320.30        19.20 o                         
   8   6   2        250.69        240.05        13.56 o                         
   9   6   2          0.14         -6.35         6.35 o                         
  10   6   2          4.78         -4.40         7.38 o                         
  11   6   2          9.35         28.02         9.08 o                         
  12   6   2         42.77         60.42        15.25 o                         
 -14   7   2         24.69         21.46        13.55 o                         
 -13   7   2        206.51        154.72        16.94 o                         
 -12   7   2         92.08         82.60        13.27 o                         
 -11   7   2         30.07         35.54         6.58 o                         
 -10   7   2          0.02         -4.79         4.79 o                         
  -9   7   2        482.33        511.90        27.67 o                         
  -8   7   2       1185.73       1278.09        53.10 o                         
  -7   7   2          4.58          2.82         2.90 o                         
  -6   7   2          3.36          3.34         2.66 o                         
  -5   7   2        584.85        635.34        21.84 o                         
  -4   7   2        233.48        241.66         9.02 o                         
  -3   7   2        380.80        354.63        12.71 o                         
  -2   7   2        223.24        220.07         8.36 o                         
  -1   7   2         34.73         32.37         5.37 o                         
   0   7   2        250.14        257.52         9.55 o                         
   1   7   2         18.35          7.69         6.21 o                         
   2   7   2        137.69        157.26         8.38 o                         
   3   7   2          1.31          2.82         3.59 o                         
   4   7   2         20.24         15.46         5.65 o                         
   5   7   2        217.73        194.12        10.97 o                         
   6   7   2          0.72         -1.48         4.74 o                         
   7   7   2          7.67          9.60         8.47 o                         
   8   7   2          6.42         14.12         6.35 o                         
   9   7   2         78.10        100.06         9.56 o                         
  10   7   2         13.22          8.55         7.87 o                         
  11   7   2         13.52         14.06         9.63 o                         
 -14   8   2          0.00          1.13        12.99 o                         
 -13   8   2        152.91        166.57        18.07 o                         
 -12   8   2          2.59         -1.69        10.16 o                         
 -11   8   2          1.68          3.30         6.18 o                         
 -10   8   2         41.48         45.72         6.98 o                         
  -9   8   2         18.00         17.22         5.59 o                         
  -8   8   2        254.72        249.13        12.99 o                         
  -7   8   2        110.38        115.95         8.43 o                         
  -6   8   2        141.16        134.20         6.70 o                         
  -5   8   2        253.03        242.03         9.45 o                         
  -4   8   2        659.51        732.07        25.10 o                         
  -3   8   2        972.71        958.94        32.38 o                         
  -2   8   2        119.36        115.04         5.52 o                         
  -1   8   2         38.79         27.72         4.27 o                         
   0   8   2         34.65         30.53         3.99 o                         
   1   8   2         28.32         36.53         4.39 o                         
   2   8   2        128.28        124.31        23.72 o                         
   3   8   2         20.81         18.39         9.88 o                         
   4   8   2        219.06        211.77        11.58 o                         
   5   8   2          0.71          0.09         4.74 o                         
   6   8   2        175.09        182.49        11.56 o                         
   7   8   2         29.35         17.81         8.19 o                         
   8   8   2         47.61         46.53         7.78 o                         
   9   8   2          6.34          7.64         7.96 o                         
  10   8   2        231.88        253.53        17.11 o                         
 -13   9   2          3.91         -4.52        12.42 o                         
 -12   9   2          5.45         20.89        11.29 o                         
 -11   9   2         56.24         63.81        12.42 o                         
 -10   9   2          8.52          5.74         7.77 o                         
  -9   9   2        171.65        185.72        11.77 o                         
  -8   9   2        350.16        368.05        17.37 o                         
  -7   9   2        200.46        194.71         9.02 o                         
  -6   9   2         35.85         31.71         3.96 o                         
  -5   9   2          0.05         -0.58         3.03 o                         
  -4   9   2         84.95         81.27         6.26 o                         
  -3   9   2        144.50        124.13        12.70 o                         
  -2   9   2        207.06        208.77         9.81 o                         
  -1   9   2         49.18         46.84         4.98 o                         
   0   9   2          0.91          2.06         4.80 o                         
   1   9   2        414.93        400.96        18.37 o                         
   2   9   2        161.39        134.43        14.40 o                         
   3   9   2        210.40        212.97        13.27 o                         
   4   9   2        261.49        245.76        15.53 o                         
   5   9   2          4.55          1.44         5.29 o                         
   6   9   2        233.46        260.68        14.71 o                         
   7   9   2         31.40         27.41         8.75 o                         
   8   9   2         27.15         18.38        16.66 o                         
   9   9   2          1.11         -1.61         9.07 o                         
  10   9   2          1.84         11.29        13.55 o                         
 -13  10   2        149.51        147.94        19.20 o                         
 -12  10   2        253.81        307.68        27.10 o                         
 -11  10   2        123.08        131.00        15.81 o                         
 -10  10   2         17.78         32.75        10.16 o                         
  -9  10   2        273.39        234.33        19.20 o                         
  -8  10   2         10.37         14.54         5.78 o                         
  -7  10   2        134.98        128.00         9.18 o                         
  -6  10   2         17.04         14.38         4.07 o                         
  -5  10   2        277.30        276.09        13.81 o                         
  -4  10   2         23.16         16.88         3.77 o                         
  -3  10   2        466.40        405.90        14.89 o                         
  -2  10   2         58.55         60.20        12.99 o                         
  -1  10   2       1357.94       1368.87        56.70 o                         
   0  10   2         15.02         13.20         4.74 o                         
   1  10   2         10.53         11.98         4.58 o                         
   2  10   2          6.80          5.36         4.79 o                         
   3  10   2         26.86         16.09         5.59 o                         
   4  10   2        177.92        154.53        10.58 o                         
   5  10   2        412.60        472.17        22.35 o                         
   6  10   2         19.07         13.25        14.40 o                         
   7  10   2         48.66         45.59         9.60 o                         
   8  10   2         43.11         60.55        14.96 o                         
   9  10   2          0.60         -6.78        12.99 o                         
 -12  11   2         13.72         10.73        12.99 o                         
 -11  11   2          2.92          6.78        11.86 o                         
 -10  11   2          2.98         -3.95        10.16 o                         
  -9  11   2          1.05         -2.82         9.03 o                         
  -8  11   2         50.17         41.78         9.03 o                         
  -7  11   2        173.71        200.85        12.30 o                         
  -6  11   2          0.81          0.20         4.14 o                         
  -5  11   2         44.86         49.52         4.95 o                         
  -4  11   2       1157.14       1174.33        39.88 o                         
  -3  11   2         65.29         81.28         7.38 o                         
  -2  11   2          4.98          4.52         4.79 o                         
  -1  11   2        205.69        211.03        11.96 o                         
   0  11   2        176.40        177.09        11.16 o                         
   1  11   2         49.99         41.38         5.99 o                         
   2  11   2          3.24         -1.82         5.36 o                         
   3  11   2          0.01         -1.61         5.65 o                         
   4  11   2        268.32        249.17        14.36 o                         
   5  11   2         36.50         51.73         8.52 o                         
   6  11   2          0.47         -4.13         7.55 o                         
   7  11   2         39.07         31.30         9.56 o                         
   8  11   2         25.89         12.42        15.25 o                         
 -11  12   2          8.06          4.52        11.86 o                         
 -10  12   2         34.48         33.31        11.86 o                         
  -9  12   2         28.94         42.91        12.42 o                         
  -8  12   2         12.07          8.47         8.47 o                         
  -7  12   2         83.00         68.32        10.73 o                         
  -6  12   2        110.72        123.96         9.38 o                         
  -5  12   2          1.75          2.60         4.43 o                         
  -4  12   2         19.52         25.41         6.18 o                         
  -3  12   2         15.88         12.50         5.78 o                         
  -2  12   2         59.98         66.55         7.19 o                         
  -1  12   2        202.40        201.30        12.17 o                         
   0  12   2          3.67          3.12         5.95 o                         
   1  12   2        298.55        273.27        21.43 o                         
   2  12   2          0.12         -0.62         6.18 o                         
   3  12   2        143.27        133.44        10.76 o                         
   4  12   2          3.47          2.30         7.46 o                         
   5  12   2        125.65        129.97        13.55 o                         
   6  12   2        108.70        118.45        14.68 o                         
 -11  13   2          2.97         -7.34        13.55 o                         
 -10  13   2         43.92         46.30        14.12 o                         
  -9  13   2          5.10          6.78        11.29 o                         
  -8  13   2          5.99          1.13         9.60 o                         
  -7  13   2         63.19         47.43        10.73 o                         
  -5  13   2          7.63         13.55         8.47 o                         
  -4  13   2          0.99          1.81         6.58 o                         
  -3  13   2          0.01          6.56         6.10 o                         
  -2  13   2         55.01         39.78         7.78 o                         
  -1  13   2          1.91          6.27         6.18 o                         
   0  13   2         10.97          9.77         6.75 o                         
   1  13   2         14.48          4.35         6.58 o                         
   2  13   2         71.18         83.63         9.38 o                         
   3  13   2         30.80         28.84         9.03 o                         
   4  13   2          1.81         -3.97         8.54 o                         
   5  13   2          3.82          4.22         9.16 o                         
  -9  14   2         19.31         27.67        13.55 o                         
  -8  14   2          0.26          2.82        11.86 o                         
  -5  14   2         69.00         74.54        12.99 o                         
  -4  14   2         23.91         23.72        10.16 o                         
  -3  14   2         52.03         25.41        10.16 o                         
  -2  14   2          4.78          5.37         7.31 o                         
  -1  14   2         46.19         49.31         7.99 o                         
   0  14   2        142.36        162.26        12.36 o                         
   1  14   2         16.59         17.40         8.68 o                         
   2  14   2          3.18         -0.96         7.96 o                         
   3  14   2         42.09         67.00        11.86 o                         
  -5  15   2         53.78         39.53        12.42 o                         
  -4  15   2        100.98        110.11        15.25 o                         
  -3  15   2         97.34         73.97        13.55 o                         
  -2  15   2          0.17         -3.95        11.29 o                         
  -1  15   2          1.78          9.60        12.99 o                         
   0  15   2         82.01        107.57        11.18 o                         
   1  15   2         11.26         21.46        13.55 o                         
   0 -16   3          7.59         17.50        12.99 o                         
   1 -16   3          0.02         -6.21        11.86 o                         
   2 -16   3          7.65          5.08        12.42 o                         
   3 -16   3         17.95         23.72        12.99 o                         
   4 -16   3        121.86        134.95        17.50 o                         
   5 -16   3          0.18          6.21        12.42 o                         
   6 -16   3         15.54         18.63        15.25 o                         
  -3 -15   3         65.17         81.88        14.68 o                         
  -2 -15   3         38.05         38.40        15.25 o                         
  -1 -15   3         20.43         24.28        12.42 o                         
   0 -15   3          0.02          0.00        10.73 o                         
   1 -15   3         19.76         19.20        11.29 o                         
   2 -15   3          0.14          4.52        10.16 o                         
   3 -15   3         10.99          9.60        10.73 o                         
   4 -15   3          2.88         -1.69        10.16 o                         
   5 -15   3          1.21         -0.62         8.18 o                         
   6 -15   3         54.94         46.69         9.33 o                         
   7 -15   3          2.36          1.41         8.38 o                         
   8 -15   3         16.90         23.22         9.96 o                         
  -5 -14   3         14.07          8.47        12.42 o                         
  -4 -14   3         15.11         14.12        11.86 o                         
  -3 -14   3         65.91         75.66        13.55 o                         
  -2 -14   3         20.83         10.16         9.60 o                         
  -1 -14   3        144.18        185.77        18.07 o                         
   0 -14   3         71.46         62.11        11.86 o                         
   1 -14   3         84.64        118.58        14.68 o                         
   2 -14   3          0.01         -7.91         8.47 o                         
   3 -14   3         28.08         14.12         9.60 o                         
   4 -14   3          0.10          3.78         6.35 o                         
   5 -14   3         24.69         21.59         6.91 o                         
   6 -14   3         12.24          5.87         7.15 o                         
   7 -14   3         86.78         80.57        22.59 o                         
   8 -14   3          1.32          0.63         8.18 o                         
   9 -14   3          0.01         11.29        11.86 o                         
  10 -14   3          4.88         -3.95        12.99 o                         
  -7 -13   3          5.32         16.48        10.44 o                         
  -6 -13   3         29.76         27.39         9.18 o                         
  -5 -13   3        255.57        283.85        17.15 o                         
  -4 -13   3         17.30         14.03         7.55 o                         
  -3 -13   3          0.11         -9.03         9.03 o                         
  -2 -13   3          7.72          5.65         8.47 o                         
  -1 -13   3         24.72         26.54         8.47 o                         
   0 -13   3        147.98        170.53        15.81 o                         
   1 -13   3        191.76        233.77        19.20 o                         
   2 -13   3         33.35         34.15         6.18 o                         
   3 -13   3          3.93          7.94         5.70 o                         
   4 -13   3          1.06         -5.38         5.38 o                         
   5 -13   3          0.99          3.46         6.35 o                         
   6 -13   3         36.47         41.21        12.42 o                         
   7 -13   3          0.99         -1.41         9.32 o                         
   8 -13   3         12.26          7.49         7.31 o                         
   9 -13   3         78.66         75.36         9.16 o                         
  10 -13   3         27.55         19.20        12.42 o                         
  -8 -12   3          0.82         -1.65         9.63 o                         
  -7 -12   3        112.89        110.48        11.58 o                         
  -6 -12   3        141.82        162.05        40.09 o                         
  -5 -12   3         21.13         14.44         7.31 o                         
  -4 -12   3        158.89        150.05        10.97 o                         
  -3 -12   3          9.65          9.60         5.83 o                         
  -2 -12   3        168.93        153.08        18.92 o                         
  -1 -12   3          0.73         -1.69         7.34 o                         
   0 -12   3        361.69        324.06        23.15 o                         
   1 -12   3        118.18        130.86         8.92 o                         
   2 -12   3         94.63         98.45         7.55 o                         
   3 -12   3         24.06         19.83         5.38 o                         
   4 -12   3         82.54         85.65        11.86 o                         
   5 -12   3        159.53        182.95        11.18 o                         
   6 -12   3         86.37         95.79        10.45 o                         
   7 -12   3          0.44          3.58         5.95 o                         
   8 -12   3         17.12         28.18         6.98 o                         
   9 -12   3         42.68         48.94         8.18 o                         
  10 -12   3         19.64         33.31        11.29 o                         
  11 -12   3         15.61         22.02        12.42 o                         
  -9 -11   3          0.44          1.93         9.08 o                         
  -8 -11   3         11.58         11.78         8.12 o                         
  -7 -11   3          7.12         11.48         7.31 o                         
  -6 -11   3         33.43         37.20         7.38 o                         
  -5 -11   3          4.34          6.40         5.95 o                         
  -4 -11   3        130.52        152.07        19.48 o                         
  -3 -11   3        232.58        225.46        12.57 o                         
  -2 -11   3          9.45         10.64         5.14 o                         
  -1 -11   3        106.67         99.16        16.66 o                         
   0 -11   3        340.82        327.19        17.22 o                         
   1 -11   3         20.31         32.26         5.36 o                         
   2 -11   3        127.55        117.51        10.45 o                         
   3 -11   3         14.49         18.35         4.79 o                         
   4 -11   3          7.95          8.47         4.79 o                         
   5 -11   3         15.42          5.93         4.79 o                         
   6 -11   3         19.32         19.68         5.38 o                         
   7 -11   3        188.09        164.08        10.38 o                         
   8 -11   3         43.50         53.74         7.06 o                         
   9 -11   3          2.83         -0.28         5.59 o                         
  10 -11   3         39.72         48.00        11.29 o                         
  11 -11   3        108.36         99.38        14.68 o                         
  12 -11   3          3.40          7.34        11.86 o                         
 -10 -10   3        102.29        113.50        19.76 o                         
  -9 -10   3          0.00         -0.45         8.58 o                         
  -8 -10   3          3.69          1.32         7.05 o                         
  -7 -10   3         47.86         41.85         7.59 o                         
  -6 -10   3        347.19        347.97        17.74 o                         
  -5 -10   3         12.43          6.78         6.78 o                         
  -4 -10   3         66.02         70.92         6.98 o                         
  -3 -10   3         89.99         76.28         6.35 o                         
  -2 -10   3        151.46        141.86         8.78 o                         
  -1 -10   3         57.51         44.77         4.10 o                         
   0 -10   3       2199.57       2275.79        75.20 o                         
   1 -10   3        112.41        118.42         6.04 o                         
   2 -10   3        654.51        694.53        36.99 o                         
   3 -10   3        276.29        261.16        12.97 o                         
   4 -10   3         10.89          4.80         3.99 o                         
   5 -10   3        236.04        196.51        12.14 o                         
   6 -10   3          0.01         -0.66         4.58 o                         
   7 -10   3         45.74         44.17        12.42 o                         
   8 -10   3         43.46         45.72        11.29 o                         
   9 -10   3        104.67        115.33         8.98 o                         
  10 -10   3         10.08          4.91         5.78 o                         
  11 -10   3         14.81          7.91        10.16 o                         
  12 -10   3         94.42         90.35        14.68 o                         
  13 -10   3          2.10         -3.39        12.42 o                         
 -11  -9   3          0.00          2.82        16.94 o                         
 -10  -9   3          4.35         11.29        12.99 o                         
  -9  -9   3         11.56         20.77         7.46 o                         
  -8  -9   3         40.76         37.05         7.31 o                         
  -7  -9   3        360.10        349.01        25.41 o                         
  -6  -9   3         39.18         32.86         6.18 o                         
  -5  -9   3         11.82         10.73         5.19 o                         
  -4  -9   3        215.75        186.17        20.05 o                         
  -3  -9   3        106.36        103.55         7.38 o                         
  -2  -9   3          1.88          3.66         2.81 o                         
  -1  -9   3        290.19        275.08        10.42 o                         
   0  -9   3         32.27         27.08         3.11 o                         
   1  -9   3         81.05         88.01         5.97 o                         
   2  -9   3       1061.32       1075.77        36.18 o                         
   3  -9   3        156.12        131.11        16.38 o                         
   4  -9   3        136.70        147.38         8.38 o                         
   5  -9   3         43.87         51.21        15.25 o                         
   6  -9   3         33.31         31.92         5.93 o                         
   7  -9   3         81.75         91.46         8.19 o                         
   8  -9   3        970.74        943.75        39.93 o                         
   9  -9   3        207.37        178.72        11.18 o                         
  10  -9   3          2.16          2.22         5.55 o                         
  11  -9   3        477.14        477.65        32.19 o                         
  12  -9   3          0.67         -8.47         9.60 o                         
  13  -9   3          8.63         12.42        11.86 o                         
 -11  -8   3         35.05         63.81        15.25 o                         
 -10  -8   3         22.51         20.89        11.86 o                         
  -9  -8   3         26.53         23.53         7.05 o                         
  -8  -8   3        628.80        651.54        29.34 o                         
  -7  -8   3        138.99        135.53         9.33 o                         
  -6  -8   3         36.00         32.99         5.55 o                         
  -5  -8   3        139.49        134.23         8.58 o                         
  -4  -8   3        161.75        161.20         7.35 o                         
  -3  -8   3        103.50         99.43         5.20 o                         
  -2  -8   3          3.19          2.91         2.45 o                         
  -1  -8   3        124.26        124.86         7.17 o                         
   0  -8   3        109.09        103.23         6.15 o                         
   1  -8   3         15.54         19.78         2.57 o                         
   2  -8   3        230.22        251.78         9.34 o                         
   3  -8   3        745.15        767.84        26.08 o                         
   4  -8   3         33.91         37.34         4.39 o                         
   5  -8   3         53.16         56.70        13.27 o                         
   6  -8   3        119.08        106.63        10.73 o                         
   7  -8   3        199.47        163.85         9.18 o                         
   8  -8   3         11.84          7.34         6.78 o                         
   9  -8   3          4.67          9.97         4.48 o                         
  10  -8   3        197.56        225.45        14.96 o                         
  11  -8   3          4.83          6.78         8.47 o                         
  12  -8   3          3.04         -8.47         9.60 o                         
  13  -8   3        149.53        145.12        16.94 o                         
  14  -8   3          6.76          4.52        12.99 o                         
 -12  -7   3         33.87         33.88        14.12 o                         
 -11  -7   3          1.72         20.89        14.12 o                         
 -10  -7   3         12.03         25.97        11.29 o                         
  -9  -7   3          6.08          5.52         6.18 o                         
  -8  -7   3        138.89        139.25         9.73 o                         
  -7  -7   3         42.37         37.51         5.55 o                         
  -6  -7   3        256.74        235.42        12.17 o                         
  -5  -7   3          0.23          2.11         2.63 o                         
  -4  -7   3        194.14        190.10         8.47 o                         
  -3  -7   3          4.32          5.36         2.48 o                         
  -2  -7   3         13.98         18.38         3.00 o                         
  -1  -7   3        213.85        197.05         7.60 o                         
   0  -7   3       1194.22       1261.11        51.31 o                         
   1  -7   3         98.46        121.26         6.16 o                         
   2  -7   3        274.26        273.68         9.87 o                         
   3  -7   3         31.44         24.18         4.50 o                         
   4  -7   3         11.13          9.79         2.75 o                         
   5  -7   3         21.23         25.50         6.78 o                         
   6  -7   3          8.93         15.04         5.08 o                         
   7  -7   3         52.26         51.25         4.98 o                         
   8  -7   3       1039.11       1079.32        44.92 o                         
   9  -7   3        123.65        143.69         8.98 o                         
  10  -7   3         59.77         47.54         5.95 o                         
  11  -7   3         19.92         14.68         9.03 o                         
  12  -7   3         38.85         67.19        12.42 o                         
  13  -7   3          0.01          3.95        10.73 o                         
  14  -7   3         32.78         19.20        12.99 o                         
 -12  -6   3         43.58         45.74        14.12 o                         
 -11  -6   3         16.82         21.46        11.29 o                         
 -10  -6   3         23.40         29.93        10.73 o                         
  -9  -6   3          2.43          7.07         5.78 o                         
  -8  -6   3        381.22        358.81        17.22 o                         
  -7  -6   3        175.22        175.16        10.18 o                         
  -6  -6   3          1.48          3.42         2.63 o                         
  -5  -6   3         10.98          8.81         2.63 o                         
  -4  -6   3         47.21         46.12         3.36 o                         
  -3  -6   3         96.24        103.02         5.92 o                         
  -2  -6   3       1218.88       1298.67        43.25 o                         
  -1  -6   3          0.76         -1.23         1.72 o                         
   0  -6   3        307.21        327.60        11.62 o                         
   1  -6   3       2088.22       2308.06        75.85 o                         
   2  -6   3        658.62        752.84        25.21 o                         
   3  -6   3         34.69         45.27         7.34 o                         
   4  -6   3          8.78         14.35         3.01 o                         
   5  -6   3         59.12         58.75         4.26 o                         
   6  -6   3         19.51         13.14         2.39 o                         
   7  -6   3       2078.75       2085.71        84.85 o                         
   8  -6   3       1926.07       1869.62        76.46 o                         
   9  -6   3         24.22         11.91         4.58 o                         
  10  -6   3        321.78        326.68        15.77 o                         
  11  -6   3         76.57         79.12         7.15 o                         
  12  -6   3          2.83          4.52         8.47 o                         
  13  -6   3         29.17         45.17        12.99 o                         
  14  -6   3         11.11         12.42        12.42 o                         
 -13  -5   3         55.28        132.13        19.20 o                         
 -12  -5   3          0.82         14.68        11.86 o                         
 -11  -5   3         83.39         62.11        12.42 o                         
 -10  -5   3         34.97         49.13        10.73 o                         
  -9  -5   3        843.06        816.94        35.13 o                         
  -8  -5   3       3321.47       3467.33       140.54 o                         
  -7  -5   3          0.22          0.17         2.84 o                         
  -6  -5   3          9.69         12.83         2.63 o                         
  -5  -5   3          0.42          1.18         2.78 o                         
  -4  -5   3       1408.22       1483.82        49.33 o                         
  -3  -5   3          3.27         -0.81         1.94 o                         
  -2  -5   3         42.76         48.40         3.42 o                         
  -1  -5   3         51.39         39.18         3.54 o                         
   0  -5   3        193.22        195.33         8.51 o                         
   1  -5   3         45.34         51.99         2.66 o                         
   2  -5   3       2416.79       2566.99        84.43 o                         
   3  -5   3        179.78        181.88         6.61 o                         
   4  -5   3          0.24         -0.52         1.56 o                         
   5  -5   3         74.35         61.19         3.47 o                         
   6  -5   3          0.25          2.76         2.16 o                         
   7  -5   3          0.26          0.47         2.38 o                         
   8  -5   3        156.42        147.39         6.62 o                         
   9  -5   3         58.52         60.81        10.73 o                         
  10  -5   3         56.18         53.40        11.58 o                         
  11  -5   3         10.79         12.42         5.38 o                         
  12  -5   3         57.58         57.60        10.16 o                         
  13  -5   3         29.67         26.54        11.86 o                         
  14  -5   3          0.13         -4.52        10.73 o                         
 -13  -4   3          8.87          3.39        12.42 o                         
 -12  -4   3          4.33          5.08        10.73 o                         
 -11  -4   3          1.69         11.29         9.03 o                         
 -10  -4   3        248.12        221.35        18.63 o                         
  -9  -4   3       1250.52       1267.70        52.70 o                         
  -8  -4   3         59.64         60.38         4.36 o                         
  -7  -4   3        104.03         97.82         5.29 o                         
  -6  -4   3        947.24        994.00        33.36 o                         
  -5  -4   3        249.97        254.79         9.42 o                         
  -4  -4   3        536.31        545.89        18.69 o                         
  -3  -4   3         85.41         79.13         3.69 o                         
  -2  -4   3        499.87        520.13        17.60 o                         
  -1  -4   3        123.79        118.63         4.56 o                         
   0  -4   3        309.49        319.54        10.97 o                         
   1  -4   3       1521.18       1545.97        50.96 o                         
   2  -4   3         13.95         19.65         2.82 o                         
   3  -4   3        134.25        143.07         5.94 o                         
   4  -4   3         71.22         74.10         4.10 o                         
   5  -4   3        102.75        113.69         4.97 o                         
   6  -4   3         85.77         80.67         9.47 o                         
   7  -4   3         96.86         80.82         4.45 o                         
   8  -4   3         25.81         26.19         3.64 o                         
   9  -4   3         32.03         39.19         4.01 o                         
  10  -4   3         10.51         13.31         3.77 o                         
  11  -4   3        355.40        313.31        21.17 o                         
  12  -4   3         59.33         77.36        11.86 o                         
  13  -4   3         84.81         68.89        11.86 o                         
 -14  -3   3         17.62         21.46        14.68 o                         
 -13  -3   3          4.21          4.52        11.86 o                         
 -12  -3   3          0.24         -0.56        10.16 o                         
 -11  -3   3         11.24         15.81         9.03 o                         
 -10  -3   3        528.80        423.17        19.55 o                         
  -9  -3   3        171.78        157.98         9.56 o                         
  -8  -3   3        354.55        327.47        12.27 o                         
  -7  -3   3          0.00         -0.59         2.45 o                         
  -6  -3   3         10.69         10.09         2.38 o                         
  -5  -3   3         79.01         79.97         4.01 o                         
  -4  -3   3        469.52        544.85        18.36 o                         
  -3  -3   3          5.94          5.82         1.50 o                         
  -2  -3   3       2640.16       2749.82        90.30 o                         
  -1  -3   3        231.06        248.00         8.76 o                         
   0  -3   3       2091.44       2194.18        72.16 o                         
   1  -3   3        252.79        258.24        11.18 o                         
   2  -3   3       1151.60       1187.29        39.23 o                         
   3  -3   3         33.42         35.90         2.74 o                         
   4  -3   3         30.49         30.05         2.56 o                         
   5  -3   3        160.34        157.41         6.08 o                         
   6  -3   3         12.82          7.91         2.28 o                         
   7  -3   3        291.36        283.52        15.31 o                         
   8  -3   3        219.49        193.59        12.40 o                         
   9  -3   3        679.11        636.36        22.17 o                         
  10  -3   3        168.52        153.79         8.04 o                         
  11  -3   3         30.31         31.73         4.83 o                         
  12  -3   3         19.69         25.41         8.47 o                         
 -14  -2   3         17.71         13.55        13.55 o                         
 -13  -2   3         19.89         31.62        12.99 o                         
 -12  -2   3          0.31         -9.03         9.03 o                         
 -11  -2   3        166.96        116.10         8.92 o                         
 -10  -2   3        113.47         84.86         7.05 o                         
  -9  -2   3       1563.00       1510.25        62.28 o                         
  -8  -2   3        119.14        111.60         5.49 o                         
  -7  -2   3         38.42         41.12         3.11 o                         
  -6  -2   3        258.70        265.66         9.66 o                         
  -5  -2   3       1155.65       1215.88        40.42 o                         
  -4  -2   3         77.35         67.42         6.18 o                         
  -3  -2   3        297.15        311.10        10.65 o                         
  -2  -2   3       2731.68       2709.89        89.00 o                         
  -1  -2   3      11434.00      12450.84       747.56 o                         
   0  -2   3      13719.38      14216.98       464.09 o                         
   1  -2   3         43.14         38.54         4.80 o                         
   2  -2   3        421.27        420.40        14.01 o                         
   3  -2   3        856.38        893.85        29.67 o                         
   4  -2   3         67.74         79.25         3.59 o                         
   5  -2   3        661.00        673.85        22.82 o                         
   6  -2   3       1884.77       1994.41        65.85 o                         
   7  -2   3          0.18         -0.33         2.48 o                         
   8  -2   3         31.17         26.52         3.14 o                         
   9  -2   3        257.87        276.60        11.07 o                         
  10  -2   3        500.03        474.02        17.49 o                         
  11  -2   3         21.12         29.46         4.75 o                         
  12  -2   3         49.11         16.94        10.73 o                         
 -14  -1   3         45.78         68.32        13.55 o                         
 -13  -1   3          0.87         -1.69        10.16 o                         
 -12  -1   3          0.33          6.76         6.18 o                         
 -11  -1   3         27.43         33.06         5.95 o                         
 -10  -1   3        476.08        430.06        22.59 o                         
  -9  -1   3         64.97         84.82        14.40 o                         
  -8  -1   3         81.52         67.18         4.21 o                         
  -7  -1   3        133.84        134.66         5.79 o                         
  -6  -1   3          3.79          6.26         1.90 o                         
  -5  -1   3       1177.20       1296.76        43.03 o                         
  -4  -1   3        544.60        576.25        19.45 o                         
  -3  -1   3        335.69        355.21        12.05 o                         
  -2  -1   3       1381.45       1376.06        45.31 o                         
  -1  -1   3       7534.25       7611.44       305.01 o                         
   0  -1   3      20562.89      21219.08       694.00 o                         
   1  -1   3       1245.41       1259.43        41.51 o                         
   2  -1   3         91.12         79.50         6.63 o                         
   3  -1   3         40.95         40.93         2.28 o                         
   4  -1   3        423.71        496.28        16.90 o                         
   5  -1   3        434.76        496.47        16.95 o                         
   6  -1   3         15.95         14.22         2.28 o                         
   7  -1   3          1.46         -0.49         2.38 o                         
   8  -1   3        810.64        846.62        28.90 o                         
   9  -1   3        307.75        293.22        13.24 o                         
  10  -1   3        478.27        361.24        13.78 o                         
  11  -1   3          7.67         17.09         7.34 o                         
  12  -1   3          0.34         -3.39         9.03 o                         
  13  -1   3         40.20         63.24        14.12 o                         
 -15   0   3         22.89         16.38        14.68 o                         
 -14   0   3          6.16          8.47        11.86 o                         
 -13   0   3         44.35         29.08         7.59 o                         
 -12   0   3        216.48        187.21        19.76 o                         
 -11   0   3         26.90         12.85         4.98 o                         
 -10   0   3          2.13          2.41         4.34 o                         
  -9   0   3          0.00         -1.69         3.99 o                         
  -8   0   3         17.70         15.14         5.08 o                         
  -7   0   3         74.57         83.32         6.58 o                         
  -6   0   3        377.00        356.96        14.07 o                         
  -5   0   3          4.88          2.29         2.52 o                         
  -4   0   3         32.45         33.59         1.74 o                         
  -3   0   3        350.11        421.23        14.12 o                         
  -2   0   3       1119.16       1169.88        38.69 o                         
  -1   0   3      11363.80      11758.24       384.33 o                         
   0   0   3       5178.49       5298.28       173.40 o                         
   1   0   3        567.91        597.97        19.89 o                         
   2   0   3        650.20        665.80        22.17 o                         
   3   0   3        218.78        231.74         9.79 o                         
   4   0   3        146.68        148.96         5.75 o                         
   5   0   3         25.73         32.43         2.60 o                         
   6   0   3         26.10         29.24         2.66 o                         
   7   0   3          5.22          8.21         2.57 o                         
   8   0   3         56.67         64.45         7.07 o                         
   9   0   3         25.36         22.26         4.07 o                         
  10   0   3         12.01          7.91         5.65 o                         
  11   0   3         43.93         42.03        11.29 o                         
  12   0   3         57.28         63.47         8.12 o                         
  13   0   3         70.81        108.98        15.81 o                         
  14   0   3         22.28         35.01        15.81 o                         
 -15   1   3          3.54          5.65        13.55 o                         
 -14   1   3          4.22         -1.17         8.18 o                         
 -13   1   3          5.41         -1.16         6.75 o                         
 -12   1   3          8.31          1.41         5.59 o                         
 -11   1   3          5.74          5.33         4.98 o                         
 -10   1   3         20.20         27.79        13.83 o                         
  -9   1   3        129.90        111.72         7.38 o                         
  -8   1   3         27.91         22.18         6.78 o                         
  -7   1   3        731.85        860.17        28.79 o                         
  -6   1   3        325.32        359.14        12.59 o                         
  -5   1   3        121.27        125.83         4.73 o                         
  -4   1   3        204.16        198.47         8.98 o                         
  -3   1   3        733.37        767.61        31.54 o                         
  -2   1   3       1295.48       1342.08        44.23 o                         
  -1   1   3      52088.79      53837.11      1758.32 o                         
   0   1   3        413.96        422.32        14.12 o                         
   1   1   3       1903.76       2031.15        66.72 o                         
   2   1   3       1888.50       1882.33        62.16 o                         
   3   1   3         61.16         53.22         3.36 o                         
   4   1   3         83.67         82.93         3.79 o                         
   5   1   3        788.32        912.75        30.64 o                         
   6   1   3        514.78        528.07        18.25 o                         
   7   1   3        610.62        631.79        21.84 o                         
   8   1   3       1284.27       1269.24        52.70 o                         
   9   1   3        294.86        308.78        15.37 o                         
  10   1   3         34.48         35.68        12.99 o                         
  11   1   3         51.07         46.64        12.70 o                         
  12   1   3         29.27         45.07         8.92 o                         
  13   1   3          6.11         14.12        14.12 o                         
 -15   2   3          0.37          2.62         9.33 o                         
 -14   2   3          5.21          5.73         8.36 o                         
 -13   2   3          6.12         10.16         7.34 o                         
 -12   2   3          0.37          0.56         5.59 o                         
 -11   2   3        550.42        525.59        23.75 o                         
 -10   2   3        798.29        678.99        29.34 o                         
  -9   2   3         38.84         40.53         4.98 o                         
  -8   2   3         22.73         20.50         4.18 o                         
  -7   2   3          0.20         -0.16         1.69 o                         
  -6   2   3        386.84        351.06        12.26 o                         
  -5   2   3        738.03        748.61        24.98 o                         
  -4   2   3        213.27        222.23        13.65 o                         
  -3   2   3         26.67         24.39         1.64 o                         
  -2   2   3          0.00          2.91         1.22 o                         
  -1   2   3       1624.53       1753.26        57.70 o                         
   0   2   3       2445.54       2505.45        82.26 o                         
   1   2   3       2252.23       2244.65        90.64 o                         
   2   2   3       3019.96       3281.28       107.80 o                         
   3   2   3        581.20        654.99        22.27 o                         
   4   2   3         34.00         40.43         4.21 o                         
   5   2   3         23.22         25.46         2.52 o                         
   6   2   3        594.42        598.68        20.64 o                         
   7   2   3        663.35        599.23        35.86 o                         
   8   2   3          3.01          4.67         4.34 o                         
   9   2   3         14.39         13.86         7.34 o                         
  10   2   3         74.76         58.73         7.60 o                         
  11   2   3          8.35         14.52         8.47 o                         
  12   2   3         50.64         76.17         9.77 o                         
  13   2   3         13.77         35.01        14.68 o                         
 -15   3   3         31.59         38.90        10.36 o                         
 -14   3   3         29.76         39.97         8.78 o                         
 -13   3   3         44.68         58.36        14.68 o                         
 -12   3   3        260.94        240.99        14.14 o                         
 -11   3   3         71.76         86.78        11.29 o                         
 -10   3   3          5.24          9.88         4.79 o                         
  -9   3   3        885.85        896.70        37.73 o                         
  -8   3   3        219.29        221.29        10.97 o                         
  -7   3   3         39.39         39.09         2.52 o                         
  -6   3   3        190.64        154.00         8.02 o                         
  -5   3   3         31.82         31.51         2.32 o                         
  -4   3   3        429.46        457.42        15.64 o                         
  -3   3   3       1098.63       1214.32        40.32 o                         
  -2   3   3         32.63         33.31         2.40 o                         
  -1   3   3        564.73        575.89        19.34 o                         
   0   3   3        547.33        516.85        17.49 o                         
   1   3   3        211.08        215.31         7.59 o                         
   2   3   3        450.25        505.58        21.16 o                         
   3   3   3        681.58        732.10        30.34 o                         
   4   3   3        261.26        304.56        12.04 o                         
   5   3   3         24.89         28.63         7.91 o                         
   6   3   3          0.13         -2.33         3.38 o                         
   7   3   3        330.10        346.25        23.43 o                         
   8   3   3         35.14         23.97         7.34 o                         
   9   3   3         18.04         14.76         5.55 o                         
  10   3   3          2.78          0.41         5.95 o                         
  11   3   3        104.76        142.20        12.70 o                         
  12   3   3         25.46         37.25         9.38 o                         
  13   3   3          4.21         -7.34        14.68 o                         
 -15   4   3         10.16         16.14        12.42 o                         
 -14   4   3         20.34         18.63         8.76 o                         
 -13   4   3         39.16         29.08         7.59 o                         
 -12   4   3         13.87         17.38         6.18 o                         
 -11   4   3         16.33         19.20         5.59 o                         
 -10   4   3         73.30         79.63         7.38 o                         
  -9   4   3         70.06         75.38         6.58 o                         
  -8   4   3          0.01          2.82         4.52 o                         
  -7   4   3          6.33          4.23         3.19 o                         
  -6   4   3         31.10         28.46         5.78 o                         
  -5   4   3         37.01         29.14         4.60 o                         
  -4   4   3        565.30        546.76        18.58 o                         
  -3   4   3          3.04          0.69         1.76 o                         
  -2   4   3        928.28       1038.92        34.66 o                         
  -1   4   3        244.09        237.82         8.46 o                         
   0   4   3         55.42         58.87         3.16 o                         
   1   4   3         19.60         27.81         1.80 o                         
   2   4   3        968.75       1179.67        67.48 o                         
   3   4   3         36.83         35.32         3.78 o                         
   4   4   3        124.23        107.67         6.58 o                         
   5   4   3        380.39        382.24        17.17 o                         
   6   4   3        129.79        123.93        17.50 o                         
   7   4   3       1957.50       1994.47        81.85 o                         
   8   4   3         23.61         13.93         5.29 o                         
   9   4   3          9.68         13.06         6.10 o                         
  10   4   3          1.14         -4.02         9.60 o                         
  11   4   3         23.90         16.97         8.19 o                         
  12   4   3          0.86          1.50         9.38 o                         
 -15   5   3          1.77          1.73         9.56 o                         
 -14   5   3         45.99         48.82        18.07 o                         
 -13   5   3         11.62         11.58         8.75 o                         
 -12   5   3          2.19         -4.19         7.34 o                         
 -11   5   3        213.08        258.14        15.81 o                         
 -10   5   3         30.73         31.43         5.78 o                         
  -9   5   3         11.77         16.53         4.58 o                         
  -8   5   3          0.45          4.52         3.99 o                         
  -7   5   3          0.72         -3.11         3.19 o                         
  -6   5   3        137.74        129.34         6.66 o                         
  -5   5   3       1832.58       1911.03        63.24 o                         
  -4   5   3        283.17        230.53         8.46 o                         
  -3   5   3        287.06        270.51        11.31 o                         
  -2   5   3        573.55        568.54        19.34 o                         
  -1   5   3          8.95          3.82         1.72 o                         
   0   5   3        195.44        188.80         7.03 o                         
   1   5   3       1880.40       2039.24        67.48 o                         
   2   5   3        107.03         94.64         5.99 o                         
   3   5   3        185.63        190.14        13.55 o                         
   4   5   3         48.97         50.86         4.98 o                         
   5   5   3        134.84        150.81         8.78 o                         
   6   5   3         27.06         24.28         5.14 o                         
   7   5   3         75.57         71.90        14.40 o                         
   8   5   3         50.69         55.17         6.98 o                         
   9   5   3         97.00         98.37        22.02 o                         
  10   5   3        107.32        101.02        12.99 o                         
  11   5   3         19.95         19.61         9.07 o                         
  12   5   3          2.82          4.41        10.43 o                         
 -14   6   3        182.63        226.82        15.37 o                         
 -13   6   3        123.57        138.85        11.16 o                         
 -12   6   3          7.25          0.00         6.39 o                         
 -11   6   3         38.51         45.35         7.06 o                         
 -10   6   3        103.04        110.78         8.38 o                         
  -9   6   3       1357.54       1430.17        59.29 o                         
  -8   6   3          1.70         -2.54         3.99 o                         
  -7   6   3         50.52         40.71         4.79 o                         
  -6   6   3          6.04          4.48         2.52 o                         
  -5   6   3         66.85         60.96         5.59 o                         
  -4   6   3        253.99        269.12         9.89 o                         
  -3   6   3        264.14        267.88         9.89 o                         
  -2   6   3       1117.68       1172.06        39.12 o                         
  -1   6   3        124.11        123.75         7.74 o                         
   0   6   3        633.71        577.56        19.88 o                         
   1   6   3       1018.15       1008.35        41.72 o                         
   2   6   3        940.57        981.28        40.73 o                         
   3   6   3        141.93        129.68         7.78 o                         
   4   6   3         10.98         12.33         5.08 o                         
   5   6   3        144.41        153.54         9.38 o                         
   6   6   3         25.83         26.97        11.58 o                         
   7   6   3         62.15         76.02         7.55 o                         
   8   6   3        425.70        433.22        20.75 o                         
   9   6   3        184.80        179.00        14.68 o                         
  10   6   3          2.57         -0.52         7.62 o                         
  11   6   3         13.41         32.43         9.63 o                         
 -14   7   3        115.66        101.07        16.94 o                         
 -13   7   3         81.82         84.15         9.58 o                         
 -12   7   3        105.40        115.26         9.98 o                         
 -11   7   3        140.44        125.31        10.18 o                         
 -10   7   3        197.73        192.04        11.58 o                         
  -9   7   3        141.76        149.33         9.58 o                         
  -8   7   3        107.76        113.78         7.99 o                         
  -7   7   3          9.53          5.57         4.18 o                         
  -6   7   3          5.39          2.82         2.66 o                         
  -5   7   3         12.15         10.44         3.93 o                         
  -4   7   3         47.64         43.08         3.36 o                         
  -3   7   3        345.04        399.00        14.12 o                         
  -2   7   3          7.93          6.38         2.38 o                         
  -1   7   3         59.25         60.30         3.63 o                         
   0   7   3         23.98         27.58         3.44 o                         
   1   7   3        349.54        366.79        16.37 o                         
   2   7   3        148.86        162.58         8.58 o                         
   3   7   3        110.39        108.37         8.75 o                         
   4   7   3         93.10         95.94        19.48 o                         
   5   7   3         16.77         14.61         4.98 o                         
   6   7   3         64.16         73.80         7.62 o                         
   7   7   3         81.75         96.74         8.76 o                         
   8   7   3          0.77         -0.07         6.35 o                         
   9   7   3         64.47         73.81         9.63 o                         
  10   7   3          6.93          4.29         8.41 o                         
  11   7   3         21.43         33.88        16.38 o                         
 -14   8   3         15.24          0.00        13.55 o                         
 -13   8   3          1.62          3.39        12.42 o                         
 -12   8   3          0.16          5.50         7.55 o                         
 -11   8   3         91.77        113.80         9.58 o                         
 -10   8   3         43.42         39.44         7.15 o                         
  -9   8   3         27.72         31.35         9.03 o                         
  -8   8   3          0.27          2.30         4.98 o                         
  -7   8   3         74.66         77.40         6.79 o                         
  -6   8   3        143.04        142.30         6.83 o                         
  -5   8   3        175.66        155.62         6.95 o                         
  -4   8   3         12.42         13.57         2.81 o                         
  -3   8   3        245.20        236.49         9.23 o                         
  -2   8   3         23.10         18.20         3.53 o                         
  -1   8   3        234.02        206.35         8.24 o                         
   0   8   3        132.53        120.49         7.38 o                         
   1   8   3         63.13         62.18         5.78 o                         
   2   8   3        151.11        175.29        17.79 o                         
   3   8   3        261.80        240.26        12.38 o                         
   4   8   3        187.94        187.96        10.97 o                         
   5   8   3        235.95        256.63        13.77 o                         
   6   8   3        304.07        312.89        18.35 o                         
   7   8   3        147.23        145.94        10.76 o                         
   8   8   3         70.90         91.42         9.73 o                         
   9   8   3         57.87         58.04        10.45 o                         
  10   8   3         12.02         11.02         9.73 o                         
 -13   9   3        109.66         86.39        15.81 o                         
 -12   9   3          0.02         -6.78        10.73 o                         
 -11   9   3         91.19         90.51         9.78 o                         
 -10   9   3          4.12          1.73         6.18 o                         
  -9   9   3          1.32         -0.87         5.95 o                         
  -8   9   3          1.47          2.80         5.55 o                         
  -7   9   3        153.21        183.33        14.96 o                         
  -6   9   3         25.54         32.41         4.29 o                         
  -5   9   3          1.17         -1.37         3.14 o                         
  -4   9   3          4.98          6.31         3.17 o                         
  -3   9   3        478.89        477.24        17.16 o                         
  -2   9   3        236.52        214.70        15.54 o                         
  -1   9   3        565.47        566.31        24.55 o                         
   0   9   3         12.68         10.76         4.18 o                         
   1   9   3        576.19        623.46        27.15 o                         
   2   9   3         29.71         34.40         7.34 o                         
   3   9   3         33.32         18.97         5.38 o                         
   4   9   3        338.65        285.99        14.97 o                         
   5   9   3         28.62         35.16         6.35 o                         
   6   9   3         50.91         72.15         8.36 o                         
   7   9   3          1.58          4.41         7.15 o                         
   8   9   3          0.19          5.65         9.88 o                         
   9   9   3          0.42          5.59         9.33 o                         
 -13  10   3          3.08         -1.13        13.55 o                         
 -12  10   3         90.83         92.60        15.81 o                         
 -11  10   3          0.54          2.26        11.29 o                         
 -10  10   3         10.67          6.21        10.16 o                         
  -9  10   3          2.48          1.98         7.06 o                         
  -8  10   3         14.16         14.12         5.99 o                         
  -7  10   3          0.00          0.65         5.55 o                         
  -6  10   3         37.16         26.83         4.54 o                         
  -5  10   3        247.48        273.31        11.29 o                         
  -4  10   3         30.67         32.78         4.12 o                         
  -3  10   3         14.54         16.38         4.58 o                         
  -2  10   3         54.52         48.04         6.49 o                         
  -1  10   3          6.29          5.08         4.39 o                         
   0  10   3          0.74          0.85         4.39 o                         
   1  10   3        247.07        226.77        12.38 o                         
   2  10   3        331.98        318.45        15.97 o                         
   3  10   3          2.16         -4.23         6.49 o                         
   4  10   3         29.20         37.29         6.51 o                         
   5  10   3          4.39         -2.57         6.18 o                         
   6  10   3         31.70         16.67         7.31 o                         
   7  10   3          1.79         -6.30         7.55 o                         
   8  10   3         13.20         14.43        13.27 o                         
 -12  11   3          6.04         12.99        14.12 o                         
 -11  11   3         54.54         64.94        14.68 o                         
 -10  11   3         23.09         15.25        10.73 o                         
  -9  11   3          4.47         -9.03         9.03 o                         
  -8  11   3          6.65          5.05         6.75 o                         
  -7  11   3        106.89        109.96        12.99 o                         
  -6  11   3          7.20          7.91         5.59 o                         
  -5  11   3          2.30          5.14         4.12 o                         
  -4  11   3         13.94         17.50         5.59 o                         
  -3  11   3         50.94         49.64         6.18 o                         
  -2  11   3         53.75         50.52         7.91 o                         
  -1  11   3        388.69        410.80        19.17 o                         
   0  11   3        310.64        308.75        16.94 o                         
   1  11   3         10.10          7.78         5.38 o                         
   2  11   3        104.12         98.25         8.58 o                         
   3  11   3          9.82          5.50         5.95 o                         
   4  11   3          0.14          1.25         6.49 o                         
   5  11   3        221.88        206.18        24.28 o                         
   6  11   3        113.88        134.04        11.73 o                         
   7  11   3         59.36         65.05        11.86 o                         
 -11  12   3         14.52         14.68        12.99 o                         
 -10  12   3         27.91         19.20        11.86 o                         
  -9  12   3         16.88         20.33        11.86 o                         
  -8  12   3          3.56          6.21         9.03 o                         
  -7  12   3          0.51          1.69         9.60 o                         
  -6  12   3          0.01          1.60         6.10 o                         
  -5  12   3        155.71        171.89        11.77 o                         
  -4  12   3          8.58          4.39         5.83 o                         
  -3  12   3        158.44        140.90         9.98 o                         
  -2  12   3        638.75        675.69        29.74 o                         
  -1  12   3        351.88        373.46        18.37 o                         
   0  12   3         31.59         31.85        16.38 o                         
   1  12   3         10.42          2.24         5.78 o                         
   2  12   3         33.35         29.34         6.98 o                         
   3  12   3        121.76        114.09        10.36 o                         
   4  12   3         18.70          3.08         7.72 o                         
   5  12   3         20.94         24.27        12.14 o                         
   6  12   3          0.16         -7.91        12.99 o                         
 -10  13   3         20.18         39.53        12.99 o                         
  -9  13   3         25.74         23.15        13.55 o                         
  -8  13   3         63.81         73.97        14.12 o                         
  -5  13   3        104.48        107.57         9.58 o                         
  -4  13   3         48.94         47.77         8.18 o                         
  -3  13   3          8.53          7.38         6.18 o                         
  -2  13   3          4.26         11.16         6.91 o                         
  -1  13   3          2.44          1.22         6.18 o                         
   0  13   3         18.99         20.05         7.19 o                         
   1  13   3         63.60         66.39         8.92 o                         
   2  13   3          6.57          6.04        10.16 o                         
   3  13   3         23.52         16.64         8.92 o                         
   4  13   3         29.05         33.51         9.33 o                         
  -9  14   3         17.94         10.73        15.25 o                         
  -4  14   3         12.00         27.67        10.16 o                         
  -3  14   3         86.23         89.48        12.14 o                         
  -2  14   3         10.27         10.35         7.38 o                         
  -1  14   3          0.11         -3.95         7.72 o                         
   0  14   3         40.82         37.18         8.92 o                         
   1  14   3         58.15         81.22        13.83 o                         
   2  14   3          3.79          5.75         8.68 o                         
  -4  15   3          0.00          5.08        11.29 o                         
  -3  15   3          0.00        -11.29        11.29 o                         
  -2  15   3          1.51         -3.95        11.86 o                         
  -1  15   3          8.79          6.09         9.08 o                         
   0  15   3         22.52         22.94         9.63 o                         
   0 -16   4          1.59          4.52        12.99 o                         
   1 -16   4          7.00         11.86        13.55 o                         
   2 -16   4         17.57         30.49        12.99 o                         
   3 -16   4        124.03        136.08        17.50 o                         
   4 -16   4          8.71         -1.69        12.42 o                         
   5 -16   4          0.61          6.21        12.99 o                         
   6 -16   4        105.48        109.15        11.96 o                         
  -3 -15   4        260.71        242.24        24.28 o                         
  -2 -15   4         30.25         34.44        12.99 o                         
  -1 -15   4         71.21         68.89        14.12 o                         
   0 -15   4         22.65         14.12        10.73 o                         
   1 -15   4         19.98         20.33        11.29 o                         
   2 -15   4         14.02         25.97        11.86 o                         
   3 -15   4          9.48          7.91        10.73 o                         
   4 -15   4          7.09         13.77         7.72 o                         
   5 -15   4        121.36        154.15        17.50 o                         
   6 -15   4          1.62         -4.78         7.78 o                         
   7 -15   4          2.81         -3.11         8.38 o                         
   8 -15   4          0.06         -4.54         8.98 o                         
  -6 -14   4          0.55          6.78        14.68 o                         
  -5 -14   4         26.68         40.09        14.12 o                         
  -4 -14   4         41.70         61.55        12.99 o                         
  -3 -14   4         13.60         28.23        11.86 o                         
  -2 -14   4         18.33          6.78        10.73 o                         
  -1 -14   4         55.17         44.61        11.29 o                         
   0 -14   4        226.55        237.72        20.89 o                         
   1 -14   4         47.95         60.42        11.86 o                         
   2 -14   4         99.81         86.39        12.42 o                         
   3 -14   4         74.52         93.23         8.92 o                         
   4 -14   4         14.65         12.49         6.75 o                         
   5 -14   4        172.11        213.08        25.97 o                         
   6 -14   4          5.21          3.68         6.98 o                         
   7 -14   4          1.31         -3.39         7.19 o                         
   8 -14   4         27.47         34.34         8.98 o                         
   9 -14   4          2.62          4.04         8.76 o                         
  -7 -13   4        191.03        226.72        16.14 o                         
  -6 -13   4         55.93         43.15         9.96 o                         
  -5 -13   4          4.95         -3.39        10.16 o                         
  -4 -13   4         35.14         45.17        11.86 o                         
  -3 -13   4         61.41         68.89        11.86 o                         
  -2 -13   4         92.58         87.52        11.86 o                         
  -1 -13   4         62.32         70.58        11.29 o                         
   0 -13   4          6.61          6.21         8.47 o                         
   1 -13   4         50.56         34.44         9.03 o                         
   2 -13   4        125.40        119.20        10.16 o                         
   3 -13   4          9.25          3.95         5.99 o                         
   4 -13   4          4.16          3.99         7.91 o                         
   5 -13   4        107.41        101.55        14.68 o                         
   6 -13   4          0.52          3.95         6.18 o                         
   7 -13   4          4.10          4.89         6.58 o                         
   8 -13   4         12.39          7.62         7.31 o                         
   9 -13   4          3.99          9.68         8.36 o                         
  10 -13   4         47.23         42.35        14.12 o                         
  -8 -12   4         32.92         37.03         9.89 o                         
  -7 -12   4          2.43          3.18         8.18 o                         
  -6 -12   4         98.32        101.25        22.02 o                         
  -5 -12   4          0.57         -2.16         6.91 o                         
  -4 -12   4        214.92        222.58        13.56 o                         
  -3 -12   4        226.44        262.00        20.33 o                         
  -2 -12   4         15.02         15.81         7.91 o                         
  -1 -12   4         10.09         10.73         7.91 o                         
   0 -12   4         65.50         69.97         6.98 o                         
   1 -12   4        468.89        475.90        21.76 o                         
   2 -12   4        165.13        178.02        11.29 o                         
   3 -12   4         35.79         30.62         5.55 o                         
   4 -12   4         83.71         82.37         7.55 o                         
   5 -12   4          3.60         -5.14         5.14 o                         
   6 -12   4         93.84        111.47         8.98 o                         
   7 -12   4        286.74        295.08        15.57 o                         
   8 -12   4          8.11          3.64         6.51 o                         
   9 -12   4          0.00         -3.30         6.58 o                         
  10 -12   4        128.43        162.54        11.77 o                         
  11 -12   4          2.94          0.00        11.86 o                         
  -9 -11   4          0.02         -0.51        11.01 o                         
  -8 -11   4          7.18         -1.41         7.87 o                         
  -7 -11   4          4.52         10.76         7.78 o                         
  -6 -11   4         17.79         16.91         6.75 o                         
  -5 -11   4         22.21         34.10         7.91 o                         
  -4 -11   4        120.15         99.93        17.22 o                         
  -3 -11   4          2.35         -0.56         4.79 o                         
  -2 -11   4         54.68         53.05         6.18 o                         
  -1 -11   4        118.92        127.34        24.28 o                         
   0 -11   4        880.95        902.56        38.13 o                         
   1 -11   4        103.52        102.97         7.55 o                         
   2 -11   4        194.83        205.85        11.37 o                         
   3 -11   4         96.36         90.85         7.38 o                         
   4 -11   4          3.87          1.84         4.58 o                         
   5 -11   4        119.70         95.71         7.99 o                         
   6 -11   4         50.80         57.42         7.34 o                         
   7 -11   4         46.21         41.60         6.39 o                         
   8 -11   4        132.03        127.18         9.56 o                         
   9 -11   4          9.91         15.81         9.03 o                         
  10 -11   4        145.83        149.07        15.81 o                         
  11 -11   4         26.39         28.80        11.29 o                         
  12 -11   4         12.23          3.95        12.42 o                         
 -10 -10   4          0.47          2.82        15.25 o                         
  -9 -10   4         15.29          7.29         8.58 o                         
  -8 -10   4         55.49         48.25         9.32 o                         
  -7 -10   4         18.64         11.84         6.98 o                         
  -6 -10   4        420.81        405.72        19.76 o                         
  -5 -10   4         41.91         42.89        12.70 o                         
  -4 -10   4          0.29          8.47         7.62 o                         
  -3 -10   4        263.58        243.95        27.95 o                         
  -2 -10   4        551.23        500.40        17.92 o                         
  -1 -10   4         16.77         14.19         4.51 o                         
   0 -10   4         45.82         39.16         5.93 o                         
   1 -10   4        787.25        864.95        51.95 o                         
   2 -10   4        160.72        159.91        11.58 o                         
   3 -10   4         48.60         42.84         8.47 o                         
   4 -10   4         59.79         61.27         5.99 o                         
   5 -10   4          9.89          2.23         4.18 o                         
   6 -10   4          0.55          0.00         4.39 o                         
   7 -10   4          6.47         -0.28         4.79 o                         
   8 -10   4         24.14         18.62         6.78 o                         
   9 -10   4          3.66         -1.54         5.95 o                         
  10 -10   4         33.02         27.70         6.58 o                         
  11 -10   4        326.28        345.52        25.97 o                         
  12 -10   4         37.00         36.70        12.42 o                         
 -11  -9   4          0.84         -9.03        15.81 o                         
 -10  -9   4        165.56        201.58        20.89 o                         
  -9  -9   4          5.04          5.82         7.55 o                         
  -8  -9   4        145.28        173.89        12.57 o                         
  -7  -9   4        512.45        477.00        22.35 o                         
  -6  -9   4         52.35         65.92         7.15 o                         
  -5  -9   4         93.12         75.62         6.98 o                         
  -4  -9   4        531.70        501.71        29.64 o                         
  -3  -9   4        211.94        197.10         8.35 o                         
  -2  -9   4        452.47        436.40        15.75 o                         
  -1  -9   4          5.45          7.34         2.78 o                         
   0  -9   4        265.06        263.26        11.93 o                         
   1  -9   4        133.01        128.26         6.18 o                         
   2  -9   4         48.89         50.87         4.98 o                         
   3  -9   4         95.80         90.75        11.01 o                         
   4  -9   4        623.06        638.51        27.55 o                         
   5  -9   4        267.76        243.03        12.17 o                         
   6  -9   4        570.34        525.80        25.97 o                         
   7  -9   4         94.68         68.70         6.39 o                         
   8  -9   4         58.46         52.68         6.18 o                         
   9  -9   4         42.21         37.17         6.18 o                         
  10  -9   4         10.59         14.34         6.18 o                         
  11  -9   4         16.28         18.09         6.58 o                         
  12  -9   4         22.75         33.31        11.86 o                         
  13  -9   4          1.67         -2.82        13.55 o                         
 -11  -8   4          0.01         -6.21        12.42 o                         
 -10  -8   4         96.56         86.96        14.68 o                         
  -9  -8   4          0.01         -9.03         9.03 o                         
  -8  -8   4         35.40         39.70         6.98 o                         
  -7  -8   4        153.14        151.04         9.96 o                         
  -6  -8   4        449.79        434.70        19.76 o                         
  -5  -8   4         36.07         40.97         6.58 o                         
  -4  -8   4        291.42        293.03        11.18 o                         
  -3  -8   4        377.33        388.24        14.01 o                         
  -2  -8   4         96.39         79.85         4.54 o                         
  -1  -8   4        319.24        314.23        11.30 o                         
   0  -8   4        444.35        407.20        14.34 o                         
   1  -8   4        174.26        162.29        14.05 o                         
   2  -8   4          1.43          3.70         2.05 o                         
   3  -8   4        245.37        250.09        16.38 o                         
   4  -8   4         51.20         42.75         5.36 o                         
   5  -8   4          1.21         -0.56         3.59 o                         
   6  -8   4        554.58        503.64        21.96 o                         
   7  -8   4        316.82        301.43        15.53 o                         
   8  -8   4        451.82        437.04        19.96 o                         
   9  -8   4        529.31        461.99        20.96 o                         
  10  -8   4        125.91        106.97         8.58 o                         
  11  -8   4         36.67         43.66         8.19 o                         
  12  -8   4         39.69         50.25        12.99 o                         
  13  -8   4        193.22        202.71        20.89 o                         
 -12  -7   4          3.71         13.55        13.55 o                         
 -11  -7   4          0.03         -1.69        11.86 o                         
 -10  -7   4          2.20         18.63        10.73 o                         
  -9  -7   4        191.31        183.51        17.50 o                         
  -8  -7   4        197.21        202.64        22.59 o                         
  -7  -7   4         42.64         49.47         5.95 o                         
  -6  -7   4         84.55         79.74         5.09 o                         
  -5  -7   4          4.44          6.99         3.11 o                         
  -4  -7   4         41.30         44.32         3.56 o                         
  -3  -7   4         10.00          9.40         2.70 o                         
  -2  -7   4        562.02        592.15        20.32 o                         
  -1  -7   4         22.38         17.47         2.38 o                         
   0  -7   4        155.61        125.59         8.99 o                         
   1  -7   4        114.12        113.57         6.77 o                         
   2  -7   4        121.50        128.22         5.23 o                         
   3  -7   4        310.99        307.69        13.97 o                         
   4  -7   4         37.19         44.18         5.65 o                         
   5  -7   4        174.15        171.13        12.14 o                         
   6  -7   4        509.07        486.20        21.16 o                         
   7  -7   4         21.02          9.88         3.99 o                         
   8  -7   4        239.05        217.69        11.58 o                         
   9  -7   4        962.90        924.55        39.13 o                         
  10  -7   4         61.65         71.80         7.38 o                         
  11  -7   4         10.19          9.29         5.78 o                         
  12  -7   4          0.03          0.56         9.60 o                         
  13  -7   4         30.43         22.02        11.86 o                         
  14  -7   4         28.59         45.17        14.12 o                         
 -12  -6   4         15.79         15.81        13.55 o                         
 -11  -6   4         40.69         62.68        12.99 o                         
 -10  -6   4          7.53         -3.95         9.03 o                         
  -9  -6   4          2.81         -4.52         7.91 o                         
  -8  -6   4        196.14        176.26        10.58 o                         
  -7  -6   4        307.91        305.59        11.71 o                         
  -6  -6   4        143.88        131.90         6.13 o                         
  -5  -6   4          9.17         12.04         2.57 o                         
  -4  -6   4        312.32        321.65        11.74 o                         
  -3  -6   4       2695.57       2804.20        92.37 o                         
  -2  -6   4       1082.47       1114.07        37.16 o                         
  -1  -6   4        576.37        576.70        19.78 o                         
   0  -6   4          5.78          2.79         1.83 o                         
   1  -6   4         17.41         18.98         1.70 o                         
   2  -6   4        616.95        602.88        21.80 o                         
   3  -6   4        996.69        925.96        38.33 o                         
   4  -6   4        189.22        205.39        10.15 o                         
   5  -6   4         99.62         91.71         9.88 o                         
   6  -6   4         81.26         76.84         6.21 o                         
   7  -6   4        196.87        174.57         9.58 o                         
   8  -6   4        150.07        147.26         8.98 o                         
   9  -6   4          4.26          8.19         4.79 o                         
  10  -6   4        427.12        390.38        18.56 o                         
  11  -6   4         41.94         58.49        14.12 o                         
  12  -6   4          1.35        -10.16        10.16 o                         
  13  -6   4         95.23         86.96        13.55 o                         
  14  -6   4         17.96         23.72        12.42 o                         
 -13  -5   4          3.89          7.34        13.55 o                         
 -12  -5   4         63.90         49.69        12.99 o                         
 -11  -5   4        177.89        195.37        18.63 o                         
 -10  -5   4          6.09         -6.78         8.47 o                         
  -9  -5   4          2.78         -1.13         7.34 o                         
  -8  -5   4        807.83        771.16        26.62 o                         
  -7  -5   4        118.18        109.65         7.56 o                         
  -6  -5   4        652.43        669.19        23.03 o                         
  -5  -5   4         43.32         38.11         3.23 o                         
  -4  -5   4        247.56        246.58        19.91 o                         
  -3  -5   4        357.72        374.51        13.04 o                         
  -2  -5   4        295.22        283.11        14.15 o                         
  -1  -5   4        971.47       1010.24        33.79 o                         
   0  -5   4         16.38         20.19         1.99 o                         
   1  -5   4         49.68         42.97         3.47 o                         
   2  -5   4        357.50        331.01        18.35 o                         
   3  -5   4        953.53        995.50        40.73 o                         
   4  -5   4       2713.31       3089.33       101.82 o                         
   5  -5   4        222.70        207.28        10.24 o                         
   6  -5   4         13.74         12.64         3.51 o                         
   7  -5   4       1052.45        978.57        40.73 o                         
   8  -5   4       1387.98       1346.06        55.50 o                         
   9  -5   4        345.23        331.74        22.02 o                         
  10  -5   4          4.50          3.43         4.98 o                         
  11  -5   4          1.18          1.82         5.29 o                         
  12  -5   4        236.78        245.63        19.76 o                         
  13  -5   4         43.16         40.09        12.99 o                         
 -13  -4   4          0.44        -10.73        12.42 o                         
 -12  -4   4         12.01         18.07        11.29 o                         
 -11  -4   4        158.40        135.52        15.25 o                         
 -10  -4   4         14.93         12.99         8.47 o                         
  -9  -4   4        199.86        194.74        10.93 o                         
  -8  -4   4          2.83         -1.54         2.97 o                         
  -7  -4   4        150.24        131.56         8.12 o                         
  -6  -4   4         29.41         31.24         3.11 o                         
  -5  -4   4        167.56        154.82         6.30 o                         
  -4  -4   4         98.95         90.65         4.21 o                         
  -3  -4   4         59.55         61.28         3.36 o                         
  -2  -4   4       2425.98       2416.53        79.55 o                         
  -1  -4   4          4.64         13.52         4.25 o                         
   0  -4   4         34.32         36.13         4.39 o                         
   1  -4   4       1694.26       1703.40        56.18 o                         
   2  -4   4        647.53        633.58        26.35 o                         
   3  -4   4       1069.59       1254.16        41.51 o                         
   4  -4   4          4.04         -0.96         1.56 o                         
   5  -4   4        136.36        149.00         5.95 o                         
   6  -4   4        229.09        212.31         8.04 o                         
   7  -4   4         37.15         40.07         3.36 o                         
   8  -4   4        543.44        532.95        18.80 o                         
   9  -4   4        590.24        553.81        24.36 o                         
  10  -4   4          0.05          0.64         4.74 o                         
  11  -4   4         63.18         62.37         9.03 o                         
  12  -4   4         17.29         12.62        11.01 o                         
 -14  -3   4         45.54         55.34        15.81 o                         
 -13  -3   4         16.72         10.73        12.99 o                         
 -12  -3   4          5.68          1.13        10.16 o                         
 -11  -3   4          4.30         13.02         5.95 o                         
 -10  -3   4         52.55         52.59         6.35 o                         
  -9  -3   4         20.91         13.90         4.58 o                         
  -8  -3   4         20.63         15.49         4.34 o                         
  -7  -3   4        361.29        342.78        12.38 o                         
  -6  -3   4         38.94         42.20         6.22 o                         
  -5  -3   4        232.87        243.00         8.79 o                         
  -4  -3   4       2180.88       2478.33        81.61 o                         
  -3  -3   4         36.94         38.27         2.48 o                         
  -2  -3   4        734.72        746.23        24.99 o                         
  -1  -3   4        293.26        293.68        10.21 o                         
   0  -3   4       3312.18       3392.20       111.39 o                         
   1  -3   4        151.11        140.45        11.58 o                         
   2  -3   4       3376.53       3446.35       113.02 o                         
   3  -3   4         37.05         33.51         2.05 o                         
   4  -3   4        623.39        687.15        23.04 o                         
   5  -3   4        757.20        788.11        26.62 o                         
   6  -3   4        475.44        464.68        16.19 o                         
   7  -3   4         14.97         13.13         2.81 o                         
   8  -3   4       2313.62       2488.34        82.48 o                         
   9  -3   4        411.66        423.65        15.75 o                         
  10  -3   4         11.07         14.25         4.34 o                         
  11  -3   4         10.92         -0.69         5.29 o                         
  12  -3   4         17.92         14.68         8.47 o                         
 -14  -2   4          4.54         10.73        12.42 o                         
 -13  -2   4        143.02        184.08        19.76 o                         
 -12  -2   4          6.23          2.48         5.95 o                         
 -11  -2   4        192.53        178.49        14.12 o                         
 -10  -2   4         38.46         29.50         5.55 o                         
  -9  -2   4       1183.48       1159.11        48.11 o                         
  -8  -2   4        118.96        115.03         7.15 o                         
  -7  -2   4        354.83        377.45        13.36 o                         
  -6  -2   4          0.52          1.29         1.90 o                         
  -5  -2   4         37.48         35.38         2.57 o                         
  -4  -2   4        897.12        949.05        31.62 o                         
  -3  -2   4          1.59          3.34         1.50 o                         
  -2  -2   4        754.05        765.29        25.54 o                         
  -1  -2   4          6.55          5.12         1.22 o                         
   0  -2   4          3.12          3.73         1.16 o                         
   1  -2   4       1265.05       1327.81        43.90 o                         
   2  -2   4       2437.80       2511.47        82.59 o                         
   3  -2   4        481.30        570.93        19.12 o                         
   4  -2   4        475.82        526.46        17.82 o                         
   5  -2   4         22.35         29.45         3.31 o                         
   6  -2   4        402.08        373.60        13.15 o                         
   7  -2   4          3.52          0.11         2.57 o                         
   8  -2   4        102.29        111.14         5.85 o                         
   9  -2   4        104.39        111.83         6.41 o                         
  10  -2   4          3.55          0.45         4.01 o                         
  11  -2   4          0.94         -2.54         5.99 o                         
  12  -2   4         49.71         58.72        10.16 o                         
 -14  -1   4          0.07         -7.91        12.42 o                         
 -13  -1   4         55.16         52.95        14.12 o                         
 -12  -1   4          0.05          1.13         5.59 o                         
 -11  -1   4          9.50          3.66         4.98 o                         
 -10  -1   4        734.98        698.78        30.14 o                         
  -9  -1   4          0.06         -1.22         3.78 o                         
  -8  -1   4        279.35        262.23        22.56 o                         
  -7  -1   4        922.92        957.42        32.16 o                         
  -6  -1   4        137.64        141.78         5.71 o                         
  -5  -1   4        665.90        691.64        23.47 o                         
  -4  -1   4         60.55         50.03         2.73 o                         
  -3  -1   4       1447.00       1456.71        48.14 o                         
  -2  -1   4        394.00        392.15        13.25 o                         
  -1  -1   4      13944.50      14512.62       474.31 o                         
   0  -1   4       1116.27       1180.04        47.71 o                         
   1  -1   4         49.52         55.81         3.08 o                         
   2  -1   4        187.79        189.64         6.85 o                         
   3  -1   4         24.36         27.39         2.05 o                         
   4  -1   4        346.42        408.32        14.12 o                         
   5  -1   4        231.53        219.83         8.25 o                         
   6  -1   4         39.33         40.61         3.14 o                         
   7  -1   4        653.62        665.34        22.93 o                         
   8  -1   4       1062.16       1014.92        34.34 o                         
   9  -1   4        160.46        143.08         7.16 o                         
  10  -1   4          0.72         -4.49         4.98 o                         
  11  -1   4        148.47        205.81        12.70 o                         
  12  -1   4          0.11          1.02         6.91 o                         
 -14   0   4          2.67         -3.39         8.38 o                         
 -13   0   4         39.59         52.81         8.38 o                         
 -12   0   4          1.04         -3.39         6.35 o                         
 -11   0   4        430.08        397.03        18.96 o                         
 -10   0   4          0.00          1.75         5.65 o                         
  -9   0   4        269.34        256.28        20.33 o                         
  -8   0   4          8.31          7.54         3.38 o                         
  -7   0   4         23.88         20.32         3.38 o                         
  -6   0   4        177.56        179.73         6.88 o                         
  -5   0   4          0.70          2.15         1.22 o                         
  -4   0   4        430.31        462.46        15.75 o                         
  -3   0   4         70.77         73.93         3.07 o                         
  -2   0   4       1374.62       1414.86        46.73 o                         
  -1   0   4      19962.19      20095.02       657.38 o                         
   0   0   4       3326.54       3396.40       111.49 o                         
   1   0   4        579.46        598.76        20.10 o                         
   2   0   4        104.22        107.33         4.67 o                         
   3   0   4        718.68        747.89        24.99 o                         
   4   0   4       2016.37       2264.54        74.55 o                         
   5   0   4        492.50        536.91        18.47 o                         
   6   0   4         76.75         68.63         4.21 o                         
   7   0   4        280.10        294.35        12.68 o                         
   8   0   4        262.68        290.65        11.37 o                         
   9   0   4        161.90        152.46        10.13 o                         
  10   0   4         15.96         19.26         5.78 o                         
  11   0   4          0.46          5.08         6.39 o                         
  12   0   4         65.47         65.22        10.73 o                         
  13   0   4        176.33        265.95        24.28 o                         
 -15   1   4         96.95        120.06        12.61 o                         
 -14   1   4         10.83         15.81         8.78 o                         
 -13   1   4          0.47          2.54         6.79 o                         
 -12   1   4         16.97         16.52         6.18 o                         
 -11   1   4        474.18        440.97        20.56 o                         
 -10   1   4         19.76         16.94         4.74 o                         
  -9   1   4        148.60        143.98        21.74 o                         
  -8   1   4       1262.87       1277.47        52.50 o                         
  -7   1   4          0.32         -1.41         3.11 o                         
  -6   1   4       1724.45       1799.22        73.27 o                         
  -5   1   4         24.16         18.56         6.78 o                         
  -4   1   4         82.90         82.18         4.79 o                         
  -3   1   4          4.53          7.33         0.98 o                         
  -2   1   4       6468.82       6540.24       214.04 o                         
  -1   1   4      11041.31      11511.01       376.50 o                         
   0   1   4       1345.37       1381.86        45.64 o                         
   1   1   4       2738.71       2799.62        91.93 o                         
   2   1   4        662.91        722.64        24.34 o                         
   3   1   4        425.43        483.45        16.52 o                         
   4   1   4          4.46          4.98         2.77 o                         
   5   1   4         98.92         87.78         4.85 o                         
   6   1   4        440.73        457.08        17.11 o                         
   7   1   4        156.11        180.07         9.78 o                         
   8   1   4        671.76        742.44        40.09 o                         
   9   1   4         12.02         14.93         9.03 o                         
  10   1   4         73.91         73.41         7.78 o                         
  11   1   4         37.68         61.27        11.58 o                         
  12   1   4        120.78        181.94        18.07 o                         
  13   1   4          0.16          0.56        13.55 o                         
 -15   2   4         16.16         15.53        10.38 o                         
 -14   2   4          0.91         -4.88         7.78 o                         
 -13   2   4        147.37        126.22        22.02 o                         
 -12   2   4         33.08         21.30         7.06 o                         
 -11   2   4        275.74        273.37        14.36 o                         
 -10   2   4        590.30        546.52        24.15 o                         
  -9   2   4        425.34        448.12        20.16 o                         
  -8   2   4        499.66        488.06        21.36 o                         
  -7   2   4         23.16         17.00         5.36 o                         
  -6   2   4        190.02        191.77        11.01 o                         
  -5   2   4         77.87         72.80         9.88 o                         
  -4   2   4        410.60        406.81        20.55 o                         
  -3   2   4       4289.35       4481.97       147.03 o                         
  -2   2   4        376.66        387.53        13.15 o                         
  -1   2   4       1110.78       1173.69        38.90 o                         
   0   2   4          6.89          6.99         1.56 o                         
   1   2   4        777.79        736.34        24.67 o                         
   2   2   4         91.05         86.56         3.82 o                         
   3   2   4        288.98        294.25        12.76 o                         
   4   2   4         86.15         89.89         4.15 o                         
   5   2   4        175.65        175.87         7.12 o                         
   6   2   4        942.93        963.82        40.33 o                         
   7   2   4         38.23         35.90         5.08 o                         
   8   2   4        293.08        310.29        15.37 o                         
   9   2   4         11.19         17.82         6.78 o                         
  10   2   4        121.85        135.24        10.38 o                         
  11   2   4         49.44         45.12         7.96 o                         
  12   2   4         37.56         65.68        13.55 o                         
  13   2   4         22.62         62.11        18.63 o                         
 -15   3   4          6.09         13.87         9.78 o                         
 -14   3   4         71.89         90.39        10.76 o                         
 -13   3   4         57.76         53.67         8.38 o                         
 -12   3   4         13.40          5.65         5.99 o                         
 -11   3   4          2.87         -4.43         5.14 o                         
 -10   3   4          8.81         10.45         4.79 o                         
  -9   3   4         64.47         70.62         6.18 o                         
  -8   3   4        319.88        329.49        15.17 o                         
  -7   3   4          6.65          6.71         3.38 o                         
  -6   3   4         31.03         30.05         1.91 o                         
  -5   3   4         15.80         20.38         1.80 o                         
  -4   3   4         20.31         23.95         2.87 o                         
  -3   3   4        414.54        369.04        12.71 o                         
  -2   3   4         24.02         22.34         2.05 o                         
  -1   3   4          0.44         -0.72         1.63 o                         
   0   3   4        721.54        786.52        26.30 o                         
   1   3   4          8.47         11.66         1.95 o                         
   2   3   4         11.35         10.32         1.41 o                         
   3   3   4          5.15          3.87         1.45 o                         
   4   3   4          3.34          1.13         3.19 o                         
   5   3   4        161.59        157.78        20.05 o                         
   6   3   4        114.52        103.31         7.38 o                         
   7   3   4       3077.51       3102.00       126.17 o                         
   8   3   4        217.39        200.32        14.12 o                         
   9   3   4         87.35         79.56        12.70 o                         
  10   3   4         33.37         30.19         7.15 o                         
  11   3   4         33.25         59.77         8.76 o                         
  12   3   4         98.14        164.09        16.94 o                         
 -15   4   4          7.87          4.13        10.58 o                         
 -14   4   4         21.12         14.38         8.98 o                         
 -13   4   4         31.69         29.73         7.38 o                         
 -12   4   4        112.09         88.77         8.78 o                         
 -11   4   4          3.81         -4.80         5.19 o                         
 -10   4   4        305.30        320.02        15.57 o                         
  -9   4   4          3.03          5.36         4.39 o                         
  -8   4   4         46.59         42.43         5.93 o                         
  -7   4   4          1.26         -0.37         3.38 o                         
  -6   4   4        251.27        250.92        14.42 o                         
  -5   4   4        255.41        231.11        12.34 o                         
  -4   4   4       1412.68       1518.77        50.42 o                         
  -3   4   4         11.97         12.14         1.99 o                         
  -2   4   4          3.86          2.30         1.56 o                         
  -1   4   4        226.51        245.34         9.78 o                         
   0   4   4        578.88        595.05        20.21 o                         
   1   4   4         79.54         90.83         3.97 o                         
   2   4   4        177.67        180.94         8.98 o                         
   3   4   4        288.13        263.95        14.68 o                         
   4   4   4         21.49         12.99         3.59 o                         
   5   4   4          0.04          1.01         3.78 o                         
   6   4   4       1065.30       1146.03        47.71 o                         
   7   4   4        185.29        200.53        11.37 o                         
   8   4   4        116.01        107.29         8.76 o                         
   9   4   4          6.50          7.03         6.65 o                         
  10   4   4         54.54         49.83         7.96 o                         
  11   4   4          2.13          2.92         7.96 o                         
  12   4   4          1.99         -3.98         9.63 o                         
 -15   5   4          8.94         15.68        11.12 o                         
 -14   5   4          5.12          2.55         8.36 o                         
 -13   5   4          4.45          5.81         6.98 o                         
 -12   5   4         73.60         81.31         8.38 o                         
 -11   5   4        321.92        328.35        16.57 o                         
 -10   5   4         89.23         88.35         9.03 o                         
  -9   5   4       1248.43       1309.18        54.30 o                         
  -8   5   4        851.63        917.72        38.53 o                         
  -7   5   4        120.59        119.19         7.59 o                         
  -6   5   4          2.44          0.03         2.12 o                         
  -5   5   4          0.12         -1.16         2.05 o                         
  -4   5   4        464.40        455.50        15.86 o                         
  -3   5   4        340.86        384.57        20.07 o                         
  -2   5   4        180.09        194.86         7.48 o                         
  -1   5   4         49.61         52.69         3.23 o                         
   0   5   4        822.39        820.03        27.71 o                         
   1   5   4         16.06         19.68         3.71 o                         
   2   5   4         31.97         30.13         3.78 o                         
   3   5   4        128.06        113.27         7.19 o                         
   4   5   4         63.24         55.22         7.34 o                         
   5   5   4         87.53        109.47         7.78 o                         
   6   5   4         36.95         40.55         5.78 o                         
   7   5   4       1598.04       1645.04        68.08 o                         
   8   5   4          0.02         -5.55         5.55 o                         
   9   5   4         36.42         29.22         8.75 o                         
  10   5   4         15.51          5.44         7.55 o                         
  11   5   4         43.98         79.44        10.93 o                         
 -14   6   4          5.43          6.13         8.58 o                         
 -13   6   4         18.41         22.61         8.36 o                         
 -12   6   4         58.10         61.68        12.70 o                         
 -11   6   4         42.13         37.87         6.79 o                         
 -10   6   4        830.93        917.33        39.13 o                         
  -9   6   4         91.15        108.63         8.18 o                         
  -8   6   4          5.77          6.49         4.39 o                         
  -7   6   4         25.49         33.88         4.98 o                         
  -6   6   4         48.69         49.56         5.03 o                         
  -5   6   4         21.16         24.57         4.46 o                         
  -4   6   4        110.89         97.02         5.22 o                         
  -3   6   4          5.74          1.21         2.24 o                         
  -2   6   4        147.63        117.94         5.32 o                         
  -1   6   4        436.44        412.18        14.34 o                         
   0   6   4         41.02         46.00         3.07 o                         
   1   6   4          9.40         11.90         4.52 o                         
   2   6   4        177.17        176.70        18.07 o                         
   3   6   4         65.14         63.32         5.59 o                         
   4   6   4          0.43          1.13         3.99 o                         
   5   6   4         88.39         83.04         7.15 o                         
   6   6   4       2651.21       2758.66       112.60 o                         
   7   6   4          4.67          1.98         5.59 o                         
   8   6   4        108.91        125.22        10.13 o                         
   9   6   4          4.76         -1.61         6.91 o                         
  10   6   4          7.59          1.26         8.27 o                         
  11   6   4         24.02         19.26        10.13 o                         
 -14   7   4         19.52         17.79         9.18 o                         
 -13   7   4         42.45         58.63         9.56 o                         
 -12   7   4         20.00         21.12         8.47 o                         
 -11   7   4         78.47        100.49         9.38 o                         
 -10   7   4        443.24        497.31        36.70 o                         
  -9   7   4        302.95        332.00        16.37 o                         
  -8   7   4          0.02         -1.98         4.39 o                         
  -7   7   4          0.22         -1.98         3.99 o                         
  -6   7   4          3.31          0.85         3.93 o                         
  -5   7   4         17.19         19.43         3.22 o                         
  -4   7   4        266.74        276.40        12.43 o                         
  -3   7   4        358.57        317.61        11.62 o                         
  -2   7   4        244.47        269.44        10.10 o                         
  -1   7   4        460.00        448.70        15.64 o                         
   0   7   4         17.49         18.22         3.78 o                         
   1   7   4         10.98         14.68         3.99 o                         
   2   7   4         57.57         63.51         5.78 o                         
   3   7   4         32.64         43.54        12.70 o                         
   4   7   4         52.68         43.74         5.78 o                         
   5   7   4        479.35        470.28        21.76 o                         
   6   7   4         67.89         57.02        11.01 o                         
   7   7   4        105.01        106.72         9.33 o                         
   8   7   4        193.09        182.37        12.57 o                         
   9   7   4          7.01         12.81         8.18 o                         
  10   7   4          0.32         11.22         9.48 o                         
 -13   8   4         10.59         13.17         8.58 o                         
 -12   8   4          4.86          6.78        15.25 o                         
 -11   8   4         16.63          7.19         6.58 o                         
 -10   8   4       1121.97       1191.11        50.51 o                         
  -9   8   4         16.91         20.89         5.99 o                         
  -8   8   4        139.38        145.91         9.78 o                         
  -7   8   4         18.46         22.84         5.38 o                         
  -6   8   4          2.15          2.01         4.58 o                         
  -5   8   4         42.54         47.70         4.07 o                         
  -4   8   4        182.31        172.67         7.48 o                         
  -3   8   4        184.34        170.67         7.37 o                         
  -2   8   4          9.14         11.91         2.97 o                         
  -1   8   4          4.57          8.19         3.99 o                         
   0   8   4        183.25        171.20        20.05 o                         
   1   8   4         12.90          9.65         4.80 o                         
   2   8   4         29.78         25.18         5.36 o                         
   3   8   4         38.57         38.53         5.78 o                         
   4   8   4          9.77          2.91         4.98 o                         
   5   8   4         11.04         14.57         5.01 o                         
   6   8   4         27.73         28.60         6.79 o                         
   7   8   4         49.67         44.91         7.78 o                         
   8   8   4         12.60         13.86         7.78 o                         
   9   8   4        164.90        176.46        14.96 o                         
 -13   9   4         83.92        130.44        18.07 o                         
 -12   9   4         17.06         24.70         8.58 o                         
 -11   9   4        249.59        319.54        24.85 o                         
 -10   9   4         66.24         83.46         9.16 o                         
  -9   9   4        241.79        289.35        29.90 o                         
  -8   9   4        160.85        190.91        11.77 o                         
  -7   9   4          0.18         -3.95         7.91 o                         
  -6   9   4         29.75         23.66         5.93 o                         
  -5   9   4        206.05        221.11         9.79 o                         
  -4   9   4         38.41         38.91         4.14 o                         
  -3   9   4         13.18         11.48         3.59 o                         
  -2   9   4          6.53          6.78         4.39 o                         
  -1   9   4          8.45          9.33         4.18 o                         
   0   9   4          6.61          1.18         5.65 o                         
   1   9   4         39.72         49.14         8.19 o                         
   2   9   4         11.51          7.12         5.14 o                         
   3   9   4         23.37         23.70         5.78 o                         
   4   9   4         39.84         29.42         6.21 o                         
   5   9   4        132.20         94.54         8.58 o                         
   6   9   4          3.08          2.99         6.75 o                         
   7   9   4         46.40         42.00         8.36 o                         
   8   9   4         48.41         47.93         9.56 o                         
 -12  10   4         13.56          6.21        12.99 o                         
 -11  10   4          0.62         -0.56        11.86 o                         
 -10  10   4        215.39        261.96        18.92 o                         
  -9  10   4          2.10          6.86         6.58 o                         
  -8  10   4          0.94          1.69         5.99 o                         
  -7  10   4         53.08         47.29         6.98 o                         
  -6  10   4        180.47        168.87        10.93 o                         
  -5  10   4         13.86         17.32         4.15 o                         
  -4  10   4         69.26         56.58         5.13 o                         
  -3  10   4         17.86         21.31         5.14 o                         
  -2  10   4         86.91         81.39         7.31 o                         
  -1  10   4        281.02        270.29        13.77 o                         
   0  10   4         45.43         47.83         7.62 o                         
   1  10   4          2.82          2.03         4.98 o                         
   2  10   4         86.08         81.54         7.78 o                         
   3  10   4          0.22         -2.57         5.70 o                         
   4  10   4          8.41          0.95         6.18 o                         
   5  10   4        246.56        250.42        14.97 o                         
   6  10   4         66.96         58.29        23.43 o                         
   7  10   4         13.83         14.56         9.22 o                         
 -12  11   4         19.20         32.75        15.25 o                         
 -11  11   4         52.91         31.62        13.55 o                         
 -10  11   4          2.33          5.65        11.29 o                         
  -9  11   4         23.07         17.17         7.78 o                         
  -8  11   4         18.37         22.83         7.78 o                         
  -7  11   4        154.48        202.81        13.83 o                         
  -6  11   4        138.89        150.64        10.45 o                         
  -5  11   4        314.87        317.81        15.74 o                         
  -4  11   4         52.59         55.69         9.03 o                         
  -3  11   4         16.91         17.19         5.38 o                         
  -2  11   4        521.54        486.64        22.16 o                         
  -1  11   4          3.37          2.26         5.19 o                         
   0  11   4         36.63         19.14         6.10 o                         
   1  11   4          0.36         -3.01         6.78 o                         
   2  11   4         46.44         33.38         6.75 o                         
   3  11   4          7.44          4.59         6.58 o                         
   4  11   4          5.30          7.64         7.15 o                         
   5  11   4          0.92         -7.38         7.38 o                         
   6  11   4         41.15         29.13         9.48 o                         
 -11  12   4        117.49        152.46        21.46 o                         
 -10  12   4         64.71         48.00        15.25 o                         
  -9  12   4         42.52         41.78        12.42 o                         
  -8  12   4          5.94         -7.34        11.29 o                         
  -7  12   4         39.95         32.01         7.72 o                         
  -6  12   4         17.72         13.55         9.60 o                         
  -4  12   4          2.00          5.24         5.70 o                         
  -3  12   4        442.04        460.58        21.76 o                         
  -2  12   4         94.14         70.31        13.83 o                         
  -1  12   4          0.30          8.19         6.39 o                         
   0  12   4          0.09         -3.83         6.35 o                         
   1  12   4         17.18         15.26         6.58 o                         
   2  12   4          0.45         -3.92         6.75 o                         
   3  12   4          2.45          6.65         7.31 o                         
   4  12   4        117.97        120.22        11.56 o                         
   5  12   4         22.83         16.23         9.08 o                         
 -10  13   4          0.44          5.08        12.99 o                         
  -9  13   4         37.10         57.60        15.25 o                         
  -6  13   4         11.61         18.63        10.73 o                         
  -5  13   4          2.53          0.56        10.16 o                         
  -4  13   4         91.85         98.72         9.56 o                         
  -3  13   4          0.67         -2.26         6.98 o                         
  -2  13   4         12.41         14.46         7.91 o                         
  -1  13   4          3.21          2.20         7.05 o                         
   0  13   4         26.90         46.52         8.36 o                         
   1  13   4         39.37         56.86         8.76 o                         
   2  13   4         25.32         17.89         8.18 o                         
   3  13   4          1.15          2.06         8.52 o                         
  -5  14   4          8.83         12.42        11.29 o                         
  -4  14   4         41.15         42.34         9.56 o                         
  -3  14   4         11.81         13.83         7.99 o                         
  -2  14   4          6.18          6.89         8.41 o                         
  -1  14   4         55.20         58.77         9.16 o                         
   0  14   4          0.11         -3.04         8.36 o                         
   1  14   4          0.11          1.28         9.08 o                         
  -3  15   4          8.67          0.14         9.22 o                         
  -2  15   4         90.41         92.60        15.25 o                         
   0 -16   5          9.92         16.94        13.55 o                         
   1 -16   5         74.22         81.31        15.81 o                         
   2 -16   5         78.30         58.16        14.68 o                         
   3 -16   5          0.00          2.82        12.42 o                         
   4 -16   5         15.05         23.72        14.12 o                         
   5 -16   5          0.07          4.52         9.18 o                         
   6 -16   5          1.14          3.43         9.96 o                         
  -4 -15   5        231.60        245.63        26.54 o                         
  -3 -15   5         47.00         70.58        15.25 o                         
  -2 -15   5         50.19         55.90        14.12 o                         
  -1 -15   5          6.27         11.86        11.86 o                         
   0 -15   5         31.43         29.93        12.42 o                         
   1 -15   5         11.26          9.03        11.29 o                         
   2 -15   5         61.59        107.29        15.25 o                         
   3 -15   5         28.59         53.08        13.55 o                         
   4 -15   5          0.80          3.57         7.55 o                         
   5 -15   5         32.18         26.25         8.52 o                         
   6 -15   5         60.95         64.84         9.56 o                         
   7 -15   5          5.38         -0.85         8.78 o                         
   8 -15   5          4.72          0.66         9.96 o                         
  -6 -14   5        150.39        192.55        21.46 o                         
  -5 -14   5         13.47         31.06        13.55 o                         
  -4 -14   5        138.29        168.27        18.63 o                         
  -3 -14   5         55.93         54.77        12.99 o                         
  -2 -14   5        145.78        165.45        17.50 o                         
  -1 -14   5         12.86          8.47        10.16 o                         
   0 -14   5         50.05         37.83        10.73 o                         
   1 -14   5         43.97         33.88        10.16 o                         
   2 -14   5         42.81         43.32         7.78 o                         
   3 -14   5          0.10          0.82         6.18 o                         
   4 -14   5          1.50         -3.39         6.51 o                         
   5 -14   5         94.30        104.97        14.40 o                         
   6 -14   5          2.87         -5.08         7.59 o                         
   7 -14   5          0.19         -6.53         7.38 o                         
   8 -14   5          1.57          0.38         7.78 o                         
   9 -14   5          1.25          0.67         8.76 o                         
  -7 -13   5         62.44         71.71        15.25 o                         
  -6 -13   5         45.72         29.93        12.42 o                         
  -5 -13   5         37.57         36.14        12.99 o                         
  -4 -13   5         65.16         67.76        12.42 o                         
  -3 -13   5          8.43          3.39         9.60 o                         
  -2 -13   5         24.43         16.38         9.60 o                         
  -1 -13   5          0.29         -3.39         8.47 o                         
   0 -13   5         58.09         65.50        11.29 o                         
   1 -13   5         14.76         18.71         7.34 o                         
   2 -13   5        156.36        140.09        10.18 o                         
   3 -13   5          0.03         -1.44         5.78 o                         
   4 -13   5         33.00         22.78         6.35 o                         
   5 -13   5         45.28         48.81         7.38 o                         
   6 -13   5         84.25         86.39         8.58 o                         
   7 -13   5         81.11         69.19         8.58 o                         
   8 -13   5          1.80          3.39         7.19 o                         
   9 -13   5          0.20          2.61         7.96 o                         
  10 -13   5         17.87         13.60         8.76 o                         
  -8 -12   5         11.69         12.25         9.33 o                         
  -7 -12   5          6.07         -0.83         8.41 o                         
  -6 -12   5          0.92          3.36         7.78 o                         
  -5 -12   5        686.82        825.42        75.07 o                         
  -4 -12   5        108.85        111.80        13.55 o                         
  -3 -12   5        146.03        173.92        16.38 o                         
  -2 -12   5         14.64         19.20         8.47 o                         
  -1 -12   5        153.55        121.97        12.99 o                         
   0 -12   5         33.79         41.38        11.58 o                         
   1 -12   5         57.74         59.55         6.79 o                         
   2 -12   5          0.88          1.13         4.98 o                         
   3 -12   5          4.88         -0.94         5.38 o                         
   4 -12   5        237.19        241.00        13.16 o                         
   5 -12   5        121.17        125.54         9.38 o                         
   6 -12   5          0.66         -2.28         5.55 o                         
   7 -12   5         18.06         16.09         6.39 o                         
   8 -12   5         17.16         10.06         6.75 o                         
   9 -12   5         19.04         12.99         7.19 o                         
  10 -12   5          3.20          4.62         7.78 o                         
  11 -12   5        273.17        292.44        25.41 o                         
  -9 -11   5         20.79         19.76        15.25 o                         
  -8 -11   5          4.80          3.48         7.55 o                         
  -7 -11   5          0.71          2.70         7.15 o                         
  -6 -11   5         53.44         38.56         7.15 o                         
  -5 -11   5         95.31        117.52        12.14 o                         
  -4 -11   5         42.74         49.45         6.98 o                         
  -3 -11   5         94.33         90.35        11.29 o                         
  -2 -11   5        174.85        196.90        11.37 o                         
  -1 -11   5        661.37        669.74        29.14 o                         
   0 -11   5        128.68        137.36         9.18 o                         
   1 -11   5         61.05         57.66         6.18 o                         
   2 -11   5          2.61          2.60         4.58 o                         
   3 -11   5        331.34        297.20        14.57 o                         
   4 -11   5         88.21         65.84         6.58 o                         
   5 -11   5        134.92        126.42         8.78 o                         
   6 -11   5         16.01         13.83         5.59 o                         
   7 -11   5          0.17         -0.56         5.59 o                         
   8 -11   5          5.65          8.92         5.78 o                         
   9 -11   5          0.14          4.79         9.03 o                         
  10 -11   5        123.54        127.62        22.02 o                         
  11 -11   5         57.54         53.37         8.98 o                         
 -10 -10   5          2.50          3.95        14.12 o                         
  -9 -10   5          2.97          4.52        11.86 o                         
  -8 -10   5         12.71          8.08         7.31 o                         
  -7 -10   5         33.60         14.04         8.47 o                         
  -6 -10   5        835.17        895.09        38.53 o                         
  -5 -10   5        510.97        558.78        40.94 o                         
  -4 -10   5         53.76         49.97         7.06 o                         
  -3 -10   5          4.57          7.08         3.69 o                         
  -2 -10   5        237.06        211.01         9.12 o                         
  -1 -10   5        175.75        189.18        10.36 o                         
   0 -10   5        359.26        379.93        19.20 o                         
   1 -10   5         12.52         17.90         4.39 o                         
   2 -10   5        732.38        696.12        41.50 o                         
   3 -10   5        242.42        228.40        11.77 o                         
   4 -10   5        336.86        345.71        17.79 o                         
   5 -10   5        151.88        137.31         8.98 o                         
   6 -10   5          3.09         10.16         4.79 o                         
   7 -10   5         36.22         25.46         5.59 o                         
   8 -10   5          3.03         10.27         6.18 o                         
   9 -10   5         81.19         90.10         9.32 o                         
  10 -10   5         51.22         46.57         7.78 o                         
  11 -10   5         55.24         45.37         8.36 o                         
  12 -10   5         44.81         52.51        13.55 o                         
 -11  -9   5         26.41         59.29        15.81 o                         
 -10  -9   5         86.54         90.91        16.94 o                         
  -9  -9   5          6.15         11.29        12.42 o                         
  -8  -9   5        156.42        153.36        12.99 o                         
  -7  -9   5         18.13         11.54         6.24 o                         
  -6  -9   5        422.28        461.75        21.55 o                         
  -5  -9   5         37.08         43.05         5.95 o                         
  -4  -9   5        214.21        212.58         9.02 o                         
  -3  -9   5          3.57          3.00         3.03 o                         
  -2  -9   5        118.98        100.06         5.52 o                         
  -1  -9   5         74.72         64.00        10.69 o                         
   0  -9   5        720.05        705.55        29.95 o                         
   1  -9   5        241.02        253.83        11.98 o                         
   2  -9   5          0.90          3.39         5.65 o                         
   3  -9   5          3.79          5.74         3.78 o                         
   4  -9   5         12.73          9.30         6.21 o                         
   5  -9   5        188.07        191.15        10.45 o                         
   6  -9   5         10.48         12.42         4.39 o                         
   7  -9   5          0.38         -3.39         5.65 o                         
   8  -9   5        195.35        164.72        15.81 o                         
   9  -9   5        139.90        151.42        11.01 o                         
  10  -9   5         96.63         82.13         8.18 o                         
  11  -9   5         65.05         68.50         8.18 o                         
  12  -9   5         15.48          5.08        10.73 o                         
  13  -9   5          5.63         14.12        12.99 o                         
 -11  -8   5         86.85        109.54        16.94 o                         
 -10  -8   5         69.22         55.90        12.99 o                         
  -9  -8   5          9.63         -6.21         9.60 o                         
  -8  -8   5        223.98        232.38        13.37 o                         
  -7  -8   5         15.81         17.03         7.34 o                         
  -6  -8   5       1133.78       1161.61        55.82 o                         
  -5  -8   5        107.91        113.88         7.01 o                         
  -4  -8   5        509.55        504.01        17.82 o                         
  -3  -8   5        480.76        490.81        17.38 o                         
  -2  -8   5        570.99        564.07        19.55 o                         
  -1  -8   5        303.95        293.69        10.97 o                         
   0  -8   5         84.74         79.43         4.31 o                         
   1  -8   5         91.40         84.76         5.99 o                         
   2  -8   5         20.24         27.53         4.18 o                         
   3  -8   5         23.69         31.06         3.93 o                         
   4  -8   5         40.85         42.78         4.79 o                         
   5  -8   5        377.61        361.56        16.57 o                         
   6  -8   5        422.58        407.48        18.37 o                         
   7  -8   5         77.43         68.99        17.79 o                         
   8  -8   5          6.34         16.44         5.38 o                         
   9  -8   5         89.41         94.69         7.78 o                         
  10  -8   5        813.42        826.70        35.93 o                         
  11  -8   5         96.57         95.09         8.58 o                         
  12  -8   5         37.28         41.22        11.86 o                         
  13  -8   5          0.29          5.08        13.55 o                         
 -12  -7   5          9.98          0.56        13.55 o                         
 -11  -7   5        199.79        216.26        21.46 o                         
 -10  -7   5          8.57         17.50        10.73 o                         
  -9  -7   5         73.70         50.82        10.73 o                         
  -8  -7   5        589.06        602.96        26.74 o                         
  -7  -7   5        189.03        198.48         8.66 o                         
  -6  -7   5       1438.33       1470.52        49.33 o                         
  -5  -7   5         52.87         51.47         4.10 o                         
  -4  -7   5         17.95         22.03         3.26 o                         
  -3  -7   5         67.50         64.83         4.01 o                         
  -2  -7   5         47.52         46.95         6.94 o                         
  -1  -7   5       1962.87       2121.86        70.31 o                         
   0  -7   5        362.08        377.64        13.36 o                         
   1  -7   5        146.22        147.61         6.04 o                         
   2  -7   5        839.36        872.14        36.33 o                         
   3  -7   5        105.21        100.59         6.39 o                         
   4  -7   5          9.27          5.93         3.59 o                         
   5  -7   5          0.00         -0.50         3.67 o                         
   6  -7   5        185.51        194.43        10.18 o                         
   7  -7   5         45.13         40.66         5.36 o                         
   8  -7   5         80.99         94.16         9.60 o                         
   9  -7   5          5.72          6.41         5.08 o                         
  10  -7   5         48.74         52.13         6.98 o                         
  11  -7   5         14.73         22.20         6.35 o                         
  12  -7   5         78.01         67.05         9.16 o                         
  13  -7   5         14.14         23.72        13.55 o                         
 -12  -6   5        117.64        132.69        17.50 o                         
 -11  -6   5         11.58         26.54        11.29 o                         
 -10  -6   5          6.02         14.12         9.60 o                         
  -9  -6   5          1.17         -7.91         7.91 o                         
  -8  -6   5        596.49        557.50        24.53 o                         
  -7  -6   5         12.22          8.50         3.44 o                         
  -6  -6   5        592.68        597.70        20.97 o                         
  -5  -6   5         16.09         20.01         4.72 o                         
  -4  -6   5         71.78         76.35         4.43 o                         
  -3  -6   5        424.75        435.97        15.32 o                         
  -2  -6   5         19.13         18.64         2.38 o                         
  -1  -6   5        684.13        713.02        24.01 o                         
   0  -6   5         66.34         63.03         3.78 o                         
   1  -6   5        330.20        347.65        23.66 o                         
   2  -6   5       1038.99       1003.57        41.52 o                         
   3  -6   5         30.29         31.45         3.78 o                         
   4  -6   5       1657.45       1749.99        71.47 o                         
   5  -6   5        136.71        128.37         7.38 o                         
   6  -6   5         16.16         18.03         3.78 o                         
   7  -6   5        475.85        475.29        27.10 o                         
   8  -6   5          0.40         -1.13         3.99 o                         
   9  -6   5         65.26         57.86         6.18 o                         
  10  -6   5         77.12         83.25        12.99 o                         
  11  -6   5        106.56        109.24        11.86 o                         
  12  -6   5         26.52         54.89        18.35 o                         
  13  -6   5         56.86         39.53        11.86 o                         
 -13  -5   5         39.40         49.13        15.25 o                         
 -12  -5   5         91.95         83.57        14.68 o                         
 -11  -5   5        144.39        164.32        18.07 o                         
 -10  -5   5          0.59          1.69         8.47 o                         
  -9  -5   5        406.24        391.80        18.31 o                         
  -8  -5   5         31.86         26.00         5.14 o                         
  -7  -5   5       3176.21       3231.91       106.82 o                         
  -6  -5   5         26.50         32.38         3.44 o                         
  -5  -5   5         80.60         76.14         4.34 o                         
  -4  -5   5        287.39        297.26        10.86 o                         
  -3  -5   5        188.39        199.50         9.01 o                         
  -2  -5   5        157.19        156.98         6.19 o                         
  -1  -5   5        915.78        978.11        32.82 o                         
   0  -5   5         21.82         23.83         3.62 o                         
   1  -5   5        161.68        174.54         9.86 o                         
   2  -5   5        111.29         99.70         5.59 o                         
   3  -5   5        272.07        285.81        30.18 o                         
   4  -5   5        963.82        975.99        32.70 o                         
   5  -5   5         21.95         25.37         3.38 o                         
   6  -5   5        157.86        154.76         8.38 o                         
   7  -5   5        369.13        374.33        16.77 o                         
   8  -5   5         62.59         47.93         5.38 o                         
   9  -5   5       1716.83       1676.95        68.87 o                         
  10  -5   5        165.00        172.42        10.76 o                         
  11  -5   5         45.35         37.81         6.58 o                         
  12  -5   5         58.26         61.29         7.96 o                         
 -13  -4   5          0.77          1.69        12.42 o                         
 -12  -4   5        315.77        422.87        30.49 o                         
 -11  -4   5        315.80        373.75        27.10 o                         
 -10  -4   5          2.92          1.80         5.38 o                         
  -9  -4   5        761.75        761.75        32.52 o                         
  -8  -4   5        339.70        324.96        15.16 o                         
  -7  -4   5        328.02        338.02        12.48 o                         
  -6  -4   5        163.86        158.77        11.16 o                         
  -5  -4   5        369.11        381.54        13.47 o                         
  -4  -4   5        102.11        104.63         8.03 o                         
  -3  -4   5       1631.70       1769.50        58.57 o                         
  -2  -4   5       5762.26       5887.01       192.96 o                         
  -1  -4   5        977.75       1016.91        33.79 o                         
   0  -4   5        346.16        385.25        13.25 o                         
   1  -4   5       1521.35       1666.78        54.99 o                         
   2  -4   5         51.68         40.16         3.59 o                         
   3  -4   5          5.04          5.50         1.63 o                         
   4  -4   5       2380.93       2637.52        87.04 o                         
   5  -4   5        789.90        825.85        27.81 o                         
   6  -4   5        215.15        196.15         7.71 o                         
   7  -4   5        134.75        128.79        18.63 o                         
   8  -4   5         11.02          6.21         3.99 o                         
   9  -4   5        716.34        697.36        33.88 o                         
  10  -4   5          3.23         -2.08         5.14 o                         
  11  -4   5          0.00          3.95         5.59 o                         
  12  -4   5         16.44         22.45         7.69 o                         
 -14  -3   5         24.01         19.20        14.12 o                         
 -13  -3   5          1.60          0.00        10.73 o                         
 -12  -3   5          0.08          1.13         9.60 o                         
 -11  -3   5          8.64          7.99         5.38 o                         
 -10  -3   5        320.13        310.34        15.56 o                         
  -9  -3   5        249.76        230.25        12.99 o                         
  -8  -3   5        996.67       1026.39        42.72 o                         
  -7  -3   5        530.65        535.37        18.58 o                         
  -6  -3   5          0.17          3.39         2.39 o                         
  -5  -3   5        286.60        278.34        10.10 o                         
  -4  -3   5        158.50        158.40         7.12 o                         
  -3  -3   5        182.23        191.86         7.06 o                         
  -2  -3   5       3439.19       3702.84       121.60 o                         
  -1  -3   5        402.33        372.27        12.82 o                         
   0  -3   5         35.84         28.82         2.93 o                         
   1  -3   5        128.11        127.44         9.94 o                         
   2  -3   5        552.89        555.77        18.80 o                         
   3  -3   5       2496.65       2722.19        89.54 o                         
   4  -3   5         20.65         27.43         2.32 o                         
   5  -3   5        135.37        127.48         5.96 o                         
   6  -3   5         72.15         63.39         4.01 o                         
   7  -3   5        474.25        468.27        16.73 o                         
   8  -3   5         57.45         47.93         4.24 o                         
   9  -3   5        254.57        243.03        16.09 o                         
  10  -3   5         90.69         87.61         7.78 o                         
  11  -3   5          7.49          3.95         9.03 o                         
  12  -3   5         12.63         22.59        10.73 o                         
 -14  -2   5          1.69        -14.68        14.68 o                         
 -13  -2   5          0.28          9.60        11.29 o                         
 -12  -2   5          1.21          1.01         5.78 o                         
 -11  -2   5         32.98         28.98         6.18 o                         
 -10  -2   5        149.55        131.00         8.76 o                         
  -9  -2   5          0.53          5.67         4.18 o                         
  -8  -2   5       1414.74       1387.80        57.29 o                         
  -7  -2   5         14.31         21.43         3.95 o                         
  -6  -2   5       1314.58       1344.34        44.88 o                         
  -5  -2   5         44.52         36.67         4.12 o                         
  -4  -2   5        247.57        288.38        10.32 o                         
  -3  -2   5        609.34        541.33        18.74 o                         
  -2  -2   5       3856.56       3990.20       130.95 o                         
  -1  -2   5       2145.65       2320.05        76.29 o                         
   0  -2   5         16.16         20.29         1.72 o                         
   1  -2   5       1234.01       1229.20        40.75 o                         
   2  -2   5         68.82         75.58         3.47 o                         
   3  -2   5       1982.14       2168.45        71.39 o                         
   4  -2   5         11.48         16.55         2.16 o                         
   5  -2   5        321.47        359.12        12.71 o                         
   6  -2   5         42.82         35.50         3.26 o                         
   7  -2   5        554.60        537.97        18.90 o                         
   8  -2   5       1198.91       1177.33        48.91 o                         
   9  -2   5        416.10        359.81        13.91 o                         
  10  -2   5          0.10          6.23        10.45 o                         
  11  -2   5         32.55         20.33         9.03 o                         
  12  -2   5         23.25         20.33        10.16 o                         
 -14  -1   5         17.14         10.73        12.99 o                         
 -13  -1   5        608.48        726.43        32.73 o                         
 -12  -1   5         60.45         87.24         8.78 o                         
 -11  -1   5         83.89         86.47         9.32 o                         
 -10  -1   5          9.84         10.45         5.19 o                         
  -9  -1   5        175.23        155.40         9.16 o                         
  -8  -1   5       1360.16       1352.83        55.70 o                         
  -7  -1   5          0.12          1.59         3.12 o                         
  -6  -1   5        126.23        109.88        12.03 o                         
  -5  -1   5        717.53        774.44        26.18 o                         
  -4  -1   5        907.89        945.98        31.40 o                         
  -3  -1   5        769.42        836.70        27.81 o                         
  -2  -1   5          1.49          1.44         1.29 o                         
  -1  -1   5        275.34        272.89         9.56 o                         
   0  -1   5        684.73        678.88        22.82 o                         
   1  -1   5       2963.24       3264.35       131.36 o                         
   2  -1   5       2434.32       2668.22        87.80 o                         
   3  -1   5        611.28        714.63        23.91 o                         
   4  -1   5       1828.91       1915.79        63.35 o                         
   5  -1   5        405.92        381.46        17.48 o                         
   6  -1   5          2.26          4.31         2.48 o                         
   7  -1   5         67.19         74.59         4.64 o                         
   8  -1   5       1505.66       1559.38        52.27 o                         
   9  -1   5        261.91        204.61        24.85 o                         
  10  -1   5         23.13         17.91         6.10 o                         
  11  -1   5         14.98         26.41         7.05 o                         
  12  -1   5         80.70        121.97        15.81 o                         
  13  -1   5          3.59          3.39        14.68 o                         
 -14   0   5          4.28          4.12         9.33 o                         
 -13   0   5        110.53        118.11        10.58 o                         
 -12   0   5        228.91        215.35        16.94 o                         
 -11   0   5        140.14        139.98         9.78 o                         
 -10   0   5        634.22        606.10        26.55 o                         
  -9   0   5         15.82         12.14         4.39 o                         
  -8   0   5        709.87        722.58        46.02 o                         
  -7   0   5         69.45         70.45         7.06 o                         
  -6   0   5         21.04         14.16         4.23 o                         
  -5   0   5        947.40       1005.83        41.32 o                         
  -4   0   5        181.16        179.49         6.70 o                         
  -3   0   5       8277.03       9236.79       302.39 o                         
  -2   0   5       1037.95       1013.08        33.79 o                         
  -1   0   5        481.36        449.92        15.21 o                         
   0   0   5       1328.43       1419.84        46.94 o                         
   1   0   5        138.10        130.15         5.26 o                         
   2   0   5         15.90         15.91         1.78 o                         
   3   0   5         25.86         23.11         2.24 o                         
   4   0   5        924.37        898.59        30.21 o                         
   5   0   5        362.13        385.24        13.79 o                         
   6   0   5        350.92        342.45        12.38 o                         
   7   0   5         17.70         21.07         3.32 o                         
   8   0   5         10.48          9.13         4.58 o                         
   9   0   5        299.36        291.69        16.35 o                         
  10   0   5         16.77         20.44         6.18 o                         
  11   0   5         51.15         48.89         9.88 o                         
  12   0   5          1.99         -1.01         7.78 o                         
  13   0   5        127.84        174.48        18.63 o                         
 -15   1   5          0.29         -2.63        10.93 o                         
 -14   1   5         51.18         73.15        10.13 o                         
 -13   1   5          5.81          9.25         7.78 o                         
 -12   1   5         44.45         32.23         6.79 o                         
 -11   1   5        274.01        267.54        14.17 o                         
 -10   1   5        105.06         87.03        10.16 o                         
  -9   1   5        237.42        217.71        11.37 o                         
  -8   1   5         14.59         17.81         4.18 o                         
  -7   1   5       1383.61       1494.02        61.09 o                         
  -6   1   5          6.41          1.41         2.79 o                         
  -5   1   5          0.06          1.30         2.57 o                         
  -4   1   5         11.01         13.93         2.17 o                         
  -3   1   5         60.09         55.77         2.73 o                         
  -2   1   5        217.04        246.26         8.79 o                         
  -1   1   5       1594.30       1563.10        51.62 o                         
   0   1   5       1042.85       1064.08        35.32 o                         
   1   1   5       2583.20       2706.97        89.00 o                         
   2   1   5       2443.53       2752.30        90.52 o                         
   3   1   5         86.39         77.59         3.88 o                         
   4   1   5        105.74        109.47         4.87 o                         
   5   1   5        215.62        217.04         8.34 o                         
   6   1   5        332.15        351.53        12.81 o                         
   7   1   5        427.22        434.36        19.56 o                         
   8   1   5        152.44        122.53         8.78 o                         
   9   1   5         33.81         30.18         6.18 o                         
  10   1   5          2.53          9.98         6.18 o                         
  11   1   5         51.35         64.55         8.98 o                         
  12   1   5         43.86         70.55        10.69 o                         
  13   1   5         10.26         11.16        11.25 o                         
 -15   2   5         17.54         31.06        10.78 o                         
 -14   2   5          6.80          8.62         8.92 o                         
 -13   2   5        349.13        325.46        17.55 o                         
 -12   2   5         31.92         28.69         6.58 o                         
 -11   2   5         56.58         44.86         6.58 o                         
 -10   2   5        165.68        164.28        10.18 o                         
  -9   2   5       1348.87       1383.00        57.29 o                         
  -8   2   5        705.95        699.48        29.74 o                         
  -7   2   5          9.36          5.45         3.39 o                         
  -6   2   5         46.81         42.27         4.18 o                         
  -5   2   5        374.13        323.89        14.17 o                         
  -4   2   5          0.02          0.28         1.38 o                         
  -3   2   5        481.13        514.31        17.60 o                         
  -2   2   5        541.77        517.77        17.60 o                         
  -1   2   5       2466.90       2587.36        85.20 o                         
   0   2   5        465.50        470.65        16.08 o                         
   1   2   5       1035.44       1076.20        35.86 o                         
   2   2   5         41.20         43.31         3.15 o                         
   3   2   5        371.47        364.85        18.40 o                         
   4   2   5         22.19         21.74         2.47 o                         
   5   2   5        413.72        405.46        19.48 o                         
   6   2   5        110.89        126.63         7.78 o                         
   7   2   5       1909.04       2071.69        84.85 o                         
   8   2   5        193.97        181.63        10.97 o                         
   9   2   5         10.16          5.18         5.78 o                         
  10   2   5          5.21          4.92         6.78 o                         
  11   2   5        297.99        403.32        35.86 o                         
  12   2   5         89.41        127.37        12.42 o                         
 -15   3   5         27.12         31.96        10.18 o                         
 -14   3   5        186.92        253.06        16.38 o                         
 -13   3   5        161.21        187.73        12.97 o                         
 -12   3   5         41.10         48.72         7.19 o                         
 -11   3   5        216.84        224.53        12.78 o                         
 -10   3   5        216.12        213.74        11.98 o                         
  -9   3   5        809.67        818.40        34.93 o                         
  -8   3   5        158.46        158.10         8.98 o                         
  -7   3   5          7.15          4.48         3.38 o                         
  -6   3   5        507.35        507.32        21.76 o                         
  -5   3   5         76.06         72.03         3.56 o                         
  -4   3   5        610.09        573.62        25.28 o                         
  -3   3   5          8.26          8.11         1.78 o                         
  -2   3   5          0.61          1.20         1.72 o                         
  -1   3   5        176.59        174.81         6.50 o                         
   0   3   5         13.08          9.57         1.90 o                         
   1   3   5        894.43        916.99        30.75 o                         
   2   3   5        537.59        591.20        20.31 o                         
   3   3   5         24.47         16.59         2.31 o                         
   4   3   5        231.14        233.56        11.18 o                         
   5   3   5         59.20         65.51        11.29 o                         
   6   3   5         15.75         11.50         4.34 o                         
   7   3   5         22.63         19.36         5.55 o                         
   8   3   5         89.46         96.98         8.38 o                         
   9   3   5         49.75         47.28         7.62 o                         
  10   3   5          0.40          1.56         6.98 o                         
  11   3   5         42.68         38.66         8.76 o                         
  12   3   5         92.87        106.44        12.75 o                         
 -15   4   5          0.02          2.22         9.78 o                         
 -14   4   5          5.16          9.60         8.78 o                         
 -13   4   5          0.81         -7.19         7.19 o                         
 -12   4   5         77.82         75.76         8.38 o                         
 -11   4   5         42.37         52.64         9.60 o                         
 -10   4   5          9.80         15.93         6.21 o                         
  -9   4   5        197.60        199.49        10.97 o                         
  -8   4   5          0.75         -3.12         3.78 o                         
  -7   4   5        799.49        851.68        35.73 o                         
  -6   4   5        123.79        115.95         9.03 o                         
  -5   4   5        670.13        649.26        24.23 o                         
  -4   4   5        243.55        264.52         9.77 o                         
  -3   4   5        968.85        977.71        32.92 o                         
  -2   4   5         18.91         20.17         2.38 o                         
  -1   4   5        831.51        871.31        29.34 o                         
   0   4   5         28.85         28.18         4.11 o                         
   1   4   5       3318.33       3651.42       120.08 o                         
   2   4   5        105.55         92.43         5.99 o                         
   3   4   5        290.11        277.27        18.04 o                         
   4   4   5         63.81         62.86         5.59 o                         
   5   4   5         69.59         71.95         8.75 o                         
   6   4   5        491.73        482.58        29.64 o                         
   7   4   5         19.51         16.92         5.55 o                         
   8   4   5          4.02          3.33         5.78 o                         
   9   4   5         82.23         99.23        12.42 o                         
  10   4   5         10.30         14.59         7.72 o                         
  11   4   5         19.10         32.18        13.55 o                         
  12   4   5        286.48        420.05        33.31 o                         
 -14   5   5          9.26         -0.72         8.58 o                         
 -13   5   5         12.83         11.83        10.45 o                         
 -12   5   5        120.59        113.36         9.78 o                         
 -11   5   5         16.36         13.97         6.18 o                         
 -10   5   5       1640.25       1745.18        72.07 o                         
  -9   5   5         19.05         18.63         5.19 o                         
  -8   5   5        165.31        159.56         9.38 o                         
  -7   5   5         43.65         48.94        11.01 o                         
  -6   5   5         12.86         21.04         7.34 o                         
  -5   5   5         59.48         61.71         5.23 o                         
  -4   5   5        230.98        226.77        10.46 o                         
  -3   5   5        340.91        323.55        11.62 o                         
  -2   5   5         95.77         82.83         4.17 o                         
  -1   5   5        629.92        605.86        20.86 o                         
   0   5   5        857.12        874.09        36.03 o                         
   1   5   5         69.85         91.83        10.45 o                         
   2   5   5          0.52         -1.43         2.97 o                         
   3   5   5        265.10        259.68        12.57 o                         
   4   5   5        347.80        354.31        16.57 o                         
   5   5   5         18.84         14.26         4.58 o                         
   6   5   5        378.78        376.31        17.97 o                         
   7   5   5        398.88        360.87        22.30 o                         
   8   5   5         91.26         72.92         8.18 o                         
   9   5   5          0.80          3.80         7.38 o                         
  10   5   5          8.84          5.24         9.32 o                         
  11   5   5        114.91        120.37        12.94 o                         
 -14   6   5         33.01         38.14         9.58 o                         
 -13   6   5         21.22          9.63         8.58 o                         
 -12   6   5          5.05         -2.14         6.58 o                         
 -11   6   5         77.03         78.88        10.73 o                         
 -10   6   5          2.47         -1.97         5.38 o                         
  -9   6   5          9.45          4.52         5.19 o                         
  -8   6   5        126.66        109.28         7.96 o                         
  -7   6   5          0.00          2.20         6.21 o                         
  -6   6   5        185.02        203.53        10.78 o                         
  -5   6   5         87.95         80.87         6.76 o                         
  -4   6   5        505.83        577.49        20.10 o                         
  -3   6   5         42.65         38.67         3.23 o                         
  -2   6   5        397.58        355.76        17.28 o                         
  -1   6   5        251.93        232.89         8.99 o                         
   0   6   5        110.64        103.33         6.58 o                         
   1   6   5        679.74        692.05        29.34 o                         
   2   6   5        116.45        108.58        10.45 o                         
   3   6   5        340.07        343.49        16.17 o                         
   4   6   5          6.77          4.23         4.39 o                         
   5   6   5        358.69        355.70        19.20 o                         
   6   6   5        417.28        420.24        19.96 o                         
   7   6   5          8.87         -1.09         5.95 o                         
   8   6   5          0.13          6.81         6.75 o                         
   9   6   5         78.05        100.41        10.78 o                         
  10   6   5         95.95        115.36        22.02 o                         
 -14   7   5          2.17          6.02         9.78 o                         
 -13   7   5         19.63         10.73         8.92 o                         
 -12   7   5         84.51        101.64        10.18 o                         
 -11   7   5          1.16         -6.18         6.18 o                         
 -10   7   5        214.16        257.99        30.46 o                         
  -9   7   5        224.21        231.10        13.16 o                         
  -8   7   5         26.89         23.68         5.78 o                         
  -7   7   5         67.31         71.97        13.55 o                         
  -6   7   5         49.88         77.95         8.19 o                         
  -5   7   5       1561.31       1652.85        55.20 o                         
  -4   7   5        253.86        245.40         9.54 o                         
  -3   7   5         32.74         32.10         3.57 o                         
  -2   7   5         54.37         52.47         3.88 o                         
  -1   7   5        224.99        233.07        19.76 o                         
   0   7   5         38.35         40.50         6.21 o                         
   1   7   5        110.13         92.82         6.79 o                         
   2   7   5          5.04          6.91         4.18 o                         
   3   7   5        149.10        148.57        11.58 o                         
   4   7   5         47.26         46.96         6.18 o                         
   5   7   5          0.06          0.83         5.14 o                         
   6   7   5          1.11          6.47         5.95 o                         
   7   7   5         17.34         11.23         6.75 o                         
   8   7   5         63.34         62.08         8.92 o                         
   9   7   5          0.94          9.37         8.92 o                         
  10   7   5          9.83         -5.65        12.99 o                         
 -13   8   5         40.34         37.33        13.27 o                         
 -12   8   5         72.59         79.68        10.38 o                         
 -11   8   5         12.13          2.94         6.98 o                         
 -10   8   5        144.11        171.84        20.33 o                         
  -9   8   5        160.31        164.82        26.82 o                         
  -8   8   5         48.38         51.33         6.79 o                         
  -7   8   5        206.95        181.51        10.78 o                         
  -6   8   5         46.45         66.54         8.47 o                         
  -5   8   5         17.98         11.46         3.40 o                         
  -4   8   5          5.97          0.22         4.21 o                         
  -3   8   5        387.18        378.69        13.90 o                         
  -2   8   5        310.42        319.04        15.16 o                         
  -1   8   5          0.01          3.74         4.18 o                         
   0   8   5        360.58        367.21        16.97 o                         
   1   8   5        162.62        163.93         9.78 o                         
   2   8   5          3.29         -1.41         4.80 o                         
   3   8   5          0.21         -1.98         4.79 o                         
   4   8   5        104.64         91.19         7.99 o                         
   5   8   5         87.60         86.83         8.36 o                         
   6   8   5         13.55          7.12         6.58 o                         
   7   8   5        221.14        228.64        14.76 o                         
   8   8   5         26.88         28.04        19.48 o                         
   9   8   5         11.12          1.81         9.48 o                         
 -13   9   5          0.05          2.02        10.53 o                         
 -12   9   5         31.82         27.93         9.56 o                         
 -11   9   5        167.44        225.86        20.89 o                         
 -10   9   5         23.23         23.54         8.75 o                         
  -9   9   5        324.58        366.05        18.75 o                         
  -8   9   5          0.97          3.67         8.19 o                         
  -7   9   5        105.76         98.82        13.83 o                         
  -6   9   5          9.97         18.83         5.78 o                         
  -5   9   5         59.95         63.23         9.32 o                         
  -4   9   5          3.10          3.02         3.69 o                         
  -3   9   5         65.78         78.49         6.75 o                         
  -2   9   5       1814.35       1877.71        77.26 o                         
  -1   9   5        217.05        216.84        11.98 o                         
   0   9   5         91.75         94.47        11.29 o                         
   1   9   5         18.90         14.20         6.21 o                         
   2   9   5        143.74        146.86         9.96 o                         
   3   9   5          1.38          7.91         5.55 o                         
   4   9   5        448.58        416.06        20.16 o                         
   5   9   5       1015.42       1032.87        60.42 o                         
   6   9   5          6.58         -6.71         6.75 o                         
   7   9   5         24.66         19.97         8.52 o                         
   8   9   5         14.91         14.87         9.56 o                         
 -12  10   5          7.92         -2.82        13.55 o                         
 -11  10   5          3.29          2.82         8.38 o                         
 -10  10   5         96.72        109.50        20.33 o                         
  -9  10   5          0.53          2.47         7.31 o                         
  -8  10   5         40.77         32.65        12.70 o                         
  -7  10   5          9.33          2.96         7.34 o                         
  -6  10   5         16.97         13.83         5.99 o                         
  -5  10   5          3.55          4.41         5.38 o                         
  -4  10   5          0.98          3.74         5.14 o                         
  -3  10   5         25.44         12.08         4.98 o                         
  -2  10   5         15.52         17.79         5.59 o                         
  -1  10   5         21.31         22.46         5.55 o                         
   0  10   5          1.97          5.65         7.34 o                         
   1  10   5          2.49          5.54         5.38 o                         
   2  10   5         16.61         14.70         5.55 o                         
   3  10   5         14.31          7.58         6.18 o                         
   4  10   5          0.04         -3.65         6.75 o                         
   5  10   5        204.74        251.47        31.90 o                         
   6  10   5          0.16         -2.97         8.27 o                         
   7  10   5         26.33         39.84         9.96 o                         
 -11  11   5        133.28        161.49        19.76 o                         
 -10  11   5          3.65         -4.80         7.99 o                         
  -9  11   5          3.73          9.03         7.87 o                         
  -8  11   5         88.93         79.80        15.53 o                         
  -7  11   5        383.28        440.81        22.30 o                         
  -6  11   5         34.45         38.96        10.16 o                         
  -5  11   5        155.33        170.53        16.38 o                         
  -4  11   5         61.26         59.49         7.15 o                         
  -3  11   5         24.13         17.45         5.78 o                         
  -2  11   5        344.40        303.53        15.56 o                         
  -1  11   5         25.11         27.08         9.32 o                         
   0  11   5         70.13         72.96         7.96 o                         
   1  11   5         47.14         41.10         7.15 o                         
   2  11   5         18.60         16.66        11.01 o                         
   3  11   5         43.86         48.64         8.58 o                         
   4  11   5         91.59         74.30         9.73 o                         
   5  11   5         35.95         23.45         8.76 o                         
 -10  12   5          4.51         -7.91        14.68 o                         
  -9  12   5         61.25         77.15        30.77 o                         
  -8  12   5         51.41         51.11         8.78 o                         
  -7  12   5          0.16          2.82        10.16 o                         
  -6  12   5          3.72          1.69        11.29 o                         
  -4  12   5          0.07          2.60         6.58 o                         
  -3  12   5        225.19        239.19        14.37 o                         
  -2  12   5        202.11        201.99        13.18 o                         
  -1  12   5          0.40          3.04         6.35 o                         
   0  12   5          8.26          0.17         6.75 o                         
   1  12   5         24.31         10.55         6.98 o                         
   2  12   5         40.07         43.87        11.01 o                         
   3  12   5         70.69         43.29         8.92 o                         
   4  12   5         47.79         47.15         9.96 o                         
  -7  13   5          7.85         15.25        12.42 o                         
  -6  13   5          7.00         12.99        11.29 o                         
  -5  13   5         39.25         49.69        13.55 o                         
  -4  13   5          5.87         -1.13        10.73 o                         
  -3  13   5          8.34          3.63         6.91 o                         
  -2  13   5         31.85         26.93         7.96 o                         
  -1  13   5          3.61          4.19         7.55 o                         
   0  13   5        127.31        129.26        11.77 o                         
   1  13   5         23.60         26.41         8.76 o                         
   2  13   5          6.33         11.15         8.76 o                         
  -6  14   5          6.33          6.78        12.42 o                         
  -5  14   5        117.33        137.78        17.50 o                         
  -4  14   5          0.03         -5.08        11.86 o                         
  -3  14   5          4.53          2.65         9.16 o                         
  -2  14   5          3.04          1.13         8.36 o                         
  -1  14   5         65.67         57.12         9.96 o                         
   0  14   5         59.38         54.27        10.16 o                         
   0 -16   6          7.03         20.89        13.55 o                         
   1 -16   6          3.00          3.39        12.99 o                         
   2 -16   6          3.50          5.65        12.42 o                         
   3 -16   6          0.20        -10.16        12.42 o                         
   4 -16   6          6.33         14.96         9.18 o                         
   5 -16   6         11.92         18.19        10.18 o                         
  -4 -15   6         59.16         71.15        20.33 o                         
  -3 -15   6         64.50         72.84        15.81 o                         
  -2 -15   6         12.41         20.33        12.42 o                         
  -1 -15   6          2.81         20.33        12.42 o                         
   0 -15   6          0.81          1.13        11.29 o                         
   1 -15   6        108.11        138.91        17.50 o                         
   2 -15   6         25.51         40.66        12.99 o                         
   3 -15   6         45.20         52.64         8.98 o                         
   4 -15   6          0.97          1.41         8.38 o                         
   5 -15   6          0.01          3.64         8.68 o                         
   6 -15   6          1.83          9.60         8.38 o                         
   7 -15   6         18.15         17.37        10.58 o                         
   8 -15   6         15.70         27.67        15.25 o                         
  -5 -14   6         44.56         57.03        14.68 o                         
  -4 -14   6         61.61         61.55        14.12 o                         
  -3 -14   6         35.15         28.23        12.42 o                         
  -2 -14   6          1.37         -1.69        10.16 o                         
  -1 -14   6         56.52         63.81        12.42 o                         
   0 -14   6        145.42        156.98        16.94 o                         
   1 -14   6        186.86        232.58        14.57 o                         
   2 -14   6         66.12         64.95        18.35 o                         
   3 -14   6          2.14          4.33         6.58 o                         
   4 -14   6          6.14          5.65         7.38 o                         
   5 -14   6          1.24          3.12         7.15 o                         
   6 -14   6         71.14         60.89         8.98 o                         
   7 -14   6         22.83         40.99         9.16 o                         
   8 -14   6          0.16          1.91        13.27 o                         
   9 -14   6          0.03         -4.52        10.38 o                         
  -7 -13   6          8.48         12.99        13.55 o                         
  -6 -13   6          0.27          0.56        11.29 o                         
  -5 -13   6         43.45         40.09        12.42 o                         
  -4 -13   6         43.41         24.85        11.29 o                         
  -3 -13   6          0.26         -5.65         9.03 o                         
  -2 -13   6        104.78         76.23        12.42 o                         
  -1 -13   6         63.35         81.31        11.86 o                         
   0 -13   6        387.25        417.98        20.16 o                         
   1 -13   6        150.25        131.48        13.27 o                         
   2 -13   6         27.77         26.71         6.79 o                         
   3 -13   6          1.44         -2.53         5.78 o                         
   4 -13   6        161.16        160.76        15.25 o                         
   5 -13   6        153.57        131.47        21.46 o                         
   6 -13   6        126.23        104.79        19.20 o                         
   7 -13   6         65.25         71.72        11.58 o                         
   8 -13   6         23.82         18.60        12.14 o                         
   9 -13   6         39.99         33.60         8.78 o                         
  10 -13   6         95.49        119.94        12.46 o                         
  -8 -12   6          0.76         -9.60        12.99 o                         
  -7 -12   6          1.17         -3.95        10.73 o                         
  -6 -12   6         30.16         23.72        10.73 o                         
  -4 -12   6          0.04         -2.26         8.47 o                         
  -3 -12   6         19.51         17.50         9.03 o                         
  -2 -12   6         39.34         42.35         9.60 o                         
  -1 -12   6         32.86         45.24         6.51 o                         
   0 -12   6         14.57         19.76         5.78 o                         
   1 -12   6          7.95          9.10         5.55 o                         
   2 -12   6         67.38         64.35         7.38 o                         
   3 -12   6         19.81          8.21         7.62 o                         
   4 -12   6          4.77          2.40         5.55 o                         
   5 -12   6          0.15          2.02         5.55 o                         
   6 -12   6        142.91        112.85         9.18 o                         
   7 -12   6         51.94         57.93         7.78 o                         
   8 -12   6        115.88        124.01        27.67 o                         
   9 -12   6         67.42         62.10         8.98 o                         
  10 -12   6         45.46         32.06         8.78 o                         
  -9 -11   6          3.18          0.00        12.99 o                         
  -8 -11   6         15.99         25.41        12.42 o                         
  -7 -11   6        207.97        203.46        13.91 o                         
  -6 -11   6         37.91         29.20         6.98 o                         
  -5 -11   6         79.81         67.26         7.59 o                         
  -4 -11   6        140.89        132.69        13.55 o                         
  -3 -11   6         70.51         69.20         7.38 o                         
  -2 -11   6         11.89         19.20         5.59 o                         
  -1 -11   6        996.91       1100.69        46.11 o                         
   0 -11   6        805.27        839.66        35.73 o                         
   1 -11   6          0.22          1.60         8.75 o                         
   2 -11   6         88.00         81.97         7.19 o                         
   3 -11   6         33.84         21.67         5.38 o                         
   4 -11   6          6.42          6.64         4.98 o                         
   5 -11   6          7.40          9.35         4.98 o                         
   6 -11   6         22.98         18.35         5.99 o                         
   7 -11   6          0.26         -2.82         5.59 o                         
   8 -11   6         50.56         45.55         7.38 o                         
   9 -11   6         80.16         54.74         7.99 o                         
  10 -11   6         65.42         85.29         9.78 o                         
  11 -11   6          9.04          6.87         8.58 o                         
 -10 -10   6         18.04          9.60        14.12 o                         
  -9 -10   6          0.04         10.73        12.42 o                         
  -8 -10   6        108.17        158.10        16.94 o                         
  -7 -10   6         36.82         42.38        13.83 o                         
  -6 -10   6         56.52         58.82         7.38 o                         
  -5 -10   6        390.95        400.12        18.96 o                         
  -4 -10   6         24.33         20.02         4.56 o                         
  -3 -10   6          0.00          1.98         4.79 o                         
  -2 -10   6        141.54        155.91         9.56 o                         
  -1 -10   6        103.24        105.29         7.78 o                         
   0 -10   6        106.48        107.84         7.55 o                         
   1 -10   6        140.49        148.62        13.55 o                         
   2 -10   6        268.16        260.96        20.05 o                         
   3 -10   6        378.03        361.28        16.97 o                         
   4 -10   6        523.99        524.49        25.69 o                         
   5 -10   6         48.83         54.84        12.14 o                         
   6 -10   6         33.45         22.23        13.55 o                         
   7 -10   6          3.98          4.52         9.03 o                         
   8 -10   6          7.53          9.32         7.62 o                         
   9 -10   6         11.31         16.09        10.45 o                         
  10 -10   6         32.94         29.73         7.55 o                         
  11 -10   6          5.79         11.34         7.78 o                         
  12 -10   6         71.94         79.62        14.68 o                         
 -11  -9   6         20.29         20.33        14.12 o                         
 -10  -9   6        115.88        111.24        16.38 o                         
  -9  -9   6         52.00         69.45        13.55 o                         
  -8  -9   6         82.99         93.73        12.99 o                         
  -7  -9   6        114.18        125.14         9.78 o                         
  -6  -9   6        362.13        376.77        18.37 o                         
  -5  -9   6        232.65        215.86         9.87 o                         
  -4  -9   6         13.26         12.13         3.47 o                         
  -3  -9   6          9.09          6.14         3.56 o                         
  -2  -9   6         18.40         22.59         3.56 o                         
  -1  -9   6        911.38        989.45        41.52 o                         
   0  -9   6         63.20         68.74         7.91 o                         
   1  -9   6        620.43        662.29        28.35 o                         
   2  -9   6          1.29         -0.56         3.59 o                         
   3  -9   6         84.20         88.05         6.79 o                         
   4  -9   6         30.77         24.33         4.79 o                         
   5  -9   6         34.50         28.97         4.74 o                         
   6  -9   6        326.40        349.17        16.57 o                         
   7  -9   6          4.55          0.77         4.34 o                         
   8  -9   6          0.99          4.23         5.19 o                         
   9  -9   6        142.60        125.06         9.38 o                         
  10  -9   6        691.92        727.77        32.14 o                         
  11  -9   6         55.50         34.12         7.55 o                         
  12  -9   6          2.87          3.04         7.72 o                         
 -11  -8   6         38.76         40.09        15.81 o                         
 -10  -8   6          3.39          7.34        11.29 o                         
  -9  -8   6         10.34         -3.39         9.60 o                         
  -8  -8   6          0.04         11.86         9.03 o                         
  -7  -8   6         33.97         27.10         5.55 o                         
  -6  -8   6          3.04          2.40         3.88 o                         
  -5  -8   6         16.41         13.06         3.77 o                         
  -4  -8   6         13.22          7.83         3.58 o                         
  -3  -8   6         15.58         15.14         5.96 o                         
  -2  -8   6         13.64         14.10         3.14 o                         
  -1  -8   6        335.03        327.68        12.16 o                         
   0  -8   6        168.24        155.38        10.16 o                         
   1  -8   6         45.44         37.57         5.65 o                         
   2  -8   6        584.16        554.02        23.96 o                         
   3  -8   6         81.21         86.63         6.39 o                         
   4  -8   6        142.30        135.45         7.99 o                         
   5  -8   6          8.51          2.26         3.99 o                         
   6  -8   6          8.11         -3.67         3.99 o                         
   7  -8   6       1394.65       1369.05        56.70 o                         
   8  -8   6          5.37         -0.29         6.78 o                         
   9  -8   6         59.91         64.94         6.98 o                         
  10  -8   6        353.15        337.18        17.17 o                         
  11  -8   6         24.65         20.97         7.62 o                         
  12  -8   6         13.75         18.63        17.22 o                         
  13  -8   6         24.60         27.67        14.68 o                         
 -12  -7   6          0.01          3.39        12.99 o                         
 -11  -7   6        124.63        128.74        16.94 o                         
 -10  -7   6         10.18         32.19        11.29 o                         
  -9  -7   6        287.25        324.06        24.28 o                         
  -8  -7   6         20.78         15.73         5.55 o                         
  -7  -7   6         49.08         52.65         5.82 o                         
  -6  -7   6        546.93        563.27        19.99 o                         
  -5  -7   6         23.43         18.99         3.51 o                         
  -4  -7   6          0.84          1.40         2.90 o                         
  -3  -7   6        240.85        239.18         9.23 o                         
  -2  -7   6        176.63        190.28        10.52 o                         
  -1  -7   6         21.07         17.92         2.66 o                         
   0  -7   6         59.11         46.96         4.68 o                         
   1  -7   6         72.41         73.82         5.19 o                         
   2  -7   6        237.73        237.33        11.86 o                         
   3  -7   6        567.38        543.45        23.36 o                         
   4  -7   6        144.57        146.27         8.38 o                         
   5  -7   6         15.76         15.25         3.99 o                         
   6  -7   6        198.22        181.54         9.98 o                         
   7  -7   6        363.85        352.47        21.46 o                         
   8  -7   6        202.19        195.28        21.46 o                         
   9  -7   6        181.49        193.80        21.17 o                         
  10  -7   6         75.32         69.55         7.38 o                         
  11  -7   6         21.55         18.50         7.06 o                         
  12  -7   6        141.43        162.62        11.96 o                         
  13  -7   6         11.45         12.42        12.42 o                         
 -12  -6   6         14.85         12.42        12.99 o                         
 -11  -6   6         77.21         79.62        14.12 o                         
 -10  -6   6        108.55        106.16        14.12 o                         
  -9  -6   6        279.17        261.58        13.96 o                         
  -8  -6   6        364.81        348.64        16.54 o                         
  -7  -6   6          3.62          5.83         3.36 o                         
  -6  -6   6         11.41         10.79         3.23 o                         
  -5  -6   6         94.15         91.42         5.10 o                         
  -4  -6   6         35.81         39.55         6.13 o                         
  -3  -6   6          6.30          5.44         2.61 o                         
  -2  -6   6         76.91         75.11         4.12 o                         
  -1  -6   6       1390.09       1425.97        47.49 o                         
   0  -6   6          3.74          3.88         1.76 o                         
   1  -6   6       1141.24       1179.50        39.23 o                         
   2  -6   6       1469.46       1417.91        57.89 o                         
   3  -6   6         54.54         53.54         7.34 o                         
   4  -6   6          0.07          2.18         2.71 o                         
   5  -6   6        143.33        137.50         7.99 o                         
   6  -6   6        575.16        618.20        27.39 o                         
   7  -6   6        395.70        387.48        17.57 o                         
   8  -6   6         23.62         28.44        12.14 o                         
   9  -6   6        323.00        314.15        32.16 o                         
  10  -6   6        238.34        250.14        13.58 o                         
  11  -6   6          0.00          2.82         9.32 o                         
  12  -6   6          0.04          2.57         6.98 o                         
  13  -6   6         24.84         20.89        11.86 o                         
 -13  -5   6         21.49         27.10        15.25 o                         
 -12  -5   6         24.51         50.82        13.55 o                         
 -11  -5   6         31.03         54.77        11.86 o                         
 -10  -5   6         14.64          9.03         5.95 o                         
  -9  -5   6        215.05        213.47        12.99 o                         
  -8  -5   6         22.31         22.44         6.21 o                         
  -7  -5   6        652.03        662.94        28.86 o                         
  -6  -5   6         63.88         63.21         4.21 o                         
  -5  -5   6         22.86         20.12         2.99 o                         
  -4  -5   6          0.40          0.98         2.16 o                         
  -3  -5   6        320.38        307.97        11.08 o                         
  -2  -5   6         13.99          4.06         2.10 o                         
  -1  -5   6         97.74         95.39         4.80 o                         
   0  -5   6          1.79          2.58         1.64 o                         
   1  -5   6        506.12        516.33        21.96 o                         
   2  -5   6        310.30        323.20        24.00 o                         
   3  -5   6        112.87        112.72        11.58 o                         
   4  -5   6         34.32         38.92         5.36 o                         
   5  -5   6         33.55         31.84         4.18 o                         
   6  -5   6        627.82        633.99        27.15 o                         
   7  -5   6         63.02         74.25         5.99 o                         
   8  -5   6        478.40        491.20        21.96 o                         
   9  -5   6        769.57        781.51        33.54 o                         
  10  -5   6         13.84          2.76         5.38 o                         
  11  -5   6         61.56         48.10         6.98 o                         
  12  -5   6          0.60         -4.19         6.91 o                         
 -13  -4   6          9.79         20.89        13.55 o                         
 -12  -4   6         56.19         45.74        11.86 o                         
 -11  -4   6        197.65        181.53        11.73 o                         
 -10  -4   6         12.79         13.27         5.59 o                         
  -9  -4   6         93.17         92.85         9.03 o                         
  -8  -4   6         11.69          8.42         4.34 o                         
  -7  -4   6       1798.09       1827.06        74.86 o                         
  -6  -4   6          6.40          9.89         2.57 o                         
  -5  -4   6        598.10        612.38        20.86 o                         
  -4  -4   6          1.58          0.31         2.34 o                         
  -3  -4   6       1441.44       1524.22        50.64 o                         
  -2  -4   6        447.43        450.35        16.32 o                         
  -1  -4   6       2670.92       2842.47        93.67 o                         
   0  -4   6        132.99        140.48         6.02 o                         
   1  -4   6        238.02        254.80        13.68 o                         
   2  -4   6          5.76          6.95         2.09 o                         
   3  -4   6        120.86        109.14         4.82 o                         
   4  -4   6        298.37        301.38        10.85 o                         
   5  -4   6        240.33        285.41        10.65 o                         
   6  -4   6          4.68          5.65         3.59 o                         
   7  -4   6        179.48        154.58         8.78 o                         
   8  -4   6         11.82          6.70         4.18 o                         
   9  -4   6        459.42        462.34        20.96 o                         
  10  -4   6          0.73          6.61         5.38 o                         
  11  -4   6         19.49         22.59         6.39 o                         
  12  -4   6          1.13         12.99        10.73 o                         
  13  -4   6          0.60         -3.95        10.73 o                         
 -13  -3   6        113.76        119.14        16.38 o                         
 -12  -3   6          1.16          6.16         7.06 o                         
 -11  -3   6        140.82        118.14         9.32 o                         
 -10  -3   6        755.80        708.05        30.94 o                         
  -9  -3   6        146.33        145.48         9.38 o                         
  -8  -3   6         23.95         25.64         4.58 o                         
  -7  -3   6       1118.72       1084.34        44.92 o                         
  -6  -3   6        355.37        322.92        11.73 o                         
  -5  -3   6        191.96        200.40        14.76 o                         
  -4  -3   6        211.76        234.58        19.11 o                         
  -3  -3   6        802.73        862.06        28.90 o                         
  -2  -3   6        488.01        537.99        18.36 o                         
  -1  -3   6        310.12        293.95        10.32 o                         
   0  -3   6        461.36        460.40        15.75 o                         
   1  -3   6        376.54        390.13        24.09 o                         
   2  -3   6        596.50        607.66        20.64 o                         
   3  -3   6        577.10        656.15        21.94 o                         
   4  -3   6       1035.23       1095.17        31.76 o                         
   5  -3   6         21.18         23.79         6.14 o                         
   6  -3   6         76.77         78.97         4.54 o                         
   7  -3   6        160.97        168.10        14.15 o                         
   8  -3   6        124.08        132.13         8.36 o                         
   9  -3   6          0.54         -3.61         4.58 o                         
  10  -3   6        795.52        742.16        32.14 o                         
  11  -3   6          7.02          1.13         9.60 o                         
  12  -3   6          4.29          5.08        11.29 o                         
  13  -3   6         24.27         40.09        13.55 o                         
 -14  -2   6          2.75         10.16        12.99 o                         
 -13  -2   6         41.72         39.88         7.96 o                         
 -12  -2   6         26.52         33.80         9.60 o                         
 -11  -2   6         76.71         79.52         7.78 o                         
 -10  -2   6          3.67         -0.99         4.98 o                         
  -9  -2   6         96.89         87.31         6.98 o                         
  -8  -2   6        956.80        962.69        40.13 o                         
  -7  -2   6         87.81         90.27         6.35 o                         
  -6  -2   6        402.70        425.15        20.49 o                         
  -5  -2   6         32.62         34.76         3.65 o                         
  -4  -2   6        132.29        133.19         5.39 o                         
  -3  -2   6        243.36        257.53         9.34 o                         
  -2  -2   6       1390.93       1522.48        50.42 o                         
  -1  -2   6        489.72        519.36        17.60 o                         
   0  -2   6       2456.13       2471.63        81.28 o                         
   1  -2   6        240.72        233.70         8.36 o                         
   2  -2   6         62.10         54.20         3.14 o                         
   3  -2   6         52.55         60.54         3.96 o                         
   4  -2   6         13.78         15.75         2.32 o                         
   5  -2   6         34.20         33.33         5.19 o                         
   6  -2   6         33.07         43.45         3.59 o                         
   7  -2   6        339.69        352.20        13.15 o                         
   8  -2   6       1566.24       1653.03        55.42 o                         
   9  -2   6        543.07        525.05        38.11 o                         
  10  -2   6          9.96          0.56         7.91 o                         
  11  -2   6         40.37         41.78        11.29 o                         
  12  -2   6          1.72          5.08        10.16 o                         
  13  -2   6         12.52         11.86        12.42 o                         
 -14  -1   6         56.46         78.47        10.58 o                         
 -13  -1   6         13.55          0.25         7.15 o                         
 -12  -1   6        151.63        172.40        11.90 o                         
 -11  -1   6         69.90         69.65         7.38 o                         
 -10  -1   6         34.25         23.07        11.29 o                         
  -9  -1   6          0.61         -2.20         4.18 o                         
  -8  -1   6         42.47         54.71         5.38 o                         
  -7  -1   6        640.66        710.07        49.41 o                         
  -6  -1   6          0.37          3.39         3.19 o                         
  -5  -1   6         60.88         49.93         2.87 o                         
  -4  -1   6        129.46        117.63         4.82 o                         
  -3  -1   6       1354.13       1504.40        49.98 o                         
  -2  -1   6        744.32        766.72        25.64 o                         
  -1  -1   6        906.11        972.87        32.49 o                         
   0  -1   6        187.39        171.26         6.52 o                         
   1  -1   6        321.93        304.58        10.76 o                         
   2  -1   6        304.24        323.39        11.41 o                         
   3  -1   6        267.47        328.64        11.52 o                         
   4  -1   6        558.83        633.08        38.16 o                         
   5  -1   6        257.90        259.97        10.97 o                         
   6  -1   6        325.79        321.25        13.84 o                         
   7  -1   6        351.49        372.06        14.24 o                         
   8  -1   6        562.61        603.67        26.35 o                         
   9  -1   6        622.60        655.51        41.22 o                         
  10  -1   6         26.60         22.70         7.91 o                         
  11  -1   6          1.19          4.52         9.03 o                         
  12  -1   6          4.00          1.69        10.73 o                         
  13  -1   6         18.47         16.94        13.55 o                         
 -14   0   6         30.03         34.74        10.13 o                         
 -13   0   6         39.23         29.51         8.58 o                         
 -12   0   6         95.63         98.58         8.98 o                         
 -11   0   6         38.57         38.15         6.51 o                         
 -10   0   6         20.96         16.15        11.29 o                         
  -9   0   6        707.53        802.48        34.14 o                         
  -8   0   6        917.42        842.68        35.73 o                         
  -7   0   6       1221.50       1246.25        51.31 o                         
  -6   0   6        303.00        290.09        19.45 o                         
  -5   0   6        555.46        614.14        25.95 o                         
  -4   0   6         74.83         69.85         3.40 o                         
  -3   0   6       2632.84       2639.38        86.93 o                         
  -2   0   6          0.04          0.35         1.68 o                         
  -1   0   6       1485.31       1474.77        48.79 o                         
   0   0   6        126.29        133.72         5.43 o                         
   1   0   6          0.10         -1.55         1.83 o                         
   2   0   6        619.51        695.28        23.47 o                         
   3   0   6         40.57         51.19         3.14 o                         
   4   0   6          0.00         -1.30         2.05 o                         
   5   0   6        751.16        792.91        27.05 o                         
   6   0   6         27.85         26.22         3.32 o                         
   7   0   6       2649.32       2758.91       112.00 o                         
   8   0   6        308.36        317.07        21.46 o                         
   9   0   6        457.57        471.38        36.70 o                         
  10   0   6          1.18          1.80         6.58 o                         
  11   0   6          1.23         -5.76         6.65 o                         
  12   0   6         17.48         32.19        13.55 o                         
  13   0   6         18.95         28.23        14.68 o                         
 -14   1   6          0.89          4.62         8.36 o                         
 -13   1   6         48.12         58.86         8.58 o                         
 -12   1   6         13.48         19.92         6.58 o                         
 -11   1   6         63.67         59.50         6.98 o                         
 -10   1   6         90.25         86.36         7.55 o                         
  -9   1   6         75.59         78.84         6.78 o                         
  -8   1   6        504.86        499.67        22.16 o                         
  -7   1   6        786.78        817.75        34.34 o                         
  -6   1   6        182.05        189.72         9.38 o                         
  -5   1   6        224.62        188.15        10.16 o                         
  -4   1   6        983.58       1055.60        35.31 o                         
  -3   1   6       2162.00       2350.79        77.59 o                         
  -2   1   6       2429.02       2653.60        87.37 o                         
  -1   1   6        238.77        232.69         8.58 o                         
   0   1   6       2286.91       2586.70        85.20 o                         
   1   1   6        756.53        750.35        30.94 o                         
   2   1   6        300.71        313.18        11.18 o                         
   3   1   6         14.38         14.11         2.32 o                         
   4   1   6        249.10        283.09        13.47 o                         
   5   1   6          1.14         -0.56         2.47 o                         
   6   1   6        133.68        140.13         8.58 o                         
   7   1   6        164.89        171.60        10.58 o                         
   8   1   6         11.31          4.39         5.14 o                         
   9   1   6         10.60         18.49        11.86 o                         
  10   1   6         29.98         31.60         7.38 o                         
  11   1   6          2.09          4.61         8.47 o                         
  12   1   6        106.66        138.84        20.05 o                         
 -14   2   6         41.86         66.19        12.14 o                         
 -13   2   6        101.25         98.83        27.39 o                         
 -12   2   6         31.79         24.56         6.79 o                         
 -11   2   6          0.30          8.19         5.59 o                         
 -10   2   6         86.55         86.68        13.83 o                         
  -9   2   6        841.48        908.42        38.53 o                         
  -8   2   6        125.93        125.39         7.78 o                         
  -7   2   6         20.76         16.55         3.99 o                         
  -6   2   6         63.24         50.67         7.62 o                         
  -5   2   6          0.59         -0.85         2.79 o                         
  -4   2   6        408.68        439.02        21.48 o                         
  -3   2   6        330.04        323.88        11.40 o                         
  -2   2   6       1760.05       1742.12        57.49 o                         
  -1   2   6        606.92        603.48        20.43 o                         
   0   2   6       2423.73       2566.56        84.65 o                         
   1   2   6       2226.42       2284.54        75.52 o                         
   2   2   6         41.05         45.26         2.99 o                         
   3   2   6        167.04        175.36         6.93 o                         
   4   2   6        114.36         99.23         6.79 o                         
   5   2   6        228.83        236.05        11.98 o                         
   6   2   6       1538.97       1657.51        68.28 o                         
   7   2   6       1803.75       1952.75        80.25 o                         
   8   2   6        370.23        381.02        18.37 o                         
   9   2   6         89.16         95.13        22.30 o                         
  10   2   6         12.87          3.55        11.29 o                         
  11   2   6         29.98         46.06         8.98 o                         
  12   2   6         14.40         12.95        10.13 o                         
 -14   3   6         36.89         39.95         9.73 o                         
 -13   3   6         80.04         89.36         9.78 o                         
 -12   3   6        161.71        135.77        12.14 o                         
 -11   3   6         24.19         28.03        12.70 o                         
 -10   3   6        258.90        240.69        12.97 o                         
  -9   3   6        177.06        186.36        16.66 o                         
  -8   3   6         86.33         82.44         9.60 o                         
  -7   3   6          0.71         -3.09         3.38 o                         
  -6   3   6        419.80        423.44        18.77 o                         
  -5   3   6        299.87        300.28        13.77 o                         
  -4   3   6         77.75         78.61         4.07 o                         
  -3   3   6       1039.91       1095.83        36.51 o                         
  -2   3   6        206.76        214.51         8.02 o                         
  -1   3   6        380.58        373.63        13.15 o                         
   0   3   6         34.68         30.59         3.22 o                         
   1   3   6        899.30        890.92        30.10 o                         
   2   3   6        356.37        373.81        13.34 o                         
   3   3   6          9.22          8.17         5.08 o                         
   4   3   6        305.48        341.88        15.97 o                         
   5   3   6       1193.38       1270.87        52.70 o                         
   6   3   6       1274.11       1285.74        53.50 o                         
   7   3   6        505.57        514.87        23.56 o                         
   8   3   6        172.28        152.16        16.09 o                         
   9   3   6         12.65          4.22         6.35 o                         
  10   3   6         52.34         66.08        10.45 o                         
  11   3   6         12.41         13.50         9.16 o                         
 -14   4   6          0.01          4.99         8.98 o                         
 -13   4   6          0.25          0.51         7.96 o                         
 -12   4   6         53.63         60.43         7.99 o                         
 -11   4   6         17.36         14.70         8.19 o                         
 -10   4   6       1464.86       1569.29        65.28 o                         
  -9   4   6       1042.73       1092.09        45.92 o                         
  -8   4   6        278.61        280.91        13.77 o                         
  -7   4   6        614.93        601.63        26.15 o                         
  -6   4   6         62.34         73.93         6.21 o                         
  -5   4   6        483.53        454.04        36.99 o                         
  -4   4   6       1496.69       1516.51        61.69 o                         
  -3   4   6        187.96        157.43         6.50 o                         
  -2   4   6         22.73         20.22         2.45 o                         
  -1   4   6        130.25        130.07         5.61 o                         
   0   4   6        353.70        371.56        13.13 o                         
   1   4   6         68.33         73.76         3.97 o                         
   2   4   6          0.90          0.28         3.19 o                         
   3   4   6          0.29          1.98         3.59 o                         
   4   4   6          0.27          0.71         3.78 o                         
   5   4   6        209.85        199.81        28.52 o                         
   6   4   6        500.62        504.81        22.96 o                         
   7   4   6         19.49         25.67         6.18 o                         
   8   4   6        205.96        235.82        14.14 o                         
   9   4   6         10.69          4.13         7.72 o                         
  10   4   6         13.89          4.15         8.12 o                         
  11   4   6          0.16         -3.32         9.78 o                         
 -14   5   6         14.12         20.05         9.58 o                         
 -13   5   6          5.66         13.90         8.18 o                         
 -12   5   6         43.48         34.84         7.78 o                         
 -11   5   6          0.48          7.96         6.18 o                         
 -10   5   6        280.11        325.78        32.75 o                         
  -9   5   6         24.41         18.07         5.59 o                         
  -8   5   6          3.42          5.93         4.79 o                         
  -7   5   6        258.95        274.77        13.58 o                         
  -6   5   6         31.61         32.59        10.45 o                         
  -5   5   6          6.14          4.96         3.53 o                         
  -4   5   6        265.55        246.45         9.41 o                         
  -3   5   6        103.41         92.58         4.87 o                         
  -2   5   6        851.89        883.67        29.99 o                         
  -1   5   6          0.19         -0.73         2.24 o                         
   0   5   6        232.73        219.96        13.78 o                         
   1   5   6        123.60        123.28        11.58 o                         
   2   5   6          5.81          2.54         3.59 o                         
   3   5   6          0.02          0.85         3.99 o                         
   4   5   6          4.82         -0.85         4.39 o                         
   5   5   6         50.43         37.32         5.65 o                         
   6   5   6       1563.89       1643.84        68.28 o                         
   7   5   6        465.74        474.15        22.56 o                         
   8   5   6         41.70         42.50         7.72 o                         
   9   5   6         70.39         74.84         9.73 o                         
  10   5   6         27.62         39.70         9.73 o                         
 -14   6   6         45.28         33.54        10.18 o                         
 -13   6   6         65.85         70.02         9.96 o                         
 -12   6   6         68.26         67.37         9.33 o                         
 -11   6   6          0.04          1.75         7.06 o                         
 -10   6   6         68.69         55.85        12.70 o                         
  -9   6   6          0.14         -2.56         5.14 o                         
  -8   6   6         31.34         31.28         9.32 o                         
  -7   6   6          2.69          8.86         4.58 o                         
  -6   6   6        421.96        432.32        24.85 o                         
  -5   6   6        130.07        117.05        10.45 o                         
  -4   6   6         96.16         85.94         7.83 o                         
  -3   6   6         55.93         61.36         3.96 o                         
  -2   6   6          6.12          0.23         2.48 o                         
  -1   6   6         20.35         21.91         3.07 o                         
   0   6   6       2433.09       2502.05       101.61 o                         
   1   6   6        108.76        109.31         7.38 o                         
   2   6   6         26.75         39.81         5.19 o                         
   3   6   6          3.86          1.41         4.39 o                         
   4   6   6        837.23        867.21        37.13 o                         
   5   6   6         43.56         49.44         7.06 o                         
   6   6   6         36.02         26.02         8.75 o                         
   7   6   6          1.62          0.99         6.35 o                         
   8   6   6        124.13        127.75        11.16 o                         
   9   6   6          2.84          6.78         9.18 o                         
  10   6   6          5.48         -0.45         9.96 o                         
 -14   7   6          1.70          2.26        16.38 o                         
 -13   7   6         32.08         35.29         9.58 o                         
 -12   7   6         19.57         13.93         8.36 o                         
 -11   7   6         67.41         64.12         8.38 o                         
 -10   7   6        953.33       1060.17        45.32 o                         
  -9   7   6        624.66        706.10        31.34 o                         
  -8   7   6          9.82         11.01         5.19 o                         
  -7   7   6         98.60         94.99         7.96 o                         
  -6   7   6         31.37         34.79         5.29 o                         
  -5   7   6        451.94        452.34        20.35 o                         
  -4   7   6          8.06         11.34         3.17 o                         
  -3   7   6         17.47         18.12         3.23 o                         
  -2   7   6        149.40        140.09         8.12 o                         
  -1   7   6        681.06        693.35        29.74 o                         
   0   7   6         90.53         78.69         6.58 o                         
   1   7   6        210.19        208.46        11.37 o                         
   2   7   6          8.10          6.58         4.58 o                         
   3   7   6        338.65        333.93        16.17 o                         
   4   7   6         37.11         28.79         6.18 o                         
   5   7   6        739.64        738.49        32.54 o                         
   6   7   6        466.46        461.61        22.16 o                         
   7   7   6        102.77         98.94         9.96 o                         
   8   7   6         92.84         76.53        10.13 o                         
   9   7   6          9.24         15.46         9.48 o                         
 -13   8   6          3.35          8.05         9.38 o                         
 -12   8   6        156.24        167.92        26.82 o                         
 -11   8   6         38.43         37.85         8.18 o                         
 -10   8   6        576.91        725.53        45.74 o                         
  -9   8   6        292.36        340.35        17.37 o                         
  -8   8   6          5.79         13.40         6.51 o                         
  -7   8   6         11.32          5.21         5.38 o                         
  -6   8   6         29.23         27.89         5.55 o                         
  -5   8   6        253.00        241.00        19.20 o                         
  -4   8   6        109.60        101.80         6.06 o                         
  -3   8   6        259.66        274.39        13.56 o                         
  -2   8   6         56.44         52.25         5.55 o                         
  -1   8   6         92.46         89.61         7.06 o                         
   0   8   6         62.29         71.90         9.60 o                         
   1   8   6          9.94          7.91         5.65 o                         
   2   8   6        102.95         84.70         7.78 o                         
   3   8   6        226.12        247.31        24.28 o                         
   4   8   6         15.79          7.26         6.21 o                         
   5   8   6         11.12         21.70         6.98 o                         
   6   8   6        108.32        120.11        18.07 o                         
   7   8   6          0.00         -3.48         7.31 o                         
   8   8   6          5.05          4.40         8.92 o                         
 -13   9   6          7.20          5.65        15.25 o                         
 -12   9   6         20.84         45.58        10.69 o                         
 -11   9   6         14.98         29.93         8.78 o                         
 -10   9   6         17.41         27.13         8.36 o                         
  -9   9   6         35.73         41.38         7.78 o                         
  -8   9   6        156.42        146.82        10.58 o                         
  -7   9   6         32.65         46.05         8.75 o                         
  -6   9   6          4.55          1.62         5.78 o                         
  -5   9   6         33.24         39.98        10.73 o                         
  -4   9   6          0.01         -0.56         4.34 o                         
  -3   9   6          5.21          5.92         6.78 o                         
  -2   9   6        239.30        241.46        12.76 o                         
  -1   9   6        470.85        468.57        21.36 o                         
   0   9   6        293.58        295.31        16.35 o                         
   1   9   6         47.27         38.64         6.18 o                         
   2   9   6          0.62         -1.41         5.19 o                         
   3   9   6         49.45         55.93        12.99 o                         
   4   9   6        136.72        113.78        21.74 o                         
   5   9   6        158.23        144.13        16.38 o                         
   6   9   6        153.79        189.87        26.54 o                         
   7   9   6          0.49          6.20        10.45 o                         
 -12  10   6         33.09         36.97        11.33 o                         
 -11  10   6         86.94         95.92        11.37 o                         
 -10  10   6        116.63        106.68        10.76 o                         
  -9  10   6          2.86         13.14         7.96 o                         
  -8  10   6         12.95         13.08         7.15 o                         
  -7  10   6         55.71         76.25         8.18 o                         
  -6  10   6         11.41          8.75         6.35 o                         
  -5  10   6        247.53        268.21        22.02 o                         
  -4  10   6          3.99          3.95         7.91 o                         
  -3  10   6         33.95         39.23         8.47 o                         
  -2  10   6         90.82         99.97         8.38 o                         
  -1  10   6         34.34         37.22         6.58 o                         
   0  10   6        281.64        258.19        16.94 o                         
   1  10   6          1.06         -1.77         5.78 o                         
   2  10   6        206.55        218.54        13.37 o                         
   3  10   6        526.39        518.70        29.08 o                         
   4  10   6        276.27        286.08        24.25 o                         
   5  10   6        205.57        199.01        14.31 o                         
   6  10   6          4.61         15.31         9.22 o                         
 -11  11   6         41.20         60.91        12.13 o                         
 -10  11   6         65.51         84.50        11.33 o                         
  -9  11   6         40.35         54.25        12.42 o                         
  -8  11   6         44.56         53.19        11.58 o                         
  -7  11   6         86.98         81.88        14.12 o                         
  -6  11   6          7.92         15.81        10.16 o                         
  -5  11   6         38.22         28.80        10.16 o                         
  -4  11   6         96.23         89.78        12.42 o                         
  -3  11   6         21.96         22.46         6.10 o                         
  -2  11   6         18.24         17.01         6.75 o                         
  -1  11   6        286.42        282.11        22.84 o                         
   0  11   6          1.94          4.23         6.79 o                         
   1  11   6          0.00         -2.33         6.35 o                         
   2  11   6         19.99         19.55         7.38 o                         
   3  11   6        214.31        222.64        14.76 o                         
   4  11   6          5.44         -1.76         8.52 o                         
   5  11   6         65.23         57.00        11.73 o                         
 -10  12   6          2.09         14.35        12.07 o                         
  -9  12   6         25.98         32.27        10.29 o                         
  -8  12   6         21.67         15.25        14.12 o                         
  -7  12   6         55.56         48.56        12.99 o                         
  -6  12   6        174.28        165.45        17.50 o                         
  -5  12   6          0.93         -7.91        10.16 o                         
  -4  12   6         55.85         73.41        12.99 o                         
  -3  12   6        159.37        164.35        14.96 o                         
  -2  12   6        558.67        559.02        25.94 o                         
  -1  12   6         15.91         23.75         7.31 o                         
   0  12   6         92.64         69.21         8.92 o                         
   1  12   6         40.63         36.67         8.36 o                         
   2  12   6         25.75         16.38         8.36 o                         
   3  12   6          0.54         -1.64         8.36 o                         
  -8  13   6          1.53         -9.03        16.38 o                         
  -7  13   6         48.76         44.04        15.81 o                         
  -6  13   6         72.79         88.65        16.94 o                         
  -5  13   6         21.03         10.16        14.12 o                         
  -4  13   6         54.95         44.61        12.99 o                         
  -3  13   6          0.45         -6.21        12.99 o                         
  -2  13   6        431.51        420.50        21.55 o                         
  -1  13   6         54.57         36.66         8.92 o                         
   0  13   6         16.35          4.67         8.52 o                         
   1  13   6         38.99         61.28         9.96 o                         
  -5  14   6         21.55         17.50        14.12 o                         
  -4  14   6          6.15          9.03        14.12 o                         
  -3  14   6          3.92         24.28        14.12 o                         
  -2  14   6         26.21         32.90        13.27 o                         
   1 -16   7          4.28          1.69        15.25 o                         
   2 -16   7         41.20         36.70        16.94 o                         
   3 -16   7         20.12         28.45        10.53 o                         
   4 -16   7         21.95         40.09        14.12 o                         
  -3 -15   7         16.23         36.70        14.68 o                         
  -2 -15   7         22.86         10.73        15.25 o                         
  -1 -15   7          3.84          2.82        12.42 o                         
   0 -15   7         56.89         77.36        14.68 o                         
   1 -15   7         31.40         12.42        12.99 o                         
   2 -15   7         16.91          9.73         7.78 o                         
   3 -15   7          0.21          8.17         7.96 o                         
   4 -15   7          4.16          7.74         8.18 o                         
   5 -15   7         97.16         99.83        21.46 o                         
   6 -15   7          0.15         -8.47         8.78 o                         
   7 -15   7         20.15         18.92         9.58 o                         
  -5 -14   7        114.15        103.33        16.38 o                         
  -4 -14   7        225.64        295.26        25.41 o                         
  -3 -14   7          5.28         22.02        11.86 o                         
  -2 -14   7         84.00         87.52        14.68 o                         
  -1 -14   7          2.29         -7.91        11.86 o                         
   0 -14   7          0.00         -0.56        10.73 o                         
   1 -14   7         43.74         54.92        11.29 o                         
   2 -14   7          0.50          3.30         7.38 o                         
   3 -14   7          9.80         14.96         7.59 o                         
   4 -14   7         22.08         32.74        12.99 o                         
   5 -14   7         13.34         10.52         7.55 o                         
   6 -14   7         67.39         80.38         9.58 o                         
   7 -14   7         46.71         44.74         8.98 o                         
   8 -14   7          0.20         -4.28         9.33 o                         
  -7 -13   7         12.21         40.09        16.38 o                         
  -6 -13   7          2.86          0.56        12.42 o                         
  -5 -13   7         27.80         20.89        11.86 o                         
  -4 -13   7         22.57         23.72        11.29 o                         
  -3 -13   7         11.95         23.15        10.73 o                         
  -2 -13   7        129.56        177.30        17.50 o                         
  -1 -13   7        368.42        365.93        18.77 o                         
   0 -13   7         20.68         25.81         7.62 o                         
   1 -13   7        372.68        415.13        23.15 o                         
   2 -13   7        151.09        162.01        11.37 o                         
   3 -13   7         45.58         47.32         7.55 o                         
   4 -13   7         27.92         34.51         6.98 o                         
   5 -13   7         80.61         71.47        17.22 o                         
   6 -13   7          0.05         -3.11         7.06 o                         
   7 -13   7         21.41         38.69         8.18 o                         
   8 -13   7          4.77         -0.28         7.99 o                         
   9 -13   7         14.13         16.86         9.22 o                         
  10 -13   7        163.51        184.64        21.46 o                         
  -7 -12   7          0.12          6.21        11.29 o                         
  -6 -12   7        217.54        255.23        22.02 o                         
  -5 -12   7         59.25         58.16        11.86 o                         
  -4 -12   7          0.23         -1.13         8.47 o                         
  -3 -12   7         44.40         31.06         9.60 o                         
  -2 -12   7         70.73         67.74         7.55 o                         
  -1 -12   7        147.90        139.18         9.98 o                         
   0 -12   7         35.67         41.39         6.58 o                         
   1 -12   7        135.62        159.33        10.76 o                         
   2 -12   7         90.63         71.33         9.60 o                         
   3 -12   7         45.63         56.73        13.83 o                         
   4 -12   7         11.68         -0.12         5.78 o                         
   5 -12   7         29.92         13.02         7.62 o                         
   6 -12   7         16.36         21.01         6.58 o                         
   7 -12   7         18.47         27.51         7.15 o                         
   8 -12   7         99.98         93.98         9.78 o                         
   9 -12   7          3.78         -2.26         7.59 o                         
  10 -12   7          8.50          9.32         8.38 o                         
  -9 -11   7         10.87         26.54        15.81 o                         
  -8 -11   7          2.16          5.08        12.99 o                         
  -7 -11   7         10.43         11.76         8.18 o                         
  -6 -11   7        269.24        234.90        19.76 o                         
  -5 -11   7        301.24        299.78        22.59 o                         
  -4 -11   7         14.89          4.52         7.91 o                         
  -3 -11   7          1.98         -0.34         4.98 o                         
  -2 -11   7         62.80         69.68         7.19 o                         
  -1 -11   7        148.10        151.45         9.78 o                         
   0 -11   7          5.45          5.36         4.79 o                         
   1 -11   7          7.48         15.25         5.19 o                         
   2 -11   7        109.13        106.93        14.68 o                         
   3 -11   7         73.67         72.36        10.45 o                         
   4 -11   7         16.51         32.07         6.78 o                         
   5 -11   7         14.41         21.96         5.78 o                         
   6 -11   7        263.40        262.84        14.17 o                         
   7 -11   7          1.94          0.14         5.55 o                         
   8 -11   7          7.71         15.41         6.98 o                         
   9 -11   7          0.24         12.10         7.55 o                         
  10 -11   7        317.10        334.09        18.77 o                         
  11 -11   7          4.91          6.36         9.16 o                         
 -10 -10   7          6.43         12.99        14.12 o                         
  -9 -10   7          4.16          3.95        11.86 o                         
  -8 -10   7          0.55          6.78        11.86 o                         
  -7 -10   7         75.98         81.88        12.70 o                         
  -6 -10   7         49.87         44.27         7.15 o                         
  -5 -10   7         44.55         47.83         5.61 o                         
  -4 -10   7        269.03        268.48        13.77 o                         
  -3 -10   7          2.39          2.42         4.98 o                         
  -2 -10   7         66.05         78.17         7.91 o                         
  -1 -10   7         75.27         80.75         6.98 o                         
   0 -10   7        654.10        700.48        30.14 o                         
   1 -10   7        143.28        147.28        11.01 o                         
   2 -10   7         32.93         29.90         5.38 o                         
   3 -10   7          0.02          3.48         5.65 o                         
   4 -10   7        393.80        361.09        17.17 o                         
   5 -10   7        100.33         94.45         7.55 o                         
   6 -10   7         85.56         79.85        11.58 o                         
   7 -10   7        269.64        243.30        13.37 o                         
   8 -10   7         16.90         19.82         7.06 o                         
   9 -10   7         66.56         71.46         8.38 o                         
  10 -10   7         29.09         30.75         7.78 o                         
  11 -10   7         22.59         23.35         9.16 o                         
 -11  -9   7          0.70          2.82        14.12 o                         
 -10  -9   7        131.23        158.10        18.63 o                         
  -9  -9   7          0.03          1.69        12.42 o                         
  -8  -9   7          6.84          2.26         9.60 o                         
  -7  -9   7         94.52        102.09         9.38 o                         
  -6  -9   7        141.16        133.28         7.60 o                         
  -5  -9   7        207.43        196.17         9.22 o                         
  -4  -9   7        208.66        209.39         9.13 o                         
  -3  -9   7        317.78        345.47        16.17 o                         
  -2  -9   7          1.15          3.81         4.58 o                         
  -1  -9   7        175.94        149.98        10.45 o                         
   0  -9   7        747.15        756.12        32.34 o                         
   1  -9   7         13.35          9.65         4.18 o                         
   2  -9   7        207.19        212.20        14.68 o                         
   3  -9   7        108.67        111.85        12.70 o                         
   4  -9   7        540.27        552.47        24.36 o                         
   5  -9   7          0.67          5.00         4.52 o                         
   6  -9   7        215.51        206.72        11.58 o                         
   7  -9   7        193.35        175.14        10.78 o                         
   8  -9   7        386.84        378.94        24.00 o                         
   9  -9   7          5.08         -1.98         5.99 o                         
  10  -9   7          6.05         12.61         7.15 o                         
  11  -9   7        128.51        122.54        24.56 o                         
  12  -9   7          6.93          4.08         8.52 o                         
 -11  -8   7          7.65         17.50        13.55 o                         
 -10  -8   7        121.74        134.95        16.38 o                         
  -9  -8   7         54.60         52.51        11.29 o                         
  -8  -8   7        321.09        287.92        22.02 o                         
  -7  -8   7        614.41        631.75        27.94 o                         
  -6  -8   7          0.08          0.85         3.79 o                         
  -5  -8   7        150.22        147.27         7.48 o                         
  -4  -8   7        219.60        229.68         9.45 o                         
  -3  -8   7        225.58        247.12         9.89 o                         
  -2  -8   7         14.53         17.40         3.30 o                         
  -1  -8   7          0.60          4.15         3.93 o                         
   0  -8   7        464.31        474.18        20.76 o                         
   1  -8   7          9.47          7.62         3.99 o                         
   2  -8   7         33.11         38.27        10.45 o                         
   3  -8   7         39.81         44.96         5.19 o                         
   4  -8   7        133.42        131.55         8.38 o                         
   5  -8   7        516.96        464.72        20.76 o                         
   6  -8   7         16.47         27.68         5.19 o                         
   7  -8   7        145.40        123.10         8.78 o                         
   8  -8   7          6.23          9.62         5.38 o                         
   9  -8   7        519.68        516.91        44.61 o                         
  10  -8   7        361.05        403.74        19.76 o                         
  11  -8   7         54.56         74.02         8.92 o                         
  12  -8   7         11.97         19.51         8.58 o                         
 -12  -7   7        133.51        115.19        16.94 o                         
 -11  -7   7         20.93         14.68        12.42 o                         
 -10  -7   7         27.27         14.68        10.73 o                         
  -9  -7   7         84.45         85.26        12.42 o                         
  -8  -7   7         71.01         55.16         6.51 o                         
  -7  -7   7       1242.53       1287.49        53.50 o                         
  -6  -7   7        198.53        185.91        12.54 o                         
  -5  -7   7         97.38        100.25         5.68 o                         
  -4  -7   7         40.26         36.52         4.83 o                         
  -3  -7   7        270.76        268.74        10.32 o                         
  -2  -7   7         30.77         34.15         3.30 o                         
  -1  -7   7          0.11         -1.29         2.39 o                         
   0  -7   7        250.32        223.08        10.97 o                         
   1  -7   7          2.62          0.48         2.71 o                         
   2  -7   7        169.62        178.66         9.38 o                         
   3  -7   7         79.15         79.46         5.99 o                         
   4  -7   7          0.82         -0.28         3.59 o                         
   5  -7   7        171.86        181.93        20.61 o                         
   6  -7   7        510.52        491.71        21.96 o                         
   7  -7   7       1032.85       1016.65        42.72 o                         
   8  -7   7         96.93         84.36         7.38 o                         
   9  -7   7        207.54        177.96        11.18 o                         
  10  -7   7          0.14         -6.35         6.35 o                         
  11  -7   7          2.31         -2.42         6.98 o                         
  12  -7   7         65.95         80.95        22.87 o                         
 -12  -6   7         26.38         27.10        12.99 o                         
 -11  -6   7         34.31         36.14        11.86 o                         
 -10  -6   7          1.16          7.34         9.03 o                         
  -9  -6   7        109.24        106.79         8.52 o                         
  -8  -6   7         84.96         78.06        18.63 o                         
  -7  -6   7        249.53        263.94        13.16 o                         
  -6  -6   7          3.15          5.80         3.17 o                         
  -5  -6   7         66.15         72.75         7.21 o                         
  -4  -6   7        236.79        230.75         9.13 o                         
  -3  -6   7        489.17        503.76        17.71 o                         
  -2  -6   7        282.36        320.95        12.44 o                         
  -1  -6   7         22.54         21.10         2.66 o                         
   0  -6   7        149.30        125.79         7.48 o                         
   1  -6   7         80.86         82.18         5.59 o                         
   2  -6   7          5.78          5.98         3.95 o                         
   3  -6   7        132.69        127.61         7.59 o                         
   4  -6   7        105.47        109.14         8.19 o                         
   5  -6   7         84.16         89.02         6.58 o                         
   6  -6   7        643.40        671.05        28.75 o                         
   7  -6   7          2.09         -0.28         4.39 o                         
   8  -6   7        285.26        283.03        14.37 o                         
   9  -6   7         15.42          9.03         5.59 o                         
  10  -6   7         45.72         54.67        12.70 o                         
  11  -6   7         22.90          7.62         7.19 o                         
  12  -6   7         35.55         34.65         8.38 o                         
  13  -6   7          6.13         -1.69        13.55 o                         
 -13  -5   7         56.44         48.56        14.12 o                         
 -12  -5   7          0.96          8.47        12.42 o                         
 -11  -5   7        196.03        234.43        14.57 o                         
 -10  -5   7        140.21        130.03         9.78 o                         
  -9  -5   7        326.43        326.85        16.17 o                         
  -8  -5   7         95.64         79.87         6.75 o                         
  -7  -5   7         11.55         17.33         4.34 o                         
  -6  -5   7          0.36          2.22         2.70 o                         
  -5  -5   7          0.32         -1.69         3.73 o                         
  -4  -5   7        461.46        451.65        52.51 o                         
  -3  -5   7        196.18        168.65        13.75 o                         
  -2  -5   7         51.40         43.45         3.23 o                         
  -1  -5   7         19.59         13.23         2.74 o                         
   0  -5   7        131.37        139.23        10.17 o                         
   1  -5   7        171.99        186.63         7.12 o                         
   2  -5   7          0.80         -0.28         2.79 o                         
   3  -5   7       1343.78       1420.56        58.29 o                         
   4  -5   7        156.36        176.19         9.18 o                         
   5  -5   7        102.53        105.71         9.88 o                         
   6  -5   7        101.97         97.13         6.98 o                         
   7  -5   7        501.82        480.16        21.36 o                         
   8  -5   7        253.97        216.96        35.57 o                         
   9  -5   7          0.03          0.56         5.19 o                         
  10  -5   7        105.21        129.95        11.29 o                         
  11  -5   7         17.39         21.55         9.88 o                         
  12  -5   7          3.94          2.82        10.73 o                         
  13  -5   7         18.30         24.28        12.42 o                         
 -13  -4   7         28.58         23.15        13.55 o                         
 -12  -4   7         37.07         26.18         7.78 o                         
 -11  -4   7         68.73         60.81         7.55 o                         
 -10  -4   7        126.59        123.09         9.16 o                         
  -9  -4   7        251.99        250.49        17.22 o                         
  -8  -4   7       1368.58       1231.52        51.31 o                         
  -7  -4   7        381.36        311.36        14.57 o                         
  -6  -4   7         56.62         53.72         4.51 o                         
  -5  -4   7         88.27         86.79         4.87 o                         
  -4  -4   7          3.86          4.80         3.26 o                         
  -3  -4   7          7.00         12.63         2.32 o                         
  -2  -4   7          4.98          4.26         2.05 o                         
  -1  -4   7        264.71        253.39         9.34 o                         
   0  -4   7        962.61       1013.62        34.12 o                         
   1  -4   7         55.51         49.86         3.07 o                         
   2  -4   7        449.19        447.41        15.52 o                         
   3  -4   7        396.58        395.59        13.79 o                         
   4  -4   7         58.63         63.75         7.06 o                         
   5  -4   7          1.62          1.94         4.80 o                         
   6  -4   7        298.17        299.17        20.02 o                         
   7  -4   7          1.86          1.13         3.99 o                         
   8  -4   7       1822.10       1872.42        76.86 o                         
   9  -4   7         88.46         75.71         8.19 o                         
  10  -4   7         13.26          2.82         6.39 o                         
  11  -4   7          1.69         14.12         9.60 o                         
  12  -4   7          0.20          1.13        10.73 o                         
  13  -4   7          0.55          0.00        11.86 o                         
 -13  -3   7         49.16         67.59         9.33 o                         
 -12  -3   7          1.94         -0.72         6.51 o                         
 -11  -3   7        288.42        302.26        21.71 o                         
 -10  -3   7        569.40        517.93        23.55 o                         
  -9  -3   7         99.67         95.15        14.68 o                         
  -8  -3   7        246.86        224.78        11.56 o                         
  -7  -3   7        105.33         76.23         6.18 o                         
  -6  -3   7        136.91        134.39         7.78 o                         
  -5  -3   7          0.31          2.76         2.24 o                         
  -4  -3   7          5.49          1.57         2.05 o                         
  -3  -3   7         58.80         40.61         3.45 o                         
  -2  -3   7       1690.21       1814.12        59.88 o                         
  -1  -3   7        127.08        121.82         5.08 o                         
   0  -3   7       1013.13        986.55        33.03 o                         
   1  -3   7         83.39         76.37         3.88 o                         
   2  -3   7        104.04         82.83         4.83 o                         
   3  -3   7          0.80         -1.08         1.90 o                         
   4  -3   7          0.56         -0.27         2.24 o                         
   5  -3   7        824.44        824.97        28.03 o                         
   6  -3   7          1.12         -0.47         3.38 o
[truncated: 304,156 more chars]
