# Supplementary material for: Crystal structure and Hirshfeld surface analysis of N-{2-[(E)-(4-methyl­benzyl­idene)amino]­phen­yl}-2-(5-methyl-1-H-pyrazol-3-yl)acetamide hemihydrate
Source: Acta Crystallogr E Crystallogr Commun. 2019 Jan 8;75(Pt 2):154–8. doi: 10.1107/S2056989018017747 (PMC6362653; doi:10.1107/S2056989018017747)
Supplement: Supplementary file 3 [file e-75-00154-Isup3.cml]

<?xml version="1.0" ?>
<cml>
<molecule id="m1">
  <atomArray>
    <atom id="a1" elementType="C"
          x2="-4.014999866485596" y2="-1.209966118881919" />
    <atom id="a2" elementType="C"
          x2="-5.348669207533854" y2="-1.9799830594409595" />
    <atom id="a3" elementType="C"
          x2="-5.348669207533854" y2="-3.5200169405590405" />
    <atom id="a4" elementType="C"
          x2="-4.014999866485596" y2="-4.290033881118081" />
    <atom id="a5" elementType="C"
          x2="-2.681330525437337" y2="-3.5200169405590405" />
    <atom id="a6" elementType="C"
          x2="-2.681330525437337" y2="-1.9799830594409595" />
    <atom id="a7" elementType="N"
          x2="-2.9260554234583127" y2="1.4189783241453644" />
    <atom id="a8" elementType="C"
          x2="-3.6960554234583123" y2="2.7526574459734" />
    <atom id="a9" elementType="O"
          x2="-5.183581195943477" y2="3.1512387754312825" />
    <atom id="a10" elementType="C"
          x2="-2.3623763016302766" y2="3.5226574459734" />
    <atom id="a11" elementType="C"
          x2="-2.3623763016302766" y2="5.0626574459734" />
    <atom id="a12" elementType="C"
          x2="-1.5923723900004694" y2="7.432421484405294" />
    <atom id="a13" elementType="C"
          x2="-2.838238719017496" y2="6.527204885893294" />
    <atom id="a14" elementType="N"
          x2="-0.8223684783706622" y2="5.0626574459734" />
    <atom id="a15" elementType="N"
          x2="-0.34650606098344117" y2="6.527204885893294" />
    <atom id="a16" elementType="C"
          x2="-1.5923723900004694" y2="8.972421484405295" />
    <atom id="a17" elementType="C"
          x2="-1.4385296509731476" y2="1.0203969946874825" />
    <atom id="a18" elementType="C"
          x2="-0.10486030992488904" y2="1.790413935246523" />
    <atom id="a19" elementType="C"
          x2="-0.10486030992488904" y2="-1.289653826989639" />
    <atom id="a20" elementType="C"
          x2="1.2288090311233695" y2="-0.5196368864305985" />
    <atom id="a21" elementType="C"
          x2="1.2288090311233695" y2="1.0203969946874825" />
    <atom id="a22" elementType="C"
          x2="-1.4385394317529243" y2="-0.5196538269896384" />
    <atom id="a23" elementType="N"
          x2="-2.9260652042380895" y2="-0.12107249753175597" />
    <atom id="a24" elementType="C"
          x2="-4.46606520423809" y2="-0.12107249753175617" />
    <atom id="a25" elementType="C"
          x2="-4.014999866485596" y2="-5.830033881118081" />
    <atom id="a26" elementType="O"
          x2="4.784999847412109" y2="2.1449999809265137" />
  </atomArray>
  <bondArray>
    <bond atomRefs2="a1 a2" order="1" />
    <bond atomRefs2="a1 a6" order="2" />
    <bond atomRefs2="a2 a3" order="2" />
    <bond atomRefs2="a3 a4" order="1" />
    <bond atomRefs2="a4 a5" order="2" />
    <bond atomRefs2="a5 a6" order="1" />
    <bond atomRefs2="a7 a8" order="1" />
    <bond atomRefs2="a8 a9" order="2" />
    <bond atomRefs2="a8 a10" order="1" />
    <bond atomRefs2="a10 a11" order="1" />
    <bond atomRefs2="a13 a11" order="1" />
    <bond atomRefs2="a11 a14" order="2" />
    <bond atomRefs2="a12 a13" order="2" />
    <bond atomRefs2="a12 a15" order="1" />
    <bond atomRefs2="a14 a15" order="1" />
    <bond atomRefs2="a12 a16" order="1" />
    <bond atomRefs2="a7 a17" order="1" />
    <bond atomRefs2="a18 a17" order="2" />
    <bond atomRefs2="a18 a21" order="1" />
    <bond atomRefs2="a19 a20" order="1" />
    <bond atomRefs2="a20 a21" order="2" />
    <bond atomRefs2="a19 a22" order="2" />
    <bond atomRefs2="a22 a17" order="1" />
    <bond atomRefs2="a22 a23" order="1" />
    <bond atomRefs2="a23 a24" order="2" />
    <bond atomRefs2="a24 a1" order="1" />
    <bond atomRefs2="a4 a25" order="1" />
  </bondArray>
</molecule>
</cml>
